# Supplementary material for: Genomic signatures of selection for resistance to stripe rust in Austrian winter wheat
Source: Theor Appl Genet. 2021 Jun 14;134(9):3111–21. doi: 10.1007/s00122-021-03882-3 (PMC8354948; doi:10.1007/s00122-021-03882-3)
Supplement: Supplementary file 1 — Online Resource 1. Data for each plot, including trial ID, trial year, trial location ID, row and column positions, genotype ID, raw and spatially-adjusted stripe rust phenotypes, and timepoint of stripe rust scoring (CSV 2553 kb) [file 122_2021_3882_MOESM1_ESM.csv]

Trial	Year	Location	Row	Column	Genotype	RawStripeRust	SpatAdjStripeRust	TimeStripeRust
TRL01	2008	LOC01	1	1	GEN00002	1	1	2
TRL01	2008	LOC01	1	2	GEN00003	1	1	2
TRL01	2008	LOC01	1	3	GEN00004	1	1	2
TRL01	2008	LOC01	1	4	GEN00008	5	5	2
TRL01	2008	LOC01	1	5	GEN00399	1	1	2
TRL01	2008	LOC01	1	6	GEN00401	1	1	2
TRL01	2008	LOC01	1	7	GEN00402	1	1	2
TRL01	2008	LOC01	1	8	GEN00407	1	1	2
TRL01	2008	LOC01	1	9	GEN00410	3	3	2
TRL01	2008	LOC01	1	10	GEN00411	3	3	2
TRL01	2008	LOC01	1	11	GEN00413	4	4.053014053	2
TRL01	2008	LOC01	1	12	GEN00415	3	3.030616912	2
TRL01	2008	LOC01	1	13	GEN00419	1	0.956317861	2
TRL01	2008	LOC01	1	14	GEN01168	2	2.447687307	2
TRL01	2008	LOC01	1	15	GEN01824	5	5	2
TRL01	2008	LOC01	1	16	GEN01832	3	3	2
TRL01	2008	LOC01	1	17	GEN01833	2	2	2
TRL01	2008	LOC01	1	18	GEN01836	2	2	2
TRL01	2008	LOC01	1	19	GEN01837	1	1	2
TRL01	2008	LOC01	1	20	GEN01845	1	1	2
TRL01	2008	LOC01	1	21	GEN01846	1	0.927481923	2
TRL01	2008	LOC01	1	22	GEN01866	1	1	2
TRL01	2008	LOC01	1	23	GEN01867	1	1	2
TRL01	2008	LOC01	1	24	GEN01920	2	2.46708151	2
TRL01	2008	LOC01	1	25	GEN01925	1	1	2
TRL01	2008	LOC01	1	26	GEN01952	1	1	2
TRL01	2008	LOC01	1	27	GEN01991	1	1	2
TRL01	2008	LOC01	1	28	GEN01992	1	1	2
TRL01	2008	LOC01	1	29	GEN02222	2	2	2
TRL01	2008	LOC01	1	30	GEN02247	1	1	2
TRL01	2008	LOC01	1	31	GEN02295	1	1	2
TRL01	2008	LOC01	1	32	GEN02298	4	4	2
TRL01	2008	LOC01	1	33	GEN02300	1	1	2
TRL01	2008	LOC01	1	34	GEN02301	2	2	2
TRL01	2008	LOC01	1	35	GEN02304	2	1.399368416	2
TRL01	2008	LOC01	1	36	GEN03197	2	2	2
TRL01	2008	LOC01	1	37	GEN05538	3	3	2
TRL01	2008	LOC01	1	38	GEN07039	3	3	2
TRL01	2008	LOC01	1	39	GEN09525	2	2	2
TRL01	2008	LOC01	1	40	GEN20517	4	4	2
TRL01	2008	LOC01	1	41	GEN20482	3	3.434510375	2
TRL01	2008	LOC01	1	42	GEN09528	2	2.482741689	2
TRL01	2008	LOC01	1	43	GEN02100	3	2.909581031	2
TRL01	2008	LOC01	1	44	GEN11166	1	0.8690842	2
TRL01	2008	LOC01	1	45	GEN05541	1	0.902493331	2
TRL01	2008	LOC01	1	46	GEN00007	2	2	2
TRL01	2008	LOC01	1	47	GEN00391	4	4	2
TRL01	2008	LOC01	1	48	GEN00397	3	3	2
TRL01	2008	LOC01	1	49	GEN00400	1	1	2
TRL01	2008	LOC01	1	50	GEN01176	2	1.880447804	2
TRL01	2008	LOC01	2	1	GEN01825	3	3	2
TRL01	2008	LOC01	2	2	GEN01823	2	2	2
TRL01	2008	LOC01	2	3	GEN01172	1	0.984335842	2
TRL01	2008	LOC01	2	4	GEN00465	5	5.48092882	2
TRL01	2008	LOC01	2	5	GEN00404	1	1	2
TRL01	2008	LOC01	2	6	GEN00403	1	1	2
TRL01	2008	LOC01	2	7	GEN00392	1	1	2
TRL01	2008	LOC01	2	8	GEN00381	4	4	2
TRL01	2008	LOC01	2	9	GEN00013	1	1	2
TRL01	2008	LOC01	2	10	GEN00011	2	2	2
TRL01	2008	LOC01	2	11	GEN05541	1	1.085617291	2
TRL01	2008	LOC01	2	12	GEN11166	1	1.041856075	2
TRL01	2008	LOC01	2	13	GEN02100	3	3.072000736	2
TRL01	2008	LOC01	2	14	GEN01108	3	2.71259127	2
TRL01	2008	LOC01	2	15	GEN20521	2	1.509491972	2
TRL01	2008	LOC01	2	16	GEN20266	2	2	2
TRL01	2008	LOC01	2	17	GEN14431	1	1	2
TRL01	2008	LOC01	2	18	GEN14430	1	1	2
TRL01	2008	LOC01	2	19	GEN09528	3	2.609099297	2
TRL01	2008	LOC01	2	20	GEN20522	2	1.996249877	2
TRL01	2008	LOC01	2	21	GEN03949	1	1	2
TRL01	2008	LOC01	2	22	GEN03921	2	2	2
TRL01	2008	LOC01	2	23	GEN02406	2	2	2
TRL01	2008	LOC01	2	24	GEN02404	1	0.938551948	2
TRL01	2008	LOC01	2	25	GEN02390	1	1	2
TRL01	2008	LOC01	2	26	GEN02331	1	1	2
TRL01	2008	LOC01	2	27	GEN02316	3	3	2
TRL01	2008	LOC01	2	28	GEN02303	3	3	2
TRL01	2008	LOC01	2	29	GEN02299	2	2	2
TRL01	2008	LOC01	2	30	GEN02294	1	1	2
TRL01	2008	LOC01	2	31	GEN02293	2	2	2
TRL01	2008	LOC01	2	32	GEN02288	1	1	2
TRL01	2008	LOC01	2	33	GEN02281	1	1	2
TRL01	2008	LOC01	2	34	GEN02277	1	1	2
TRL01	2008	LOC01	2	35	GEN02272	1	1	2
TRL01	2008	LOC01	2	36	GEN02251	4	4	2
TRL01	2008	LOC01	2	37	GEN02250	1	0.914010176	2
TRL01	2008	LOC01	2	38	GEN02221	3	2.914991003	2
TRL01	2008	LOC01	2	39	GEN02213	2	2	2
TRL01	2008	LOC01	2	40	GEN02212	2	2	2
TRL01	2008	LOC01	2	41	GEN02194	3	3.389529769	2
TRL01	2008	LOC01	2	42	GEN01948	3	3	2
TRL01	2008	LOC01	2	43	GEN01932	3	3.37906817	2
TRL01	2008	LOC01	2	44	GEN01930	3	3.378272252	2
TRL01	2008	LOC01	2	45	GEN01929	2	2	2
TRL01	2008	LOC01	2	46	GEN01843	2	1.364868118	2
TRL01	2008	LOC01	2	47	GEN01842	3	3	2
TRL01	2008	LOC01	2	48	GEN01838	2	2	2
TRL01	2008	LOC01	2	49	GEN01834	3	3	2
TRL01	2008	LOC01	2	50	GEN01831	3	3	2
TRL01	2008	LOC01	3	1	GEN01826	4	4	2
TRL01	2008	LOC01	3	2	GEN01828	1	1	2
TRL01	2008	LOC01	3	3	GEN01840	1	1	2
TRL01	2008	LOC01	3	4	GEN01847	1	0.978914109	2
TRL01	2008	LOC01	3	5	GEN01852	1	1	2
TRL01	2008	LOC01	3	6	GEN01918	1	1	2
TRL01	2008	LOC01	3	7	GEN01953	1	1	2
TRL01	2008	LOC01	3	8	GEN01989	1	1	2
TRL01	2008	LOC01	3	9	GEN01990	1	1	2
TRL01	2008	LOC01	3	10	GEN01995	1	1	2
TRL01	2008	LOC01	3	11	GEN01996	2	2	2
TRL01	2008	LOC01	3	12	GEN01997	1	0.9599839	2
TRL01	2008	LOC01	3	13	GEN02156	4	4	2
TRL01	2008	LOC01	3	14	GEN02161	1	1	2
TRL01	2008	LOC01	3	15	GEN02199	1	1	2
TRL01	2008	LOC01	3	16	GEN02207	2	2	2
TRL01	2008	LOC01	3	17	GEN02208	2	2	2
TRL01	2008	LOC01	3	18	GEN02239	2	2.467834203	2
TRL01	2008	LOC01	3	19	GEN02315	1	0.95642097	2
TRL01	2008	LOC01	3	20	GEN02408	3	3	2
TRL01	2008	LOC01	3	21	GEN03664	2	2	2
TRL01	2008	LOC01	3	22	GEN11141	5	4.041340937	2
TRL01	2008	LOC01	3	23	GEN20055	1	1	2
TRL01	2008	LOC01	3	24	GEN14425	1	1	2
TRL01	2008	LOC01	3	25	GEN14429	1	1	2
TRL01	2008	LOC01	3	26	GEN17539	4	4	2
TRL01	2008	LOC01	3	27	GEN07051	4	4	2
TRL01	2008	LOC01	3	28	GEN02100	3	3.001977612	2
TRL01	2008	LOC01	3	29	GEN11166	1	0.96162003	2
TRL01	2008	LOC01	3	30	GEN05541	1	0.995168522	2
TRL01	2008	LOC01	3	31	GEN00009	1	1	2
TRL01	2008	LOC01	3	32	GEN00010	1	1	2
TRL01	2008	LOC01	3	33	GEN00012	3	3	2
TRL01	2008	LOC01	3	34	GEN00014	4	4	2
TRL01	2008	LOC01	3	35	GEN00015	1	1	2
TRL01	2008	LOC01	3	36	GEN00390	1	1	2
TRL01	2008	LOC01	3	37	GEN00393	1	1	2
TRL01	2008	LOC01	3	38	GEN00394	1	1	2
TRL01	2008	LOC01	3	39	GEN00396	1	1	2
TRL01	2008	LOC01	3	40	GEN00398	1	1	2
TRL01	2008	LOC01	3	41	GEN00405	3	3	2
TRL01	2008	LOC01	3	42	GEN01279	4	4.001761149	2
TRL01	2008	LOC01	3	43	GEN01282	1	1	2
TRL01	2008	LOC01	3	44	GEN01587	1	1	2
TRL01	2008	LOC01	3	45	GEN01591	1	1	2
TRL01	2008	LOC01	3	46	GEN01827	1	1	2
TRL01	2008	LOC01	3	47	GEN01829	1	1	2
TRL01	2008	LOC01	3	48	GEN01830	1	1	2
TRL01	2008	LOC01	3	49	GEN01835	2	2	2
TRL01	2008	LOC01	3	50	GEN01839	2	2	2
TRL01	2008	LOC01	4	1	GEN20473	1	1	2
TRL01	2008	LOC01	4	2	GEN19922	1	1	2
TRL01	2008	LOC01	4	3	GEN19921	1	1.060015689	2
TRL01	2008	LOC01	4	4	GEN14610	1	1	2
TRL01	2008	LOC01	4	5	GEN02417	1	1	2
TRL01	2008	LOC01	4	6	GEN14428	1	1	2
TRL01	2008	LOC01	4	7	GEN14426	1	1	2
TRL01	2008	LOC01	4	8	GEN05540	1	1	2
TRL01	2008	LOC01	4	9	GEN14378	1	1	2
TRL01	2008	LOC01	4	10	GEN04585	2	2	2
TRL01	2008	LOC01	4	11	GEN03633	1	1.043540072	2
TRL01	2008	LOC01	4	12	GEN09524	1	1	2
TRL01	2008	LOC01	4	13	GEN07047	1	1	2
TRL01	2008	LOC01	4	14	GEN17543	1	1.016521315	2
TRL01	2008	LOC01	4	15	GEN08023	6	6.288797807	2
TRL01	2008	LOC01	4	16	GEN07044	1	1	2
TRL01	2008	LOC01	4	17	GEN03198	2	2	2
TRL01	2008	LOC01	4	18	GEN03191	4	4	2
TRL01	2008	LOC01	4	19	GEN03188	3	3	2
TRL01	2008	LOC01	4	20	GEN02499	5	5	2
TRL01	2008	LOC01	4	21	GEN02498	2	2	2
TRL01	2008	LOC01	4	22	GEN02497	1	1	2
TRL01	2008	LOC01	4	23	GEN02496	3	3	2
TRL01	2008	LOC01	4	24	GEN02410	3	3	2
TRL01	2008	LOC01	4	25	GEN02396	5	5	2
TRL01	2008	LOC01	4	26	GEN02320	1	1	2
TRL01	2008	LOC01	4	27	GEN02314	3	3	2
TRL01	2008	LOC01	4	28	GEN02278	2	2	2
TRL01	2008	LOC01	4	29	GEN02276	4	4	2
TRL01	2008	LOC01	4	30	GEN02274	4	4	2
TRL01	2008	LOC01	4	31	GEN05541	1	0.997393774	2
TRL01	2008	LOC01	4	32	GEN11166	1	0.953776589	2
TRL01	2008	LOC01	4	33	GEN02100	3	2.984065551	2
TRL01	2008	LOC01	4	34	GEN01909	1	0.973603103	2
TRL01	2008	LOC01	4	35	GEN02271	2	2.42496852	2
TRL01	2008	LOC01	4	36	GEN02259	2	1.397630353	2
TRL01	2008	LOC01	4	37	GEN02204	3	3	2
TRL01	2008	LOC01	4	38	GEN02180	2	2	2
TRL01	2008	LOC01	4	39	GEN02151	5	5	2
TRL01	2008	LOC01	4	40	GEN02092	1	0.93005706	2
TRL01	2008	LOC01	4	41	GEN01999	3	3	2
TRL01	2008	LOC01	4	42	GEN01998	4	4	2
TRL01	2008	LOC01	4	43	GEN01931	3	3	2
TRL01	2008	LOC01	4	44	GEN01863	1	1	2
TRL01	2008	LOC01	4	45	GEN03625	1	1	2
TRL01	2008	LOC01	4	46	GEN01858	1	1	2
TRL01	2008	LOC01	4	47	GEN01856	1	1	2
TRL01	2008	LOC01	4	48	GEN01855	1	1	2
TRL01	2008	LOC01	4	49	GEN01851	1	1	2
TRL01	2008	LOC01	4	50	GEN01841	1	1	2
TRL01	2008	LOC01	5	1	GEN20511	2	2	2
TRL01	2008	LOC01	5	2	GEN19868	1	1.078149413	2
TRL01	2008	LOC01	5	3	GEN01180	4	3.973000017	2
TRL01	2008	LOC01	5	4	GEN03634	3	3.058560509	2
TRL01	2008	LOC01	5	5	GEN20413	3	3.054224736	2
TRL01	2008	LOC01	5	6	GEN20513	1	1	2
TRL01	2008	LOC01	5	7	GEN20514	1	1.047421442	2
TRL01	2008	LOC01	5	8	GEN02100	3	3.114735072	2
TRL01	2008	LOC01	5	9	GEN11166	1	1.074513509	2
TRL01	2008	LOC01	5	10	GEN05541	1	1.108197999	2
TRL01	2008	LOC01	5	11	GEN00005	4	4	2
TRL01	2008	LOC01	5	12	GEN01857	1	1	2
TRL01	2008	LOC01	5	13	GEN01860	1	1	2
TRL01	2008	LOC01	5	14	GEN01861	1	1	2
TRL01	2008	LOC01	5	15	GEN01862	1	1	2
TRL01	2008	LOC01	5	16	GEN02116	1	1	2
TRL01	2008	LOC01	5	17	GEN02117	1	1	2
TRL01	2008	LOC01	5	18	GEN02118	1	1	2
TRL01	2008	LOC01	5	19	GEN02119	1	1	2
TRL01	2008	LOC01	5	20	GEN02120	1	1	2
TRL01	2008	LOC01	5	21	GEN02149	4	4	2
TRL01	2008	LOC01	5	22	GEN05460	1	1	2
TRL01	2008	LOC01	5	23	GEN05461	1	1	2
TRL01	2008	LOC01	5	24	GEN05544	3	3.007298223	2
TRL01	2008	LOC01	5	25	GEN07040	3	3	2
TRL01	2008	LOC01	5	26	GEN14504	1	2.991728094	2
TRL01	2008	LOC01	5	27	GEN14500	1	1	2
TRL01	2008	LOC01	5	28	GEN14501	1	1	2
TRL01	2008	LOC01	5	29	GEN14502	1	1	2
TRL01	2008	LOC01	5	30	GEN14503	1	1	2
TRL01	2008	LOC01	5	31	GEN14505	1	1	2
TRL01	2008	LOC01	5	32	GEN14506	1	1	2
TRL01	2008	LOC01	5	33	GEN14507	1	1	2
TRL01	2008	LOC01	5	34	GEN14508	1	1	2
TRL01	2008	LOC01	5	35	GEN14509	1	1	2
TRL01	2008	LOC01	5	36	GEN14579	1	1	2
TRL01	2008	LOC01	5	37	GEN19782	1	1	2
TRL01	2008	LOC01	5	38	GEN20506	3	3	2
TRL01	2008	LOC01	5	39	GEN19783	1	1	2
TRL01	2008	LOC01	5	40	GEN19784	3	3	2
TRL01	2008	LOC01	5	41	GEN19785	1	1	2
TRL01	2008	LOC01	5	42	GEN19787	2	2	2
TRL01	2008	LOC01	5	43	GEN19788	1	1	2
TRL01	2008	LOC01	5	44	GEN19789	1	1	2
TRL01	2008	LOC01	5	45	GEN20037	1	1	2
TRL01	2008	LOC01	5	46	GEN01279	4	3.998238851	2
TRL01	2008	LOC01	5	47	GEN09293	1	0.900166756	2
TRL01	2008	LOC01	5	48	GEN02100	3	2.917639998	2
TRL01	2008	LOC01	5	49	GEN11166	1	0.877431643	2
TRL01	2008	LOC01	5	50	GEN05541	1	0.911129083	2
TRL01	2008	LOC01	8	1	GEN02750	2	2	2
TRL01	2008	LOC01	8	2	GEN02748	3	3	2
TRL01	2008	LOC01	8	3	GEN02747	4	4	2
TRL01	2008	LOC01	8	4	GEN02746	3	3	2
TRL01	2008	LOC01	8	5	GEN02745	2	2	2
TRL01	2008	LOC01	8	6	GEN02673	3	3	2
TRL01	2008	LOC01	8	7	GEN02672	1	1	2
TRL01	2008	LOC01	8	8	GEN02671	1	1	2
TRL01	2008	LOC01	8	9	GEN02670	1	1	2
TRL01	2008	LOC01	8	10	GEN02666	1	1	2
TRL01	2008	LOC01	8	11	GEN02663	1	1	2
TRL01	2008	LOC01	8	12	GEN02662	1	1	2
TRL01	2008	LOC01	8	13	GEN02661	1	1	2
TRL01	2008	LOC01	8	14	GEN02660	1	1	2
TRL01	2008	LOC01	8	15	GEN02647	4	4	2
TRL01	2008	LOC01	8	16	GEN02646	2	2	2
TRL01	2008	LOC01	8	17	GEN02645	1	1	2
TRL01	2008	LOC01	8	18	GEN02644	1	1	2
TRL01	2008	LOC01	8	19	GEN02643	1	1	2
TRL01	2008	LOC01	8	20	GEN02642	4	4	2
TRL01	2008	LOC01	8	21	GEN02638	1	1	2
TRL01	2008	LOC01	8	22	GEN02637	3	3	2
TRL01	2008	LOC01	8	23	GEN02636	1	1	2
TRL01	2008	LOC01	8	24	GEN02635	1	1	2
TRL01	2008	LOC01	8	25	GEN02634	1	1	2
TRL01	2008	LOC01	8	26	GEN02616	3	3	2
TRL01	2008	LOC01	8	27	GEN02615	1	1	2
TRL01	2008	LOC01	8	28	GEN02612	1	1	2
TRL01	2008	LOC01	8	29	GEN02592	1	1	2
TRL01	2008	LOC01	8	30	GEN02582	1	1	2
TRL01	2008	LOC01	8	31	GEN02578	1	1	2
TRL01	2008	LOC01	9	1	GEN02751	4	4	2
TRL01	2008	LOC01	9	2	GEN02752	1	1	2
TRL01	2008	LOC01	9	3	GEN02765	1	1	2
TRL01	2008	LOC01	9	4	GEN02766	3	3	2
TRL01	2008	LOC01	9	5	GEN02767	4	4	2
TRL01	2008	LOC01	9	6	GEN02768	1	1	2
TRL01	2008	LOC01	9	7	GEN02769	3	3	2
TRL01	2008	LOC01	9	8	GEN02770	4	4	2
TRL01	2008	LOC01	9	9	GEN02771	1	1	2
TRL01	2008	LOC01	9	10	GEN02772	1	1	2
TRL01	2008	LOC01	9	11	GEN02773	1	1	2
TRL01	2008	LOC01	9	12	GEN11166	1	1.0816263	2
TRL01	2008	LOC01	9	13	GEN19868	1	1.046118538	2
TRL01	2008	LOC01	9	14	GEN09528	3	2.675672486	2
TRL01	2008	LOC01	9	15	GEN02774	1	1	2
TRL01	2008	LOC01	9	16	GEN02775	4	4	2
TRL01	2008	LOC01	9	17	GEN02776	3	3	2
TRL01	2008	LOC01	9	18	GEN02777	4	4	2
TRL01	2008	LOC01	9	19	GEN02778	3	3	2
TRL01	2008	LOC01	9	20	GEN02779	3	3	2
TRL01	2008	LOC01	9	21	GEN02780	2	2	2
TRL01	2008	LOC01	9	22	GEN02781	1	1	2
TRL01	2008	LOC01	9	23	GEN02782	1	1	2
TRL01	2008	LOC01	9	24	GEN02824	1	1	2
TRL01	2008	LOC01	9	25	GEN02828	5	5	2
TRL01	2008	LOC01	9	26	GEN02829	6	6	2
TRL01	2008	LOC01	9	27	GEN02830	5	5	2
TRL01	2008	LOC01	9	28	GEN02833	4	4	2
TRL01	2008	LOC01	9	29	GEN03055	2	2	2
TRL01	2008	LOC01	9	30	GEN03056	2	2	2
TRL01	2008	LOC01	9	31	GEN03057	5	5	2
TRL01	2008	LOC01	9	32	GEN03058	4	4	2
TRL01	2008	LOC01	9	33	GEN03059	2	2	2
TRL01	2008	LOC01	9	34	GEN03063	4	4	2
TRL01	2008	LOC01	9	35	GEN03065	2	2	2
TRL01	2008	LOC01	9	36	GEN03066	3	3	2
TRL01	2008	LOC01	9	37	GEN03068	1	1	2
TRL01	2008	LOC01	9	38	GEN03069	3	3	2
TRL01	2008	LOC01	9	39	GEN03070	5	5	2
TRL01	2008	LOC01	9	40	GEN03071	6	6	2
TRL01	2008	LOC01	9	41	GEN03072	3	3	2
TRL01	2008	LOC01	9	42	GEN03073	3	3	2
TRL01	2008	LOC01	9	43	GEN03075	3	3	2
TRL01	2008	LOC01	9	44	GEN03076	2	2	2
TRL01	2008	LOC01	9	45	GEN03077	2	2	2
TRL01	2008	LOC01	9	46	GEN03079	2	2	2
TRL01	2008	LOC01	9	47	GEN03081	1	1	2
TRL01	2008	LOC01	9	48	GEN03082	1	1	2
TRL01	2008	LOC01	9	49	GEN03083	3	3	2
TRL01	2008	LOC01	9	50	GEN03084	4	4	2
TRL01	2008	LOC01	10	1	GEN02397	3	3	2
TRL01	2008	LOC01	10	2	GEN02392	1	1	2
TRL01	2008	LOC01	10	3	GEN02391	1	1	2
TRL01	2008	LOC01	10	4	GEN02328	1	1	2
TRL01	2008	LOC01	10	5	GEN02324	1	1	2
TRL01	2008	LOC01	10	6	GEN02319	2	2	2
TRL01	2008	LOC01	10	7	GEN02318	1	1	2
TRL01	2008	LOC01	10	8	GEN02263	1	1	2
TRL01	2008	LOC01	10	9	GEN02262	2	2	2
TRL01	2008	LOC01	10	10	GEN02261	1	1	2
TRL01	2008	LOC01	10	11	GEN02260	1	1	2
TRL01	2008	LOC01	10	12	GEN02257	1	1	2
TRL01	2008	LOC01	10	13	GEN02242	2	2	2
TRL01	2008	LOC01	10	14	GEN02241	1	1	2
TRL01	2008	LOC01	10	15	GEN02236	2	2	2
TRL01	2008	LOC01	10	16	GEN02235	1	1	2
TRL01	2008	LOC01	10	17	GEN02187	2	2	2
TRL01	2008	LOC01	10	18	GEN02186	1	1	2
TRL01	2008	LOC01	10	19	GEN02185	1	1	2
TRL01	2008	LOC01	10	20	GEN02140	1	1	2
TRL01	2008	LOC01	10	21	GEN03126	3	3	2
TRL01	2008	LOC01	10	22	GEN03125	2	2	2
TRL01	2008	LOC01	10	23	GEN03124	2	2	2
TRL01	2008	LOC01	10	24	GEN03123	1	1	2
TRL01	2008	LOC01	10	25	GEN03122	4	4	2
TRL01	2008	LOC01	10	26	GEN03120	2	2	2
TRL01	2008	LOC01	10	27	GEN03119	1	1	2
TRL01	2008	LOC01	10	28	GEN03118	3	3	2
TRL01	2008	LOC01	10	29	GEN03117	3	3	2
TRL01	2008	LOC01	10	30	GEN03116	1	1	2
TRL01	2008	LOC01	10	31	GEN03115	2	2	2
TRL01	2008	LOC01	10	32	GEN03114	2	2	2
TRL01	2008	LOC01	10	33	GEN03113	1	1	2
TRL01	2008	LOC01	10	34	GEN03111	1	1	2
TRL01	2008	LOC01	10	35	GEN03106	2	2	2
TRL01	2008	LOC01	10	36	GEN03105	1	1	2
TRL01	2008	LOC01	10	37	GEN03102	1	1	2
TRL01	2008	LOC01	10	38	GEN03101	1	1	2
TRL01	2008	LOC01	10	39	GEN03100	1	1	2
TRL01	2008	LOC01	10	40	GEN03099	1	1	2
TRL01	2008	LOC01	10	41	GEN03098	1	1	2
TRL01	2008	LOC01	10	42	GEN09528	3	2.554968563	2
TRL01	2008	LOC01	10	43	GEN19868	1	0.916337948	2
TRL01	2008	LOC01	10	44	GEN11166	1	0.942769148	2
TRL01	2008	LOC01	10	45	GEN03097	1	1	2
TRL01	2008	LOC01	10	46	GEN03096	1	1	2
TRL01	2008	LOC01	10	47	GEN03095	2	2	2
TRL01	2008	LOC01	10	48	GEN03089	1	1	2
TRL01	2008	LOC01	10	49	GEN03086	1	1	2
TRL01	2008	LOC01	10	50	GEN03085	3	3	2
TRL01	2008	LOC01	11	1	GEN02398	4	4	2
TRL01	2008	LOC01	11	2	GEN11166	1	1.134237634	2
TRL01	2008	LOC01	11	3	GEN19868	1	1.098959419	2
TRL01	2008	LOC01	11	4	GEN09528	3	2.728742594	2
TRL01	2008	LOC01	11	5	GEN00465	6	5.51907118	2
TRL01	2008	LOC01	11	6	GEN02401	1	1	2
TRL01	2008	LOC01	11	7	GEN02402	1	1	2
TRL01	2008	LOC01	11	8	GEN02403	1	1	2
TRL01	2008	LOC01	11	9	GEN02568	1	1	2
TRL01	2008	LOC01	11	10	GEN02569	1	1	2
TRL01	2008	LOC01	11	11	GEN02570	1	1	2
TRL01	2008	LOC01	11	12	GEN02571	2	2	2
TRL01	2008	LOC01	11	13	GEN02572	4	4	2
TRL01	2008	LOC01	11	14	GEN02576	3	3	2
TRL01	2008	LOC01	11	15	GEN02579	1	1	2
TRL01	2008	LOC01	11	16	GEN02593	2	2	2
TRL01	2008	LOC01	11	17	GEN02606	2	2	2
TRL01	2008	LOC01	11	18	GEN02610	2	2	2
TRL01	2008	LOC01	11	19	GEN02702	1	1	2
TRL01	2008	LOC01	11	20	GEN03092	1	1	2
TRL01	2008	LOC01	11	21	GEN03093	1	1	2
TRL01	2008	LOC01	11	22	GEN03107	2	2	2
TRL01	2008	LOC01	11	23	GEN03108	2	2	2
TRL01	2008	LOC01	11	24	GEN02753	4	4	2
TRL01	2008	LOC01	11	25	GEN02145	1	1	2
TRL01	2008	LOC01	11	26	GEN02170	1	1	2
TRL01	2008	LOC01	11	27	GEN02188	1	1	2
TRL01	2008	LOC01	11	28	GEN02214	1	1	2
TRL01	2008	LOC01	11	29	GEN02215	2	2	2
TRL01	2008	LOC01	11	30	GEN02231	2	2	2
TRL01	2008	LOC01	11	31	GEN02248	2	2	2
TRL01	2008	LOC01	11	32	GEN02249	1	1	2
TRL01	2008	LOC01	11	33	GEN02302	1	1	2
TRL01	2008	LOC01	11	34	GEN02305	2	2	2
TRL01	2008	LOC01	11	35	GEN02132	1	1	2
TRL01	2008	LOC01	11	36	GEN02134	3	3	2
TRL01	2008	LOC01	11	37	GEN02135	1	1	2
TRL01	2008	LOC01	11	38	GEN02137	2	2	2
TRL01	2008	LOC01	11	39	GEN02138	4	4	2
TRL01	2008	LOC01	11	40	GEN02139	1	1	2
TRL01	2008	LOC01	11	41	GEN02143	1	1	2
TRL01	2008	LOC01	11	42	GEN02144	2	2	2
TRL01	2008	LOC01	11	43	GEN02146	1	1	2
TRL01	2008	LOC01	11	44	GEN02147	1	1	2
TRL01	2008	LOC01	11	45	GEN02148	2	2	2
TRL01	2008	LOC01	11	46	GEN02152	3	3	2
TRL01	2008	LOC01	11	47	GEN02153	1	1	2
TRL01	2008	LOC01	11	48	GEN11166	1	0.933343857	2
TRL01	2008	LOC01	11	49	GEN19868	1	0.89807066	2
TRL01	2008	LOC01	11	50	GEN01108	2	2.605641397	2
TRL01	2008	LOC01	12	7	GEN11166	1	1.115432058	2
TRL01	2008	LOC01	12	8	GEN02232	2	2	2
TRL01	2008	LOC01	12	9	GEN02229	3	3	2
TRL01	2008	LOC01	12	10	GEN02228	1	1	2
TRL01	2008	LOC01	12	11	GEN02224	1	1	2
TRL01	2008	LOC01	12	12	GEN02223	1	1	2
TRL01	2008	LOC01	12	13	GEN02217	1	1	2
TRL01	2008	LOC01	12	14	GEN02216	2	2	2
TRL01	2008	LOC01	12	15	GEN02210	1	1	2
TRL01	2008	LOC01	12	16	GEN02209	1	1	2
TRL01	2008	LOC01	12	17	GEN02206	2	2	2
TRL01	2008	LOC01	12	18	GEN02203	3	3	2
TRL01	2008	LOC01	12	19	GEN02202	2	2	2
TRL01	2008	LOC01	12	20	GEN02201	1	1	2
TRL01	2008	LOC01	12	21	GEN02200	1	1	2
TRL01	2008	LOC01	12	22	GEN02197	1	1	2
TRL01	2008	LOC01	12	23	GEN02195	1	1	2
TRL01	2008	LOC01	12	24	GEN02193	1	1	2
TRL01	2008	LOC01	12	25	GEN02192	1	1	2
TRL01	2008	LOC01	12	26	GEN02191	1	1	2
TRL01	2008	LOC01	12	27	GEN02190	2	2	2
TRL01	2008	LOC01	12	28	GEN02189	2	2	2
TRL01	2008	LOC01	12	29	GEN02183	2	2	2
TRL01	2008	LOC01	12	30	GEN02182	2	2	2
TRL01	2008	LOC01	12	31	GEN02181	1	1	2
TRL01	2008	LOC01	12	32	GEN02177	1	1	2
TRL01	2008	LOC01	12	33	GEN02176	1	1	2
TRL01	2008	LOC01	12	34	GEN02175	1	1	2
TRL01	2008	LOC01	12	35	GEN02174	1	1	2
TRL01	2008	LOC01	12	36	GEN02173	1	1	2
TRL01	2008	LOC01	12	37	GEN02172	1	1	2
TRL01	2008	LOC01	12	38	GEN02171	1	1	2
TRL01	2008	LOC01	12	39	GEN02169	1	1	2
TRL01	2008	LOC01	12	40	GEN02168	1	1	2
TRL01	2008	LOC01	12	41	GEN02167	2	2	2
TRL01	2008	LOC01	12	42	GEN02166	2	2	2
TRL01	2008	LOC01	12	43	GEN02165	2	2	2
TRL01	2008	LOC01	12	44	GEN02164	2	2	2
TRL01	2008	LOC01	12	45	GEN02163	2	2	2
TRL01	2008	LOC01	12	46	GEN02162	2	2	2
TRL01	2008	LOC01	12	47	GEN02159	1	1	2
TRL01	2008	LOC01	12	48	GEN02158	2	2	2
TRL01	2008	LOC01	12	49	GEN02157	2	2	2
TRL01	2008	LOC01	12	50	GEN03648	6	5.540919725	2
TRL01	2008	LOC01	13	1	GEN00423	4	4	2
TRL01	2008	LOC01	13	2	GEN01174	3	3	2
TRL01	2008	LOC01	13	3	GEN00418	2	2	2
TRL01	2008	LOC01	13	4	GEN01168	3	2.552312693	2
TRL01	2008	LOC01	13	5	GEN01091	2	1.766369932	2
TRL01	2008	LOC01	13	6	GEN01961	4	4	2
TRL01	2008	LOC01	13	7	GEN01979	3	3	2
TRL01	2008	LOC01	13	8	GEN01980	2	2	2
TRL01	2008	LOC01	13	9	GEN01981	2	2	2
TRL01	2008	LOC01	13	10	GEN01180	5	3.974415294	2
TRL01	2008	LOC01	13	11	GEN01982	2	2	2
TRL01	2008	LOC01	13	12	GEN01987	4	4	2
TRL01	2008	LOC01	13	13	GEN01170	1	1	2
TRL01	2008	LOC01	13	14	GEN01966	4	3.026801683	2
TRL01	2008	LOC01	13	15	GEN01986	3	3	2
TRL01	2008	LOC01	13	16	GEN01177	3	3	2
TRL01	2008	LOC01	13	17	GEN01176	2	2.119552196	2
TRL01	2008	LOC01	13	18	GEN01921	1	1	2
TRL01	2008	LOC01	13	19	GEN01960	2	2	2
TRL01	2008	LOC01	13	20	GEN17537	3	3.188551319	2
TRL01	2008	LOC01	13	21	GEN01975	3	3	2
TRL01	2008	LOC01	13	22	GEN02266	3	3.018393826	2
TRL01	2008	LOC01	13	23	GEN02362	2	2	2
TRL01	2008	LOC01	13	24	GEN00469	2	1.509521666	2
TRL01	2008	LOC01	13	25	GEN02385	2	2	2
TRL01	2008	LOC01	13	26	GEN02386	1	1	2
TRL01	2008	LOC01	13	27	GEN02379	4	4	2
TRL01	2008	LOC01	13	28	GEN20518	3	3	2
TRL01	2008	LOC01	13	29	GEN11138	2	2	2
TRL01	2008	LOC01	13	30	GEN11141	3	4.067999938	2
TRL01	2008	LOC01	13	31	GEN02266	3	2.981606174	2
TRL01	2008	LOC01	13	32	GEN02363	1	1	2
TRL01	2008	LOC01	13	33	GEN02364	1	1	2
TRL01	2008	LOC01	13	34	GEN20521	1	1.490508028	2
TRL01	2008	LOC01	13	35	GEN09528	2	2.606601497	2
TRL01	2008	LOC01	13	36	GEN02365	2	2	2
TRL01	2008	LOC01	13	37	GEN02389	1	1	2
TRL01	2008	LOC01	13	38	GEN02225	1	1	2
TRL01	2008	LOC01	13	39	GEN02354	1	1	2
TRL01	2008	LOC01	13	40	GEN01099	2	2.096750487	2
TRL01	2008	LOC01	13	41	GEN02356	2	2	2
TRL01	2008	LOC01	13	42	GEN02370	1	1	2
TRL01	2008	LOC01	13	43	GEN02371	2	2	2
TRL01	2008	LOC01	13	44	GEN02372	1	1	2
TRL01	2008	LOC01	13	45	GEN02227	1	1	2
TRL01	2008	LOC01	13	46	GEN02230	1	1	2
TRL01	2008	LOC01	13	47	GEN02265	1	1	2
TRL01	2008	LOC01	13	48	GEN02353	2	2	2
TRL01	2008	LOC01	13	49	GEN02387	4	4	2
TRL01	2008	LOC01	13	50	GEN01180	3	3.811068547	2
TRL01	2008	LOC01	14	1	GEN11141	4	4.187176985	2
TRL01	2008	LOC01	14	2	GEN17537	3	3.262932893	2
TRL01	2008	LOC01	14	3	GEN03648	5	5.742653644	2
TRL01	2008	LOC01	14	4	GEN09528	4	2.734452631	2
TRL01	2008	LOC01	14	5	GEN05779	5	5	2
TRL01	2008	LOC01	14	6	GEN17546	1	1.576427061	2
TRL01	2008	LOC01	14	7	GEN01172	1	1.015664158	2
TRL01	2008	LOC01	14	8	GEN01171	1	1	2
TRL01	2008	LOC01	14	9	GEN01166	2	2	2
TRL01	2008	LOC01	14	10	GEN00422	2	2	2
TRL01	2008	LOC01	14	11	GEN02912	1	1	2
TRL01	2008	LOC01	14	12	GEN02903	2	2	2
TRL01	2008	LOC01	14	13	GEN02858	5	5	2
TRL01	2008	LOC01	14	14	GEN02756	2	2	2
TRL01	2008	LOC01	14	15	GEN02755	2	2	2
TRL01	2008	LOC01	14	16	GEN01883	2	2.043586284	2
TRL01	2008	LOC01	14	17	GEN20299	3	3	2
TRL01	2008	LOC01	14	18	GEN02090	3	3	2
TRL01	2008	LOC01	14	19	GEN19912	3	3	2
TRL01	2008	LOC01	14	20	GEN05782	3	3	2
TRL01	2008	LOC01	14	21	GEN03004	5	5	2
TRL01	2008	LOC01	14	22	GEN02978	2	2	2
TRL01	2008	LOC01	14	23	GEN02940	1	1	2
TRL01	2008	LOC01	14	24	GEN02933	3	3	2
TRL01	2008	LOC01	14	25	GEN02904	2	2	2
TRL01	2008	LOC01	14	26	GEN17557	2	2	2
TRL01	2008	LOC01	14	27	GEN02381	2	2	2
TRL01	2008	LOC01	14	28	GEN02380	3	3	2
TRL01	2008	LOC01	14	29	GEN02368	3	3	2
TRL01	2008	LOC01	14	30	GEN00469	1	1.490478334	2
TRL01	2008	LOC01	14	31	GEN02355	2	2	2
TRL01	2008	LOC01	14	32	GEN02369	2	2	2
TRL01	2008	LOC01	14	33	GEN02366	4	4	2
TRL01	2008	LOC01	14	34	GEN02226	1	1	2
TRL01	2008	LOC01	14	35	GEN00420	1	0.959570451	2
TRL01	2008	LOC01	14	36	GEN02008	1	1.44078179	2
TRL01	2008	LOC01	14	37	GEN01988	1	1.001957369	2
TRL01	2008	LOC01	14	38	GEN01988	1	0.998042631	2
TRL01	2008	LOC01	14	39	GEN01972	1	1	2
TRL01	2008	LOC01	14	40	GEN01971	1	1	2
TRL01	2008	LOC01	14	41	GEN01178	2	2	2
TRL01	2008	LOC01	14	42	GEN01175	2	2	2
TRL01	2008	LOC01	14	43	GEN01091	2	1.618771609	2
TRL01	2008	LOC01	14	44	GEN01091	1	1.614858459	2
TRL01	2008	LOC01	14	45	GEN17546	2	1.423572939	2
TRL01	2008	LOC01	14	46	GEN11141	4	4.010836232	2
TRL01	2008	LOC01	14	47	GEN00439	4	4	2
TRL01	2008	LOC01	14	48	GEN02382	1	1	2
TRL01	2008	LOC01	14	49	GEN02358	4	4	2
TRL01	2008	LOC01	14	50	GEN02388	2	2	2
TRL01	2008	LOC01	15	1	GEN03647	5	5.001867661	2
TRL01	2008	LOC01	15	2	GEN03647	5	4.998132339	2
TRL01	2008	LOC01	15	3	GEN20472	5	5	2
TRL01	2008	LOC01	15	4	GEN00412	4	4	2
TRL01	2008	LOC01	15	5	GEN20216	4	4	2
TRL01	2008	LOC01	15	6	GEN02008	2	1.55921821	2
TRL01	2008	LOC01	15	7	GEN01880	5	5.024256278	2
TRL01	2008	LOC01	15	8	GEN17555	3	2.364768718	2
TRL01	2008	LOC01	15	9	GEN08023	7	6.362973866	2
TRL01	2008	LOC01	15	10	GEN01099	3	2.223021165	2
TRL01	2008	LOC01	15	11	GEN04483	2	2.004649853	2
TRL01	2008	LOC01	15	12	GEN04483	2	2.000908984	2
TRL01	2008	LOC01	15	13	GEN00419	1	1.023712063	2
TRL01	2008	LOC01	15	14	GEN00419	1	1.019970076	2
TRL01	2008	LOC01	15	15	GEN00420	1	1.040429549	2
TRL01	2008	LOC01	15	16	GEN01958	3	3	2
TRL01	2008	LOC01	15	17	GEN01959	2	2	2
TRL01	2008	LOC01	15	18	GEN01968	4	4	2
TRL01	2008	LOC01	15	19	GEN01969	4	4	2
TRL01	2008	LOC01	15	20	GEN01180	4	3.94068764	2
TRL01	2008	LOC01	15	21	GEN01970	4	4	2
TRL01	2008	LOC01	15	22	GEN01974	3	3	2
TRL01	2008	LOC01	15	23	GEN01977	2	2	2
TRL01	2008	LOC01	15	24	GEN01978	1	1	2
TRL01	2008	LOC01	15	25	GEN01983	4	4	2
TRL01	2008	LOC01	15	26	GEN01962	1	1	2
TRL01	2008	LOC01	15	27	GEN01963	1	1	2
TRL01	2008	LOC01	15	28	GEN01973	1	1	2
TRL01	2008	LOC01	15	29	GEN01037	2	2.139912478	2
TRL01	2008	LOC01	15	30	GEN02114	4	2.985386923	2
TRL01	2008	LOC01	15	31	GEN03626	4	4	2
TRL01	2008	LOC01	15	32	GEN20189	3	3	2
TRL01	2008	LOC01	15	33	GEN02674	1	1	2
TRL01	2008	LOC01	15	34	GEN20520	3	3	2
TRL01	2008	LOC01	15	35	GEN20482	4	3.565489625	2
TRL01	2008	LOC01	15	36	GEN20305	3	3	2
TRL01	2008	LOC01	15	37	GEN20522	2	2.003750123	2
TRL01	2008	LOC01	15	38	GEN09528	1	2.607721242	2
TRL01	2008	LOC01	15	39	GEN01108	3	2.681767332	2
TRL01	2008	LOC01	15	40	GEN01883	2	1.956413716	2
TRL01	2008	LOC01	15	41	GEN19868	1	0.962364022	2
TRL01	2008	LOC01	15	42	GEN20514	1	0.952578558	2
TRL01	2008	LOC01	15	43	GEN20413	3	2.945775264	2
TRL01	2008	LOC01	15	44	GEN03634	3	2.941439491	2
TRL01	2008	LOC01	15	45	GEN01180	4	3.847207196	2
TRL01	2008	LOC01	15	46	GEN00415	3	2.969383088	2
TRL01	2008	LOC01	15	47	GEN00416	3	3	2
TRL01	2008	LOC01	15	48	GEN00417	3	3	2
TRL01	2008	LOC01	15	49	GEN00413	4	3.975361175	2
TRL01	2008	LOC01	15	50	GEN00413	4	3.971624771	2
TRL01	2008	LOC01	16	1	GEN11141	5	4.186291512	2
TRL01	2008	LOC01	16	2	GEN02259	1	1.602369647	2
TRL01	2008	LOC01	16	3	GEN20307	3	3	2
TRL01	2008	LOC01	16	4	GEN20306	1	1	2
TRL01	2008	LOC01	16	5	GEN01997	1	1.0400161	2
TRL01	2008	LOC01	16	6	GEN01932	4	3.62093183	2
TRL01	2008	LOC01	16	7	GEN01930	4	3.621727748	2
TRL01	2008	LOC01	16	8	GEN02304	1	1.600631584	2
TRL01	2008	LOC01	16	9	GEN02194	4	3.610470231	2
TRL01	2008	LOC01	16	10	GEN02409	1	1	2
TRL01	2008	LOC01	16	11	GEN01180	3	3.975472267	2
TRL01	2008	LOC01	16	12	GEN02404	1	1.061448052	2
TRL01	2008	LOC01	16	13	GEN02315	1	1.04357903	2
TRL01	2008	LOC01	16	14	GEN02280	1	1	2
TRL01	2008	LOC01	16	15	GEN02273	1	1	2
TRL01	2008	LOC01	16	16	GEN02271	3	2.57503148	2
TRL01	2008	LOC01	16	17	GEN02250	1	1.085989824	2
TRL01	2008	LOC01	16	18	GEN02239	3	2.532165797	2
TRL01	2008	LOC01	16	19	GEN02221	3	3.085008997	2
TRL01	2008	LOC01	16	20	GEN02196	3	3	2
TRL01	2008	LOC01	16	21	GEN02384	2	2	2
TRL01	2008	LOC01	16	22	GEN02383	1	1	2
TRL01	2008	LOC01	16	23	GEN02357	1	1	2
TRL01	2008	LOC01	16	24	GEN02329	1	1	2
TRL01	2008	LOC01	16	25	GEN02322	2	2	2
TRL01	2008	LOC01	16	26	GEN02321	1	1	2
TRL01	2008	LOC01	16	27	GEN02345	2	2	2
TRL01	2008	LOC01	16	28	GEN02344	1	1	2
TRL01	2008	LOC01	16	29	GEN02198	2	2	2
TRL01	2008	LOC01	16	30	GEN01920	3	2.53291849	2
TRL01	2008	LOC01	16	31	GEN01966	2	2.973198317	2
TRL01	2008	LOC01	16	32	GEN01169	2	2	2
TRL01	2008	LOC01	16	33	GEN20523	3	3	2
TRL01	2008	LOC01	16	34	GEN20524	1	1.001773538	2
TRL01	2008	LOC01	16	35	GEN20524	1	0.998226462	2
TRL01	2008	LOC01	16	36	GEN11141	4	4.062074613	2
TRL01	2008	LOC01	16	37	GEN11166	1	1.014308957	2
TRL01	2008	LOC01	16	38	GEN17543	1	0.983478685	2
TRL01	2008	LOC01	16	39	GEN14504	5	3.008271906	2
TRL01	2008	LOC01	16	40	GEN20304	3	3	2
TRL01	2008	LOC01	16	41	GEN20300	3	3	2
TRL01	2008	LOC01	16	42	GEN01909	1	1.026396897	2
TRL01	2008	LOC01	16	43	GEN20084	5	4.466594989	2
TRL01	2008	LOC01	16	44	GEN03230	3	3	2
TRL01	2008	LOC01	16	45	GEN05544	3	2.992701777	2
TRL01	2008	LOC01	16	46	GEN01099	2	2.096168585	2
TRL01	2008	LOC01	16	47	GEN19921	1	0.939984311	2
TRL01	2008	LOC01	16	48	GEN02503	2	2	2
TRL01	2008	LOC01	16	49	GEN03633	1	0.956459928	2
TRL01	2008	LOC01	16	50	GEN05545	4	4	2
TRL01	2008	LOC01	17	1	GEN02000	2	2	2
TRL01	2008	LOC01	17	2	GEN01843	1	1.635131882	2
TRL01	2008	LOC01	17	3	GEN01846	1	1.072518077	2
TRL01	2008	LOC01	17	4	GEN01847	1	1.021085891	2
TRL01	2008	LOC01	17	5	GEN14417	2	2	2
TRL01	2008	LOC01	17	6	GEN03173	5	5	2
TRL01	2008	LOC01	17	7	GEN02360	2	2	2
TRL01	2008	LOC01	17	8	GEN02361	2	2	2
TRL01	2008	LOC01	17	9	GEN02564	5	5	2
TRL01	2008	LOC01	17	10	GEN01099	2	2.224308619	2
TRL01	2008	LOC01	17	11	GEN20075	1	1	2
TRL01	2008	LOC01	17	12	GEN02027	1	1	2
TRL01	2008	LOC01	17	13	GEN02506	2	2	2
TRL01	2008	LOC01	17	14	GEN07048	5	5	2
TRL01	2008	LOC01	17	15	GEN07050	4	4	2
TRL01	2008	LOC01	17	16	GEN19896	1	1	2
TRL01	2008	LOC01	17	17	GEN01084	5	5	2
TRL01	2008	LOC01	17	18	GEN03642	1	1	2
TRL01	2008	LOC01	17	19	GEN19956	1	1	2
TRL01	2008	LOC01	17	20	GEN20527	2	2	2
TRL01	2008	LOC01	17	21	GEN20428	1	1	2
TRL01	2008	LOC01	17	22	GEN14381	3	3	2
TRL01	2008	LOC01	17	23	GEN01880	5	4.970767123	2
TRL01	2008	LOC01	17	24	GEN02114	2	3.014613077	2
TRL01	2008	LOC01	17	25	GEN01160	5	5	2
TRL01	2008	LOC01	17	26	GEN02631	1	1	2
TRL01	2008	LOC01	17	27	GEN02684	1	1	2
TRL01	2008	LOC01	17	28	GEN02686	3	3	2
TRL01	2008	LOC01	17	29	GEN02688	1	1	2
TRL01	2008	LOC01	17	30	GEN02689	2	2	2
TRL01	2008	LOC01	17	31	GEN02694	3	3	2
TRL01	2008	LOC01	17	32	GEN02695	3	3	2
TRL01	2008	LOC01	17	33	GEN02705	1	1	2
TRL01	2008	LOC01	17	34	GEN02707	1	1	2
TRL01	2008	LOC01	17	35	GEN01180	4	3.895645905	2
TRL01	2008	LOC01	17	36	GEN02708	2	2	2
TRL01	2008	LOC01	17	37	GEN02709	1	1	2
TRL01	2008	LOC01	17	38	GEN02710	1	1	2
TRL01	2008	LOC01	17	39	GEN02711	4	4	2
TRL01	2008	LOC01	17	40	GEN02712	1	1	2
TRL01	2008	LOC01	17	41	GEN02719	2	2	2
TRL01	2008	LOC01	17	42	GEN02723	2	2	2
TRL01	2008	LOC01	17	43	GEN02724	4	4	2
TRL01	2008	LOC01	17	44	GEN02732	3	3	2
TRL01	2008	LOC01	17	45	GEN17537	3	3.117161627	2
TRL01	2008	LOC01	17	46	GEN02760	3	3	2
TRL01	2008	LOC01	17	47	GEN02763	4	4	2
TRL01	2008	LOC01	17	48	GEN02785	4	4	2
TRL01	2008	LOC01	17	49	GEN02793	2	2	2
TRL01	2008	LOC01	17	50	GEN02835	1	1	2
TRL01	2008	LOC01	18	1	GEN01180	4	4.007654485	2
TRL01	2008	LOC01	18	2	GEN02875	5	5	2
TRL01	2008	LOC01	18	3	GEN02874	4	4	2
TRL01	2008	LOC01	18	4	GEN02873	4	4	2
TRL01	2008	LOC01	18	5	GEN02846	6	6	2
TRL01	2008	LOC01	18	6	GEN02845	3	3	2
TRL01	2008	LOC01	18	7	GEN02820	3	3	2
TRL01	2008	LOC01	18	8	GEN02818	2	2	2
TRL01	2008	LOC01	18	9	GEN02810	4	4	2
TRL01	2008	LOC01	18	10	GEN02808	2	2	2
TRL01	2008	LOC01	18	11	GEN11141	4	4.151523243	2
TRL01	2008	LOC01	18	12	GEN02794	4	4	2
TRL01	2008	LOC01	18	13	GEN02786	4	4	2
TRL01	2008	LOC01	18	14	GEN02742	2	2	2
TRL01	2008	LOC01	18	15	GEN02703	3	3	2
TRL01	2008	LOC01	18	16	GEN02630	1	1	2
TRL01	2008	LOC01	18	17	GEN03138	1	1	2
TRL01	2008	LOC01	18	18	GEN03134	3	3	2
TRL01	2008	LOC01	18	19	GEN03132	2	2	2
TRL01	2008	LOC01	18	20	GEN03131	5	5	2
TRL01	2008	LOC01	18	21	GEN17537	4	3.199719201	2
TRL01	2008	LOC01	18	22	GEN03052	3	3	2
TRL01	2008	LOC01	18	23	GEN03017	4	4	2
TRL01	2008	LOC01	18	24	GEN03016	4	4	2
TRL01	2008	LOC01	18	25	GEN03015	5	5	2
TRL01	2008	LOC01	18	26	GEN03014	5	5	2
TRL01	2008	LOC01	18	27	GEN03012	4	4	2
TRL01	2008	LOC01	18	28	GEN03003	4	4	2
TRL01	2008	LOC01	18	29	GEN02908	3	3	2
TRL01	2008	LOC01	18	30	GEN02880	4	4	2
TRL01	2008	LOC01	18	31	GEN02878	6	6	2
TRL01	2008	LOC01	18	32	GEN02871	7	7	2
TRL01	2008	LOC01	18	33	GEN02866	5	5	2
TRL01	2008	LOC01	18	34	GEN02864	7	7	2
TRL01	2008	LOC01	18	35	GEN02862	5	5	2
TRL01	2008	LOC01	18	36	GEN02860	5	5	2
TRL01	2008	LOC01	18	37	GEN02859	5	5	2
TRL01	2008	LOC01	18	38	GEN02855	6	6	2
TRL01	2008	LOC01	18	39	GEN02853	3	3	2
TRL01	2008	LOC01	18	40	GEN02852	5	5	2
TRL01	2008	LOC01	18	41	GEN02851	4	4	2
TRL01	2008	LOC01	18	42	GEN02849	4	4	2
TRL01	2008	LOC01	18	43	GEN02848	4	4	2
TRL01	2008	LOC01	18	44	GEN02847	6	6	2
TRL01	2008	LOC01	18	45	GEN02843	5	5	2
TRL01	2008	LOC01	18	46	GEN11141	4	4.041372378	2
TRL01	2008	LOC01	18	47	GEN02842	5	5	2
TRL01	2008	LOC01	18	48	GEN02841	5	5	2
TRL01	2008	LOC01	18	49	GEN02840	4	4	2
TRL01	2008	LOC01	18	50	GEN02839	5	5	2
TRL01	2008	LOC01	19	1	GEN02877	5	5	2
TRL01	2008	LOC01	19	2	GEN02882	4	4	2
TRL01	2008	LOC01	19	3	GEN02887	2	2	2
TRL01	2008	LOC01	19	4	GEN02896	4	4	2
TRL01	2008	LOC01	19	5	GEN03023	1	1	2
TRL01	2008	LOC01	19	6	GEN03024	1	1	2
TRL01	2008	LOC01	19	7	GEN03025	1	1	2
TRL01	2008	LOC01	19	8	GEN03026	1	1	2
TRL01	2008	LOC01	19	9	GEN03034	1	1	2
TRL01	2008	LOC01	19	10	GEN03035	2	2	2
TRL01	2008	LOC01	19	11	GEN03061	3	3	2
TRL01	2008	LOC01	19	12	GEN05530	4	4.531150115	2
TRL01	2008	LOC01	19	13	GEN01880	5	5.0049766	2
TRL01	2008	LOC01	19	14	GEN08023	6	6.348228327	2
TRL01	2008	LOC01	19	15	GEN04483	2	1.994441163	2
TRL01	2008	LOC01	19	16	GEN02583	3	3	2
TRL01	2008	LOC01	19	17	GEN02584	1	1	2
TRL01	2008	LOC01	19	18	GEN02585	2	2	2
TRL01	2008	LOC01	19	19	GEN02587	1	1	2
TRL01	2008	LOC01	19	20	GEN02619	2	2	2
TRL01	2008	LOC01	19	21	GEN02621	2	2	2
TRL01	2008	LOC01	19	22	GEN02622	2	2	2
TRL01	2008	LOC01	19	23	GEN02623	1	1	2
TRL01	2008	LOC01	19	24	GEN01043	2	2	2
TRL01	2008	LOC01	19	25	GEN01037	2	2.167649598	2
TRL01	2008	LOC01	19	26	GEN02624	1	1	2
TRL01	2008	LOC01	19	27	GEN20452	1	1	2
TRL01	2008	LOC01	19	28	GEN02627	1	1	2
TRL01	2008	LOC01	19	29	GEN02628	5	5	2
TRL01	2008	LOC01	19	30	GEN02632	2	2	2
TRL01	2008	LOC01	19	31	GEN02633	2	2	2
TRL01	2008	LOC01	19	32	GEN02656	3	3	2
TRL01	2008	LOC01	19	33	GEN02657	4	4	2
TRL01	2008	LOC01	19	34	GEN02658	3	3	2
TRL01	2008	LOC01	19	35	GEN04581	4	4.174912362	2
TRL01	2008	LOC01	19	36	GEN02659	1	1	2
TRL01	2008	LOC01	19	37	GEN02668	4	4	2
TRL01	2008	LOC01	19	38	GEN02677	2	2	2
TRL01	2008	LOC01	19	39	GEN02678	4	4	2
TRL01	2008	LOC01	19	40	GEN02679	4	4	2
TRL01	2008	LOC01	19	41	GEN02680	2	2	2
TRL01	2008	LOC01	19	42	GEN02682	3	3	2
TRL01	2008	LOC01	19	43	GEN02683	4	4	2
TRL01	2008	LOC01	19	44	GEN02685	4	4	2
TRL01	2008	LOC01	19	45	GEN01180	5	3.875893136	2
TRL01	2008	LOC01	19	46	GEN02687	2	2	2
TRL01	2008	LOC01	19	47	GEN02690	3	3	2
TRL01	2008	LOC01	19	48	GEN02691	1	1	2
TRL01	2008	LOC01	19	49	GEN02692	2	2	2
TRL01	2008	LOC01	19	50	GEN02693	1	1	2
TRL01	2008	LOC01	20	1	GEN17555	2	2.381963168	2
TRL01	2008	LOC01	20	2	GEN02870	6	6	2
TRL01	2008	LOC01	20	3	GEN02869	5	5	2
TRL01	2008	LOC01	20	4	GEN02868	1	1	2
TRL01	2008	LOC01	20	5	GEN02867	8	8	2
TRL01	2008	LOC01	20	6	GEN02865	8	8	2
TRL01	2008	LOC01	20	7	GEN02863	3	3	2
TRL01	2008	LOC01	20	8	GEN02857	5	5	2
TRL01	2008	LOC01	20	9	GEN02856	4	4	2
TRL01	2008	LOC01	20	10	GEN02854	5	5	2
TRL01	2008	LOC01	20	11	GEN01037	3	2.208296791	2
TRL01	2008	LOC01	20	12	GEN02838	2	2	2
TRL01	2008	LOC01	20	13	GEN02837	1	1	2
TRL01	2008	LOC01	20	14	GEN02834	3	3	2
TRL01	2008	LOC01	20	15	GEN02827	2	2	2
TRL01	2008	LOC01	20	16	GEN02817	4	4	2
TRL01	2008	LOC01	20	17	GEN02798	2	2	2
TRL01	2008	LOC01	20	18	GEN02797	3	3	2
TRL01	2008	LOC01	20	19	GEN02796	2	2	2
TRL01	2008	LOC01	20	20	GEN02795	1	1	2
TRL01	2008	LOC01	20	21	GEN01180	4	3.948001585	2
TRL01	2008	LOC01	20	22	GEN02790	2	2	2
TRL01	2008	LOC01	20	23	GEN02789	1	1	2
TRL01	2008	LOC01	20	24	GEN02784	4	4	2
TRL01	2008	LOC01	20	25	GEN02762	3	3	2
TRL01	2008	LOC01	20	26	GEN02761	2	2	2
TRL01	2008	LOC01	20	27	GEN02759	1	1	2
TRL01	2008	LOC01	20	28	GEN02758	4	4	2
TRL01	2008	LOC01	20	29	GEN02757	4	4	2
TRL01	2008	LOC01	20	30	GEN02743	3	3	2
TRL01	2008	LOC01	20	31	GEN04581	5	4.190219687	2
TRL01	2008	LOC01	20	32	GEN02741	3	3	2
TRL01	2008	LOC01	20	33	GEN02734	5	5	2
TRL01	2008	LOC01	20	34	GEN02733	4	4	2
TRL01	2008	LOC01	20	35	GEN02731	4	4	2
TRL01	2008	LOC01	20	36	GEN02730	4	4	2
TRL01	2008	LOC01	20	37	GEN02729	5	5	2
TRL01	2008	LOC01	20	38	GEN02727	2	2	2
TRL01	2008	LOC01	20	39	GEN02726	3	3	2
TRL01	2008	LOC01	20	40	GEN02722	2	2	2
TRL01	2008	LOC01	20	41	GEN02721	3	3	2
TRL01	2008	LOC01	20	42	GEN02720	1	1	2
TRL01	2008	LOC01	20	43	GEN02718	2	2	2
TRL01	2008	LOC01	20	44	GEN02717	3	3	2
TRL01	2008	LOC01	20	45	GEN02716	3	3	2
TRL01	2008	LOC01	20	46	GEN02706	1	1	2
TRL01	2008	LOC01	20	47	GEN02701	1	1	2
TRL01	2008	LOC01	20	48	GEN17555	2	2.253268115	2
TRL01	2008	LOC01	20	49	GEN02699	2	2	2
TRL01	2008	LOC01	20	50	GEN02697	5	5	2
TRL01	2008	LOC01	21	1	GEN02872	7	7	2
TRL01	2008	LOC01	21	2	GEN02876	6	6	2
TRL01	2008	LOC01	21	3	GEN02879	3	3	2
TRL01	2008	LOC01	21	4	GEN02881	3	3	2
TRL01	2008	LOC01	21	5	GEN02892	2	2	2
TRL01	2008	LOC01	21	6	GEN02895	2	2	2
TRL01	2008	LOC01	21	7	GEN02897	4	4	2
TRL01	2008	LOC01	21	8	GEN02905	4	4	2
TRL01	2008	LOC01	21	9	GEN02906	4	4	2
TRL01	2008	LOC01	21	10	GEN02909	4	4	2
TRL01	2008	LOC01	21	11	GEN02916	4	4	2
TRL01	2008	LOC01	21	12	GEN02921	3	3	2
TRL01	2008	LOC01	21	13	GEN02926	6	6	2
TRL01	2008	LOC01	21	14	GEN02935	3	3	2
TRL01	2008	LOC01	21	15	GEN01180	4	3.96445495	2
TRL01	2008	LOC01	21	16	GEN02936	2	2	2
TRL01	2008	LOC01	21	17	GEN02951	2	2	2
TRL01	2008	LOC01	21	18	GEN02952	4	4	2
TRL01	2008	LOC01	21	19	GEN02955	2	2	2
TRL01	2008	LOC01	21	20	GEN02958	2	2	2
TRL01	2008	LOC01	21	21	GEN02964	5	5	2
TRL01	2008	LOC01	21	22	GEN02965	5	5	2
TRL01	2008	LOC01	21	23	GEN02966	6	6	2
TRL01	2008	LOC01	21	24	GEN02968	1	1	2
TRL01	2008	LOC01	21	25	GEN01037	2	2.172014006	2
TRL01	2008	LOC01	21	26	GEN02969	1	1	2
TRL01	2008	LOC01	21	27	GEN02970	1	1	2
TRL01	2008	LOC01	21	28	GEN02979	3	3	2
TRL01	2008	LOC01	21	29	GEN02980	3	3	2
TRL01	2008	LOC01	21	30	GEN02987	3	3	2
TRL01	2008	LOC01	21	31	GEN02988	3	3	2
TRL01	2008	LOC01	21	32	GEN02989	2	2	2
TRL01	2008	LOC01	21	33	GEN02990	2	2	2
TRL01	2008	LOC01	21	34	GEN02991	4	4	2
TRL01	2008	LOC01	21	35	GEN04581	4	4.183362765	2
TRL01	2008	LOC01	21	36	GEN02993	1	1	2
TRL01	2008	LOC01	21	37	GEN02994	2	2	2
TRL01	2008	LOC01	21	38	GEN02995	2	2	2
TRL01	2008	LOC01	21	39	GEN02996	1	1	2
TRL01	2008	LOC01	21	40	GEN02997	1	1	2
TRL01	2008	LOC01	21	41	GEN04481	2	2	2
TRL01	2008	LOC01	21	42	GEN03001	3	3	2
TRL01	2008	LOC01	21	43	GEN03005	5	5	2
TRL01	2008	LOC01	21	44	GEN03006	1	1	2
TRL01	2008	LOC01	21	45	GEN03011	5	5	2
TRL01	2008	LOC01	21	46	GEN03013	5	5	2
TRL01	2008	LOC01	21	47	GEN03018	6	6	2
TRL01	2008	LOC01	21	48	GEN03048	3	3	2
TRL01	2008	LOC01	21	49	GEN03051	1	1	2
TRL01	2008	LOC01	21	50	GEN03053	3	3	2
TRL01	2008	LOC01	22	1	GEN02924	5	5	2
TRL01	2008	LOC01	22	2	GEN02920	4	4	2
TRL01	2008	LOC01	22	3	GEN02919	4	4	2
TRL01	2008	LOC01	22	4	GEN02899	1	1	2
TRL01	2008	LOC01	22	5	GEN02898	1	1	2
TRL01	2008	LOC01	22	6	GEN02894	4	4	2
TRL01	2008	LOC01	22	7	GEN02893	4	4	2
TRL01	2008	LOC01	22	8	GEN02891	2	2	2
TRL01	2008	LOC01	22	9	GEN02890	1	1	2
TRL01	2008	LOC01	22	10	GEN02889	3	3	2
TRL01	2008	LOC01	22	11	GEN02888	3	3	2
TRL01	2008	LOC01	22	12	GEN02886	1	1	2
TRL01	2008	LOC01	22	13	GEN02885	4	4	2
TRL01	2008	LOC01	22	14	GEN02884	2	2	2
TRL01	2008	LOC01	22	15	GEN02883	1	1	2
TRL01	2008	LOC01	22	16	GEN02844	4	4	2
TRL01	2008	LOC01	22	17	GEN02826	1	1	2
TRL01	2008	LOC01	22	18	GEN02819	2	2	2
TRL01	2008	LOC01	22	19	GEN02816	3	3	2
TRL01	2008	LOC01	22	20	GEN02809	3	3	2
TRL01	2008	LOC01	22	21	GEN01180	3	3.950281517	2
TRL01	2008	LOC01	22	22	GEN02788	2	2	2
TRL01	2008	LOC01	22	23	GEN02787	1	1	2
TRL01	2008	LOC01	22	24	GEN02783	2	2	2
TRL01	2008	LOC01	22	25	GEN02744	3	3	2
TRL01	2008	LOC01	22	26	GEN02728	3	3	2
TRL01	2008	LOC01	22	27	GEN02725	3	3	2
TRL01	2008	LOC01	22	28	GEN02704	1	1	2
TRL01	2008	LOC01	22	29	GEN02700	1	1	2
TRL01	2008	LOC01	22	30	GEN02698	2	2	2
TRL01	2008	LOC01	22	31	GEN04581	4	4.196549559	2
TRL01	2008	LOC01	22	32	GEN02696	2	2	2
TRL01	2008	LOC01	22	33	GEN02681	3	3	2
TRL01	2008	LOC01	22	34	GEN02676	4	4	2
TRL01	2008	LOC01	22	35	GEN02675	2	2	2
TRL01	2008	LOC01	22	36	GEN02669	1	1	2
TRL01	2008	LOC01	22	37	GEN02655	3	3	2
TRL01	2008	LOC01	22	38	GEN02654	4	4	2
TRL01	2008	LOC01	22	39	GEN02653	2	2	2
TRL01	2008	LOC01	22	40	GEN02652	2	2	2
TRL01	2008	LOC01	22	41	GEN01037	2	2.136573229	2
TRL01	2008	LOC01	22	42	GEN02620	2	2	2
TRL01	2008	LOC01	22	43	GEN02590	1	1	2
TRL01	2008	LOC01	22	44	GEN02589	1	1	2
TRL01	2008	LOC01	22	45	GEN02588	1	1	2
TRL01	2008	LOC01	22	46	GEN02586	1	1	2
TRL01	2008	LOC01	22	47	GEN03141	4	4	2
TRL01	2008	LOC01	22	48	GEN03137	6	6	2
TRL01	2008	LOC01	22	49	GEN03130	2	2	2
TRL01	2008	LOC01	22	50	GEN03127	3	3	2
TRL01	2008	LOC01	23	1	GEN02925	4	4	2
TRL01	2008	LOC01	23	2	GEN02927	5	5	2
TRL01	2008	LOC01	23	3	GEN02928	4	4	2
TRL01	2008	LOC01	23	4	GEN02929	3	3	2
TRL01	2008	LOC01	23	5	GEN04581	4	4.254955627	2
TRL01	2008	LOC01	23	6	GEN02934	2	2	2
TRL01	2008	LOC01	23	7	GEN02937	1	1	2
TRL01	2008	LOC01	23	8	GEN02938	2	2	2
TRL01	2008	LOC01	23	9	GEN02939	2	2	2
TRL01	2008	LOC01	23	10	GEN02959	2	2	2
TRL01	2008	LOC01	23	11	GEN02960	2	2	2
TRL01	2008	LOC01	23	12	GEN02961	3	3	2
TRL01	2008	LOC01	23	13	GEN02962	1	1	2
TRL01	2008	LOC01	23	14	GEN02963	1	1	2
TRL01	2008	LOC01	23	15	GEN01180	4	3.963992393	2
TRL01	2008	LOC01	23	16	GEN02967	2	2	2
TRL01	2008	LOC01	23	17	GEN02977	3	3	2
TRL01	2008	LOC01	23	18	GEN02981	1	1	2
TRL01	2008	LOC01	23	19	GEN02982	1	1	2
TRL01	2008	LOC01	23	20	GEN02983	1	1	2
TRL01	2008	LOC01	23	21	GEN02984	1	1	2
TRL01	2008	LOC01	23	22	GEN02985	1	1	2
TRL01	2008	LOC01	23	23	GEN02986	1	1	2
TRL01	2008	LOC01	23	24	GEN02992	1	1	2
TRL01	2008	LOC01	23	25	GEN01037	2	2.175553898	2
TRL01	2008	LOC01	23	26	GEN03000	4	4	2
TRL01	2008	LOC01	23	27	GEN03021	1	1	2
TRL01	2008	LOC01	23	28	GEN03022	2	2	2
TRL01	2008	LOC01	23	29	GEN03027	2	2	2
TRL01	2008	LOC01	23	30	GEN03028	2	2	2
TRL01	2008	LOC01	23	31	GEN03029	2	2	2
TRL01	2008	LOC01	23	32	GEN03030	1	1	2
TRL01	2008	LOC01	23	33	GEN03031	1	1	2
TRL01	2008	LOC01	23	34	GEN03036	3	3	2
TRL01	2008	LOC01	23	35	GEN03049	3	3	2
TRL01	2008	LOC01	23	36	GEN03050	2	2	2
TRL01	2008	LOC01	23	37	GEN03060	2	2	2
TRL01	2008	LOC01	23	38	GEN03128	2	2	2
TRL01	2008	LOC01	23	39	GEN03140	3	3	2
TRL01	2008	LOC01	23	40	GEN05530	5	4.468849885	2
TRL01	2008	LOC01	26	27	GEN08012	3	3	2
TRL01	2008	LOC01	26	28	GEN08352	1	1	2
TRL01	2008	LOC01	26	29	GEN00283	1	1	2
TRL01	2008	LOC01	26	30	GEN00462	1	1	2
TRL01	2008	LOC01	26	31	GEN11141	4	4.113294231	2
TRL01	2008	LOC01	26	32	GEN03157	1	1	2
TRL01	2008	LOC01	26	33	GEN02500	1	1	2
TRL01	2008	LOC01	26	34	GEN20086	4	4	2
TRL01	2008	LOC01	26	35	GEN20088	1	1	2
TRL01	2008	LOC01	26	36	GEN01099	2	2.175160405	2
TRL01	2008	LOC01	26	37	GEN20084	4	4.533405011	2
TRL01	2008	LOC01	26	38	GEN04608	3	3	2
TRL01	2008	LOC01	26	39	GEN02488	3	3	2
TRL01	2008	LOC01	26	40	GEN01281	1	1	2
TRL01	2008	LOC01	26	41	GEN02092	1	1.06994294	2
TRL01	2008	LOC01	26	42	GEN01180	4	3.921024712	2
TRL01	2008	LOC01	26	43	GEN03176	1	1	2
TRL01	2008	LOC01	26	44	GEN05798	6	6	2
TRL01	2008	LOC01	26	45	GEN04594	5	5	2
TRL01	2008	LOC01	26	46	GEN09508	3	3	2
TRL01	2008	LOC01	26	47	GEN00467	2	2	2
TRL01	2008	LOC01	26	48	GEN17570	1	1	2
TRL01	2008	LOC01	26	49	GEN17547	1	1	2
TRL01	2008	LOC01	26	50	GEN09294	1	1	2
TRL01	2008	LOC01	27	27	GEN08011	1	1	2
TRL01	2008	LOC01	27	28	GEN08015	1	1	2
TRL01	2008	LOC01	27	29	GEN09201	1	1	2
TRL01	2008	LOC01	27	30	GEN00019	1	1	2
TRL01	2008	LOC01	27	31	GEN20267	1	1	2
TRL01	2008	LOC01	27	32	GEN00461	1	1	2
TRL01	2008	LOC01	27	33	GEN19890	1	1	2
TRL01	2008	LOC01	27	34	GEN20085	8	8	2
TRL01	2008	LOC01	27	35	GEN20087	4	4	2
TRL01	2008	LOC01	27	36	GEN20089	4	4	2
TRL01	2008	LOC01	27	37	GEN20090	5	5	2
TRL01	2008	LOC01	27	38	GEN04623	2	2	2
TRL01	2008	LOC01	27	39	GEN04617	1	1	2
TRL01	2008	LOC01	27	40	GEN02490	1	1	2
TRL01	2008	LOC01	28	1	GEN03648	6	5.716426631	2
TRL01	2008	LOC01	28	2	GEN17537	3	3.231634959	2
TRL01	2008	LOC01	28	3	GEN03170	2	2	2
TRL01	2008	LOC01	28	4	GEN04574	5	5	2
TRL01	2008	LOC01	28	5	GEN20459	7	7	2
TRL01	2008	LOC01	28	6	GEN20458	5	5	2
TRL01	2008	LOC01	28	7	GEN20259	1	1	2
TRL01	2008	LOC01	28	8	GEN20257	1	1	2
TRL01	2008	LOC01	28	9	GEN20258	1	1	2
TRL01	2008	LOC01	28	10	GEN20192	5	5	2
TRL01	2008	LOC01	28	11	GEN20061	1	1	2
TRL01	2008	LOC01	28	12	GEN19982	1	1	2
TRL01	2008	LOC01	28	13	GEN19955	1	1	2
TRL01	2008	LOC01	28	14	GEN11141	4	4.138089932	2
TRL01	2008	LOC01	28	15	GEN03169	3	3	2
TRL01	2008	LOC01	28	16	GEN19817	1	1	2
TRL01	2008	LOC01	28	17	GEN19816	1	1	2
TRL01	2008	LOC01	28	18	GEN17576	1	1	2
TRL01	2008	LOC01	28	19	GEN14432	1	1	2
TRL01	2008	LOC01	28	20	GEN09293	1	1.099833244	2
TRL01	2008	LOC01	28	21	GEN03248	4	4	2
TRL01	2008	LOC01	28	22	GEN02026	1	1	2
TRL01	2008	LOC01	28	23	GEN03184	1	1	2
TRL01	2008	LOC01	28	24	GEN01180	4	3.951200356	2
TRL01	2008	LOC01	28	25	GEN08016	6	6	2
TRL01	2008	LOC01	28	26	GEN11133	1	1	2
TRL01	2008	LOC01	28	27	GEN01873	1	1	2
TRL01	2008	LOC01	28	28	GEN05529	1	1	2
TRL01	2008	LOC01	28	29	GEN03149	1	1	2
TRL01	2008	LOC01	28	30	GEN04569	1	1	2
TRL01	2008	LOC01	28	31	GEN20440	1	1	2
TRL01	2008	LOC01	28	32	GEN11113	3	3	2
TRL01	2008	LOC01	28	33	GEN11256	2	2	2
TRL01	2008	LOC01	28	34	GEN01099	2	2.184590739	2
TRL01	2008	LOC01	28	35	GEN11250	2	2	2
TRL01	2008	LOC01	28	36	GEN11249	3	3	2
TRL01	2008	LOC01	28	37	GEN11241	7	7	2
TRL01	2008	LOC01	28	38	GEN11240	3	3	2
TRL01	2008	LOC01	28	39	GEN11238	2	2	2
TRL01	2008	LOC01	28	40	GEN11234	5	5	2
TRL01	2008	LOC01	28	41	GEN20460	4	4	2
TRL01	2008	LOC01	28	42	GEN17542	1	1	2
TRL01	2008	LOC01	28	43	GEN20461	2	2	2
TRL01	2008	LOC01	28	44	GEN19929	2	2	2
TRL01	2008	LOC01	28	45	GEN11132	2	2	2
TRL01	2008	LOC01	28	46	GEN03182	1	1	2
TRL01	2008	LOC01	28	47	GEN00454	3	3	2
TRL01	2008	LOC01	28	48	GEN02007	1	1	2
TRL01	2008	LOC01	28	49	GEN01101	1	1	2
TRL01	2008	LOC01	28	50	GEN02091	1	1	2
TRL02	2009	LOC01	1	1	GEN00001	3	3.472732181	3
TRL02	2009	LOC01	1	2	GEN00015	2	1.962562239	3
TRL02	2009	LOC01	1	3	GEN00406	3	2.452460751	3
TRL02	2009	LOC01	1	4	GEN01826	5	4.942460733	3
TRL02	2009	LOC01	1	5	GEN01843	1	0.93258082	3
TRL02	2009	LOC01	1	6	GEN01844	2	1.922839461	3
TRL02	2009	LOC01	1	7	GEN01853	3	3.913255102	3
TRL02	2009	LOC01	1	8	GEN01856	1	0.903843608	3
TRL02	2009	LOC01	1	9	GEN01862	1	0.894607111	3
TRL02	2009	LOC01	1	10	GEN01918	1	0.885501527	3
TRL02	2009	LOC01	1	11	GEN01994	2	1.3764627	3
TRL02	2009	LOC01	1	12	GEN02149	5	4.867426374	3
TRL02	2009	LOC01	1	13	GEN02213	2	1.858328372	3
TRL02	2009	LOC01	1	14	GEN01883	3	2.571495209	3
TRL02	2009	LOC01	1	15	GEN09528	3	4.790912454	3
TRL02	2009	LOC01	1	16	GEN02237	1	1.33032532	3
TRL02	2009	LOC01	1	17	GEN02243	1	0.820714788	3
TRL02	2009	LOC01	1	18	GEN02268	1	0.810946202	3
TRL02	2009	LOC01	1	19	GEN02275	4	3.801007702	3
TRL02	2009	LOC01	1	20	GEN02306	2	1.290904265	3
TRL02	2009	LOC01	1	21	GEN02404	1	0.752899171	3
TRL02	2009	LOC01	1	22	GEN02647	4	3.74774399	3
TRL02	2009	LOC01	1	23	GEN02748	5	5.24263061	3
TRL02	2009	LOC01	1	24	GEN02777	3	3.737655715	3
TRL02	2009	LOC01	1	25	GEN03066	2	2.232915589	3
TRL02	2009	LOC01	1	26	GEN03077	2	1.855389575	3
TRL02	2009	LOC01	1	27	GEN20512	2	2.224443157	3
TRL02	2009	LOC01	1	28	GEN19868	1	0.716844495	3
TRL02	2009	LOC01	1	29	GEN20513	1	0.717699414	3
TRL02	2009	LOC01	1	30	GEN01108	6	5.883429482	3
TRL02	2009	LOC01	1	31	GEN02774	1	0.713090445	3
TRL02	2009	LOC01	1	32	GEN03068	1	1	3
TRL02	2009	LOC01	1	33	GEN11166	1	0.523755353	3
TRL02	2009	LOC01	1	34	GEN03089	1	0.710599535	3
TRL02	2009	LOC01	1	35	GEN02134	3	4.710828977	3
TRL02	2009	LOC01	1	36	GEN02747	3	3.21146773	3
TRL02	2009	LOC01	1	37	GEN02326	2	1.71243684	3
TRL02	2009	LOC01	1	38	GEN05541	1	0.486816485	3
TRL02	2009	LOC01	1	39	GEN02335	1	0.715049296	3
TRL02	2009	LOC01	1	40	GEN01926	1	0.716521989	3
TRL02	2009	LOC01	1	41	GEN01993	1	0.717964027	3
TRL02	2009	LOC01	1	42	GEN02254	4	4.219262247	3
TRL02	2009	LOC01	1	43	GEN02100	2	2.771625736	3
TRL02	2009	LOC01	1	44	GEN01991	1	0.720996268	3
TRL02	2009	LOC01	1	45	GEN05538	3	3.22125001	3
TRL02	2009	LOC01	1	46	GEN00465	2	3.797584667	3
TRL02	2009	LOC01	1	47	GEN02207	1	1.720262199	3
TRL02	2009	LOC01	1	48	GEN02100	2	2.720208052	3
TRL02	2009	LOC01	1	49	GEN01851	1	0.717184004	3
TRL02	2009	LOC01	1	50	GEN03625	1	0.770963121	3
TRL02	2009	LOC01	1	51	GEN01931	2	1.171747632	3
TRL02	2009	LOC01	1	52	GEN01180	4	3.755449067	3
TRL02	2009	LOC01	1	53	GEN11166	1	0.314541833	3
TRL02	2009	LOC01	1	54	GEN07040	2	2.200381931	3
TRL02	2009	LOC01	1	55	GEN02344	1	0.555867375	3
TRL02	2009	LOC01	1	56	GEN02369	1	0.402796406	3
TRL02	2009	LOC01	1	57	GEN02372	2	2.427048931	3
TRL02	2009	LOC01	1	58	GEN05541	1	0.271839905	3
TRL02	2009	LOC01	1	59	GEN02712	1	0.924129545	3
TRL02	2009	LOC01	1	60	GEN03061	3	2.904762334	3
TRL02	2009	LOC01	2	1	GEN00006	7	7.550680087	3
TRL02	2009	LOC01	2	2	GEN00405	5	5.040507412	3
TRL02	2009	LOC01	2	3	GEN00409	1	1.030454544	3
TRL02	2009	LOC01	2	4	GEN01835	1	1.520545555	3
TRL02	2009	LOC01	2	5	GEN05541	1	0.972157233	3
TRL02	2009	LOC01	2	6	GEN01849	1	2.001190085	3
TRL02	2009	LOC01	2	7	GEN01855	1	0.991758724	3
TRL02	2009	LOC01	2	8	GEN01861	1	0.982499962	3
TRL02	2009	LOC01	2	9	GEN01864	2	1.97340855	3
TRL02	2009	LOC01	2	10	GEN02100	3	3.269467044	3
TRL02	2009	LOC01	2	11	GEN02001	1	1.455507439	3
TRL02	2009	LOC01	2	12	GEN02205	3	3.446557926	3
TRL02	2009	LOC01	2	13	GEN02221	4	3.43751592	3
TRL02	2009	LOC01	2	14	GEN11141	6	5.229287269	3
TRL02	2009	LOC01	2	15	GEN11166	1	0.866778017	3
TRL02	2009	LOC01	2	16	GEN02239	2	1.409490036	3
TRL02	2009	LOC01	2	17	GEN02258	1	0.89982924	3
TRL02	2009	LOC01	2	18	GEN02269	1	1.390003419	3
TRL02	2009	LOC01	2	19	GEN02290	1	0.880009474	3
TRL02	2009	LOC01	2	20	GEN02100	3	3.148077368	3
TRL02	2009	LOC01	2	21	GEN02646	3	2.772500065	3
TRL02	2009	LOC01	2	22	GEN02746	3	3.267544274	3
TRL02	2009	LOC01	2	23	GEN02766	5	5.262681152	3
TRL02	2009	LOC01	2	24	GEN02778	3	3.258012749	3
TRL02	2009	LOC01	2	25	GEN11166	1	0.721659382	3
TRL02	2009	LOC01	2	26	GEN03083	2	2.249645869	3
TRL02	2009	LOC01	2	27	GEN07051	4	3.746083328	3
TRL02	2009	LOC01	2	28	GEN03634	5	4.368954873	3
TRL02	2009	LOC01	2	29	GEN20515	1	1.240445864	3
TRL02	2009	LOC01	2	30	GEN05541	1	0.671420484	3
TRL02	2009	LOC01	2	31	GEN02781	1	1.237057674	3
TRL02	2009	LOC01	2	32	GEN03069	1	1.73626645	3
TRL02	2009	LOC01	2	33	GEN03086	1	0.736043809	3
TRL02	2009	LOC01	2	34	GEN03097	1	0.73633719	3
TRL02	2009	LOC01	2	35	GEN02174	1	1.237056095	3
TRL02	2009	LOC01	2	36	GEN02325	6	5.738104889	3
TRL02	2009	LOC01	2	37	GEN02333	1	1.239388168	3
TRL02	2009	LOC01	2	38	GEN02334	1	1.240813939	3
TRL02	2009	LOC01	2	39	GEN01919	1	0.742292717	3
TRL02	2009	LOC01	2	40	GEN01951	1	1.243726214	3
TRL02	2009	LOC01	2	41	GEN02310	1	0.745001093	3
TRL02	2009	LOC01	2	42	GEN01859	1	0.746002562	3
TRL02	2009	LOC01	2	43	GEN01865	5	5.246618368	3
TRL02	2009	LOC01	2	44	GEN01992	2	1.246762475	3
TRL02	2009	LOC01	2	45	GEN02491	5	4.012360475	3
TRL02	2009	LOC01	2	46	GEN01852	1	0.745385977	3
TRL02	2009	LOC01	2	47	GEN17539	1	1.743823238	3
TRL02	2009	LOC01	2	48	GEN01839	2	1.741677459	3
TRL02	2009	LOC01	2	49	GEN01858	1	0.738949372	3
TRL02	2009	LOC01	2	50	GEN03625	1	0.887730459	3
TRL02	2009	LOC01	2	51	GEN02204	1	1.231755414	3
TRL02	2009	LOC01	2	52	GEN20413	4	2.796983697	3
TRL02	2009	LOC01	2	53	GEN00005	4	4.222498349	3
TRL02	2009	LOC01	2	54	GEN02225	2	1.534520915	3
TRL02	2009	LOC01	2	55	GEN02363	2	3.123221117	3
TRL02	2009	LOC01	2	56	GEN02371	2	1.89954804	3
TRL02	2009	LOC01	2	57	GEN02707	1	0.755236329	3
TRL02	2009	LOC01	2	58	GEN02709	1	0.503433855	3
TRL02	2009	LOC01	2	59	GEN02793	1	1.494715865	3
TRL02	2009	LOC01	2	60	GEN05545	4	3.724962635	3
TRL02	2009	LOC01	3	1	GEN02100	4	3.408354302	3
TRL02	2009	LOC01	3	2	GEN02290	1	1.119990526	3
TRL02	2009	LOC01	3	3	GEN02269	2	1.609996581	3
TRL02	2009	LOC01	3	4	GEN02258	1	1.10017076	3
TRL02	2009	LOC01	3	5	GEN02239	1	1.590509964	3
TRL02	2009	LOC01	3	6	GEN11166	1	1.02879976	3
TRL02	2009	LOC01	3	7	GEN11141	6	5.372627592	3
TRL02	2009	LOC01	3	8	GEN02221	3	3.56248408	3
TRL02	2009	LOC01	3	9	GEN02205	4	3.553442074	3
TRL02	2009	LOC01	3	10	GEN02001	2	1.544492561	3
TRL02	2009	LOC01	3	11	GEN02100	4	3.340598385	3
TRL02	2009	LOC01	3	12	GEN01864	2	2.02659145	3
TRL02	2009	LOC01	3	13	GEN01861	1	1.017500038	3
TRL02	2009	LOC01	3	14	GEN01855	1	1.008241276	3
TRL02	2009	LOC01	3	15	GEN01849	3	1.998809915	3
TRL02	2009	LOC01	3	16	GEN05541	1	0.950580803	3
TRL02	2009	LOC01	3	17	GEN01835	2	1.479454445	3
TRL02	2009	LOC01	3	18	GEN00409	1	0.969545456	3
TRL02	2009	LOC01	3	19	GEN00405	5	4.959492588	3
TRL02	2009	LOC01	3	20	GEN00006	8	7.449319913	3
TRL02	2009	LOC01	3	21	GEN02100	4	3.214292511	3
TRL02	2009	LOC01	3	22	GEN19799	1	0.896377007	3
TRL02	2009	LOC01	3	23	GEN19791	1	0.890434574	3
TRL02	2009	LOC01	3	24	GEN19786	1	0.885099829	3
TRL02	2009	LOC01	3	25	GEN02123	1	0.880439382	3
TRL02	2009	LOC01	3	26	GEN05541	1	0.809507451	3
TRL02	2009	LOC01	3	27	GEN01291	1	1.87327356	3
TRL02	2009	LOC01	3	28	GEN01288	2	2.870783262	3
TRL02	2009	LOC01	3	29	GEN20507	1	0.869028245	3
TRL02	2009	LOC01	3	30	GEN14579	1	1.36800045	3
TRL02	2009	LOC01	3	31	GEN14515	1	1.367684266	3
TRL02	2009	LOC01	3	32	GEN14513	1	1.86802217	3
TRL02	2009	LOC01	3	33	GEN14510	1	0.868914753	3
TRL02	2009	LOC01	3	34	GEN14503	1	0.870260781	3
TRL02	2009	LOC01	3	35	GEN14435	1	0.87196064	3
TRL02	2009	LOC01	3	36	GEN14433	1	0.873923453	3
TRL02	2009	LOC01	3	37	GEN14428	1	0.876061799	3
TRL02	2009	LOC01	3	38	GEN05540	1	1.378295915	3
TRL02	2009	LOC01	3	39	GEN09525	2	3.380551937	3
TRL02	2009	LOC01	3	40	GEN17543	1	0.75499445	3
TRL02	2009	LOC01	3	41	GEN05541	1	0.682216286	3
TRL02	2009	LOC01	3	42	GEN01108	6	5.981043147	3
TRL02	2009	LOC01	3	43	GEN07038	3	1.908952359	3
TRL02	2009	LOC01	3	44	GEN07038	1	1.900560831	3
TRL02	2009	LOC01	3	45	GEN19980	2	1.389675081	3
TRL02	2009	LOC01	3	46	GEN03657	1	0.879416173	3
TRL02	2009	LOC01	3	47	GEN03649	1	1.36904712	3
TRL02	2009	LOC01	3	48	GEN20027	5	3.358605899	3
TRL02	2009	LOC01	3	49	GEN09528	4	4.605167676	3
TRL02	2009	LOC01	3	50	GEN03070	5	4.904417192	3
TRL02	2009	LOC01	3	51	GEN02330	3	2.642989166	3
TRL02	2009	LOC01	3	52	GEN01954	2	1.630957723	3
TRL02	2009	LOC01	3	53	GEN01932	2	2.368329097	3
TRL02	2009	LOC01	3	54	GEN01846	1	0.855107549	3
TRL02	2009	LOC01	3	55	GEN01630	3	2.287695786	3
TRL02	2009	LOC01	3	56	GEN01599	1	0.778461774	3
TRL02	2009	LOC01	3	57	GEN00408	1	0.820352337	3
TRL02	2009	LOC01	3	58	GEN20472	0	3.989722049	3
TRL02	2009	LOC01	3	59	GEN09295	0	2.253106693	3
TRL02	2009	LOC01	3	60	GEN01171	2	0.949358227	3
TRL02	2009	LOC01	4	1	GEN02306	1	1.709095735	3
TRL02	2009	LOC01	4	2	GEN02275	4	4.198992298	3
TRL02	2009	LOC01	4	3	GEN02268	1	1.189053798	3
TRL02	2009	LOC01	4	4	GEN02243	1	1.179285212	3
TRL02	2009	LOC01	4	5	GEN02237	2	1.66967468	3
TRL02	2009	LOC01	4	6	GEN09528	4	5.111332701	3
TRL02	2009	LOC01	4	7	GEN01883	4	2.873254146	3
TRL02	2009	LOC01	4	8	GEN02213	2	2.141671628	3
TRL02	2009	LOC01	4	9	GEN02149	5	5.132573626	3
TRL02	2009	LOC01	4	10	GEN01994	1	1.6235373	3
TRL02	2009	LOC01	4	11	GEN01918	1	1.114498473	3
TRL02	2009	LOC01	4	12	GEN01862	1	1.105392889	3
TRL02	2009	LOC01	4	13	GEN01856	1	1.096156392	3
TRL02	2009	LOC01	4	14	GEN01853	5	4.086744898	3
TRL02	2009	LOC01	4	15	GEN01844	2	2.077160539	3
TRL02	2009	LOC01	4	16	GEN01843	1	1.06741918	3
TRL02	2009	LOC01	4	17	GEN01826	5	5.057539267	3
TRL02	2009	LOC01	4	18	GEN00406	2	2.547539249	3
TRL02	2009	LOC01	4	19	GEN00015	2	2.037437761	3
TRL02	2009	LOC01	4	20	GEN00001	4	3.527267819	3
TRL02	2009	LOC01	4	21	GEN04585	1	1.406490892	3
TRL02	2009	LOC01	4	22	GEN19792	1	0.899905823	3
TRL02	2009	LOC01	4	23	GEN19790	1	0.893880575	3
TRL02	2009	LOC01	4	24	GEN02124	1	0.88851816	3
TRL02	2009	LOC01	4	25	GEN02122	1	0.883896725	3
TRL02	2009	LOC01	4	26	GEN01289	2	2.880065418	3
TRL02	2009	LOC01	4	27	GEN01290	1	0.877036113	3
TRL02	2009	LOC01	4	28	GEN03188	1	1.374818198	3
TRL02	2009	LOC01	4	29	GEN19783	1	1.873418667	3
TRL02	2009	LOC01	4	30	GEN14516	1	0.872826846	3
TRL02	2009	LOC01	4	31	GEN14514	2	2.873022138	3
TRL02	2009	LOC01	4	32	GEN03643	1	0.873937887	3
TRL02	2009	LOC01	4	33	GEN14508	1	0.875461416	3
TRL02	2009	LOC01	4	34	GEN14500	1	0.877478043	3
TRL02	2009	LOC01	4	35	GEN14434	1	0.879874133	3
TRL02	2009	LOC01	4	36	GEN14431	1	0.882541699	3
TRL02	2009	LOC01	4	37	GEN14427	1	0.88537542	3
TRL02	2009	LOC01	4	38	GEN03633	2	2.388281417	3
TRL02	2009	LOC01	4	39	GEN09523	3	1.89117462	3
TRL02	2009	LOC01	4	40	GEN07047	1	0.893970185	3
TRL02	2009	LOC01	4	41	GEN02491	3	4.272615288	3
TRL02	2009	LOC01	4	42	GEN20516	4	5.52971455	3
TRL02	2009	LOC01	4	43	GEN07039	5	5.520475408	3
TRL02	2009	LOC01	4	44	GEN05544	3	3.076768797	3
TRL02	2009	LOC01	4	45	GEN03899	1	1.001049777	3
TRL02	2009	LOC01	4	46	GEN03664	1	0.990946361	3
TRL02	2009	LOC01	4	47	GEN20028	1	0.980638171	3
TRL02	2009	LOC01	4	48	GEN20023	4	4.470169663	3
TRL02	2009	LOC01	4	49	GEN20518	5	4.671782872	3
TRL02	2009	LOC01	4	50	GEN03057	3	3.515211098	3
TRL02	2009	LOC01	4	51	GEN02000	1	2.252517768	3
TRL02	2009	LOC01	4	52	GEN01935	3	2.239176536	3
TRL02	2009	LOC01	4	53	GEN01854	2	2.917347692	3
TRL02	2009	LOC01	4	54	GEN01824	7	5.907084188	3
TRL02	2009	LOC01	4	55	GEN01600	2	1.397046655	3
TRL02	2009	LOC01	4	56	GEN01597	6	5.387282557	3
TRL02	2009	LOC01	4	57	GEN20482	4	3.733014936	3
TRL02	2009	LOC01	4	58	GEN03647	0	3.491101649	3
TRL02	2009	LOC01	4	59	GEN01030	0	0.860095716	3
TRL02	2009	LOC01	4	60	GEN01967	5	3.601977164	3
TRL02	2009	LOC01	5	1	GEN02404	1	1.247100829	3
TRL02	2009	LOC01	5	2	GEN02647	4	4.25225601	3
TRL02	2009	LOC01	5	3	GEN02748	6	5.75736939	3
TRL02	2009	LOC01	5	4	GEN02777	5	4.262344285	3
TRL02	2009	LOC01	5	5	GEN03066	3	2.767084411	3
TRL02	2009	LOC01	5	6	GEN03077	3	2.398407346	3
TRL02	2009	LOC01	5	7	GEN20512	3	2.775556843	3
TRL02	2009	LOC01	5	8	GEN19868	1	1.27518645	3
TRL02	2009	LOC01	5	9	GEN20513	1	1.282300586	3
TRL02	2009	LOC01	5	10	GEN01108	7	6.453221853	3
TRL02	2009	LOC01	5	11	GEN02774	1	1.286909555	3
TRL02	2009	LOC01	5	12	GEN03067	1	1	3
TRL02	2009	LOC01	5	13	GEN11166	1	1.102038658	3
TRL02	2009	LOC01	5	14	GEN03089	1	1.289400465	3
TRL02	2009	LOC01	5	15	GEN02134	7	5.289171023	3
TRL02	2009	LOC01	5	16	GEN02747	4	3.78853227	3
TRL02	2009	LOC01	5	17	GEN02326	2	2.28756316	3
TRL02	2009	LOC01	5	18	GEN05541	1	1.059502144	3
TRL02	2009	LOC01	5	19	GEN02335	1	1.284950704	3
TRL02	2009	LOC01	5	20	GEN01926	1	1.283478011	3
TRL02	2009	LOC01	5	21	GEN01993	1	1.282035973	3
TRL02	2009	LOC01	5	22	GEN02254	5	4.780737753	3
TRL02	2009	LOC01	5	23	GEN02100	3	3.33101573	3
TRL02	2009	LOC01	5	24	GEN01991	1	1.279003732	3
TRL02	2009	LOC01	5	25	GEN05538	4	3.77874999	3
TRL02	2009	LOC01	5	26	GEN00465	4	4.355563296	3
TRL02	2009	LOC01	5	27	GEN02207	3	2.279737801	3
TRL02	2009	LOC01	5	28	GEN02100	3	3.282225871	3
TRL02	2009	LOC01	5	29	GEN01851	1	1.282815996	3
TRL02	2009	LOC01	5	30	GEN03625	1	1.341306421	3
TRL02	2009	LOC01	5	31	GEN01998	5	5	3
TRL02	2009	LOC01	5	32	GEN01180	4	4.338493082	3
TRL02	2009	LOC01	5	33	GEN11166	1	0.905331633	3
TRL02	2009	LOC01	5	34	GEN07040	3	2.799618069	3
TRL02	2009	LOC01	5	35	GEN02344	1	1.164070845	3
TRL02	2009	LOC01	5	36	GEN02369	1	1.0202749	3
TRL02	2009	LOC01	5	37	GEN02372	2	3.053887313	3
TRL02	2009	LOC01	5	38	GEN05541	1	0.90792748	3
TRL02	2009	LOC01	5	39	GEN02712	2	1.569181064	3
TRL02	2009	LOC01	5	40	GEN03061	2	3.558318531	3
TRL02	2009	LOC01	5	41	GEN01967	7	3.898261119	3
TRL02	2009	LOC01	5	42	GEN01030	2	1.139904284	3
TRL02	2009	LOC01	5	43	GEN03647	5	3.753580117	3
TRL02	2009	LOC01	5	44	GEN20482	4	3.977338097	3
TRL02	2009	LOC01	5	45	GEN01597	5	5.612717443	3
TRL02	2009	LOC01	5	46	GEN01600	1	1.602953345	3
TRL02	2009	LOC01	5	47	GEN01824	5	6.092915812	3
TRL02	2009	LOC01	5	48	GEN01854	4	3.082652308	3
TRL02	2009	LOC01	5	49	GEN01935	3	2.383603778	3
TRL02	2009	LOC01	5	50	GEN02000	1	2.375827817	3
TRL02	2009	LOC01	5	51	GEN03057	2	3.617278242	3
TRL02	2009	LOC01	5	52	GEN20518	5	4.752595519	3
TRL02	2009	LOC01	5	53	GEN20023	5	4.529830337	3
TRL02	2009	LOC01	5	54	GEN20028	1	1.019361829	3
TRL02	2009	LOC01	5	55	GEN03664	1	1.009053639	3
TRL02	2009	LOC01	5	56	GEN03899	1	0.998950223	3
TRL02	2009	LOC01	5	57	GEN05544	3	3.0549554	3
TRL02	2009	LOC01	5	58	GEN07039	6	5.479524592	3
TRL02	2009	LOC01	5	59	GEN20516	7	5.47028545	3
TRL02	2009	LOC01	5	60	GEN02491	5	4.195393906	3
TRL02	2009	LOC01	6	1	GEN02646	3	3.227499935	3
TRL02	2009	LOC01	6	2	GEN02746	4	3.732455726	3
TRL02	2009	LOC01	6	3	GEN02766	6	5.737318848	3
TRL02	2009	LOC01	6	4	GEN02778	4	3.741987251	3
TRL02	2009	LOC01	6	5	GEN11166	1	1.214378194	3
TRL02	2009	LOC01	6	6	GEN03083	3	2.750354131	3
TRL02	2009	LOC01	6	7	GEN07051	4	4.253916672	3
TRL02	2009	LOC01	6	8	GEN03634	5	4.882948946	3
TRL02	2009	LOC01	6	9	GEN20515	2	1.759554136	3
TRL02	2009	LOC01	6	10	GEN05541	1	1.194517537	3
TRL02	2009	LOC01	6	11	GEN02781	2	1.762942326	3
TRL02	2009	LOC01	6	12	GEN03069	3	2.26373355	3
TRL02	2009	LOC01	6	13	GEN03086	1	1.263956191	3
TRL02	2009	LOC01	6	14	GEN03097	1	1.26366281	3
TRL02	2009	LOC01	6	15	GEN02174	2	1.762943905	3
TRL02	2009	LOC01	6	16	GEN02325	6	6.261895111	3
TRL02	2009	LOC01	6	17	GEN02333	2	1.760611832	3
TRL02	2009	LOC01	6	18	GEN02334	2	1.759186061	3
TRL02	2009	LOC01	6	19	GEN01919	1	1.257707283	3
TRL02	2009	LOC01	6	20	GEN01951	2	1.756273786	3
TRL02	2009	LOC01	6	21	GEN02310	1	1.254998907	3
TRL02	2009	LOC01	6	22	GEN01859	1	1.253997438	3
TRL02	2009	LOC01	6	23	GEN01865	6	5.753381632	3
TRL02	2009	LOC01	6	24	GEN01992	1	1.753237525	3
TRL02	2009	LOC01	6	25	GEN02491	4	4.519630331	3
TRL02	2009	LOC01	6	26	GEN01852	1	1.254614023	3
TRL02	2009	LOC01	6	27	GEN17539	3	2.256176762	3
TRL02	2009	LOC01	6	28	GEN01839	2	2.258322541	3
TRL02	2009	LOC01	6	29	GEN01858	1	1.261050628	3
TRL02	2009	LOC01	6	30	GEN01931	1	1.828252368	3
TRL02	2009	LOC01	6	31	GEN02204	2	1.768244586	3
TRL02	2009	LOC01	6	32	GEN20413	4	3.34229759	3
TRL02	2009	LOC01	6	33	GEN00005	5	4.777501651	3
TRL02	2009	LOC01	6	34	GEN02225	2	2.099884837	3
TRL02	2009	LOC01	6	35	GEN02363	3	3.699419072	3
TRL02	2009	LOC01	6	36	GEN02371	3	2.486832267	3
TRL02	2009	LOC01	6	37	GEN02707	1	1.353631815	3
TRL02	2009	LOC01	6	38	GEN02709	1	1.112765065	3
TRL02	2009	LOC01	6	39	GEN02793	4	2.114627326	3
TRL02	2009	LOC01	6	40	GEN05545	6	4.354919464	3
TRL02	2009	LOC01	6	41	GEN01171	2	1.458242414	3
TRL02	2009	LOC01	6	42	GEN09295	5	2.746893307	3
TRL02	2009	LOC01	6	43	GEN20472	4	4.467478955	3
TRL02	2009	LOC01	6	44	GEN00408	1	1.281175537	3
TRL02	2009	LOC01	6	45	GEN01599	1	1.221538226	3
TRL02	2009	LOC01	6	46	GEN01630	2	2.712304214	3
TRL02	2009	LOC01	6	47	GEN01846	1	1.260618444	3
TRL02	2009	LOC01	6	48	GEN01932	2	2.754201704	3
TRL02	2009	LOC01	6	49	GEN01954	2	1.996733206	3
TRL02	2009	LOC01	6	50	GEN02330	3	2.988304647	3
TRL02	2009	LOC01	6	51	GEN03070	6	5.229012781	3
TRL02	2009	LOC01	6	52	GEN09528	5	4.9088865	3
TRL02	2009	LOC01	6	53	GEN20027	2	3.641394101	3
TRL02	2009	LOC01	6	54	GEN03649	2	1.63095288	3
TRL02	2009	LOC01	6	55	GEN03657	1	1.120583827	3
TRL02	2009	LOC01	6	56	GEN19980	1	1.610324919	3
TRL02	2009	LOC01	6	57	GEN07038	1	2.100982389	3
TRL02	2009	LOC01	6	58	GEN07038	3	2.089504421	3
TRL02	2009	LOC01	6	59	GEN01108	6	6.142153166	3
TRL02	2009	LOC01	6	60	GEN05541	1	0.824336058	3
TRL02	2009	LOC01	7	1	GEN03219	2	2	3
TRL02	2009	LOC01	7	41	GEN02100	3	3.408630014	3
TRL02	2009	LOC01	7	42	GEN19799	1	1.103622993	3
TRL02	2009	LOC01	7	43	GEN19791	1	1.109565426	3
TRL02	2009	LOC01	7	44	GEN19786	1	1.114900171	3
TRL02	2009	LOC01	7	45	GEN02123	1	1.119560618	3
TRL02	2009	LOC01	7	46	GEN05541	1	1.056518617	3
TRL02	2009	LOC01	7	47	GEN01291	3	2.12672644	3
TRL02	2009	LOC01	7	48	GEN01288	4	3.129216738	3
TRL02	2009	LOC01	7	49	GEN20507	1	1.130971755	3
TRL02	2009	LOC01	7	50	GEN14579	2	1.63199955	3
TRL02	2009	LOC01	7	51	GEN14515	2	1.632315734	3
TRL02	2009	LOC01	7	52	GEN14513	3	2.13197783	3
TRL02	2009	LOC01	7	53	GEN14510	1	1.131085247	3
TRL02	2009	LOC01	7	54	GEN14503	1	1.129739219	3
TRL02	2009	LOC01	7	55	GEN14435	1	1.12803936	3
TRL02	2009	LOC01	7	56	GEN14433	1	1.126076547	3
TRL02	2009	LOC01	7	57	GEN14428	1	1.123938201	3
TRL02	2009	LOC01	7	58	GEN05540	2	1.621704085	3
TRL02	2009	LOC01	7	59	GEN09525	5	3.619448063	3
TRL02	2009	LOC01	7	60	GEN17543	1	0.989482148	3
TRL02	2009	LOC01	8	41	GEN04585	2	1.593509108	3
TRL02	2009	LOC01	8	42	GEN19792	1	1.100094177	3
TRL02	2009	LOC01	8	43	GEN19790	1	1.106119425	3
TRL02	2009	LOC01	8	44	GEN02124	1	1.11148184	3
TRL02	2009	LOC01	8	45	GEN02122	1	1.116103275	3
TRL02	2009	LOC01	8	46	GEN01289	4	3.119934582	3
TRL02	2009	LOC01	8	47	GEN01290	1	1.122963887	3
TRL02	2009	LOC01	8	48	GEN03188	2	1.625181802	3
TRL02	2009	LOC01	8	49	GEN19783	3	2.126581333	3
TRL02	2009	LOC01	8	50	GEN14516	1	1.127173154	3
TRL02	2009	LOC01	8	51	GEN14514	4	3.126977862	3
TRL02	2009	LOC01	8	52	GEN03643	1	1.126062113	3
TRL02	2009	LOC01	8	53	GEN14508	1	1.124538584	3
TRL02	2009	LOC01	8	54	GEN14500	1	1.122521957	3
TRL02	2009	LOC01	8	55	GEN14434	1	1.120125867	3
TRL02	2009	LOC01	8	56	GEN14431	1	1.117458301	3
TRL02	2009	LOC01	8	57	GEN14427	1	1.11462458	3
TRL02	2009	LOC01	8	58	GEN03633	3	2.611718583	3
TRL02	2009	LOC01	8	59	GEN09523	1	2.10882538	3
TRL02	2009	LOC01	8	60	GEN07047	1	1.106029815	3
TRL02	2009	LOC01	9	1	GEN03220	2	2	3
TRL02	2009	LOC01	9	2	GEN03223	1	1	3
TRL02	2009	LOC01	9	3	GEN03226	3	3	3
TRL02	2009	LOC01	9	4	GEN03228	2	2	3
TRL02	2009	LOC01	9	5	GEN03231	1	1	3
TRL02	2009	LOC01	9	6	GEN03235	6	6	3
TRL02	2009	LOC01	9	7	GEN03242	5	5	3
TRL02	2009	LOC01	9	8	GEN03249	1	1	3
TRL02	2009	LOC01	9	9	GEN03253	3	3	3
TRL02	2009	LOC01	9	10	GEN03259	1	1	3
TRL02	2009	LOC01	9	11	GEN03282	1	1	3
TRL02	2009	LOC01	9	12	GEN03302	6	6	3
TRL02	2009	LOC01	9	13	GEN03323	4	4	3
TRL02	2009	LOC01	9	14	GEN03356	4	4	3
TRL02	2009	LOC01	9	15	GEN03358	5	5	3
TRL02	2009	LOC01	9	16	GEN03361	4	4	3
TRL02	2009	LOC01	9	17	GEN03363	2	2	3
TRL02	2009	LOC01	9	18	GEN03365	7	7	3
TRL02	2009	LOC01	9	19	GEN03376	5	5	3
TRL02	2009	LOC01	9	20	GEN03380	1	1	3
TRL02	2009	LOC01	9	21	GEN03383	3	3	3
TRL02	2009	LOC01	9	22	GEN05541	1	1.191546392	3
TRL02	2009	LOC01	9	23	GEN03389	3	3	3
TRL02	2009	LOC01	9	24	GEN03394	6	6	3
TRL02	2009	LOC01	9	25	GEN03396	3	3	3
TRL02	2009	LOC01	9	26	GEN03400	3	3	3
TRL02	2009	LOC01	9	27	GEN03407	8	8	3
TRL02	2009	LOC01	9	28	GEN03409	2	2	3
TRL02	2009	LOC01	9	29	GEN03428	3	3	3
TRL02	2009	LOC01	9	30	GEN03437	4	4	3
TRL02	2009	LOC01	9	31	GEN03445	1	1	3
TRL02	2009	LOC01	9	32	GEN03452	2	2	3
TRL02	2009	LOC01	9	33	GEN03458	4	4	3
TRL02	2009	LOC01	9	34	GEN03460	2	2	3
TRL02	2009	LOC01	9	35	GEN03462	2	2	3
TRL02	2009	LOC01	9	36	GEN03495	1	1	3
TRL02	2009	LOC01	9	37	GEN03498	2	2	3
TRL02	2009	LOC01	9	38	GEN03500	1	1	3
TRL02	2009	LOC01	9	39	GEN03528	1	1	3
TRL02	2009	LOC01	9	40	GEN03532	1	1	3
TRL02	2009	LOC01	9	41	GEN03535	5	5	3
TRL02	2009	LOC01	9	42	GEN03539	5	5	3
TRL02	2009	LOC01	9	43	GEN03544	2	2	3
TRL02	2009	LOC01	9	44	GEN11166	1	1.17369288	3
TRL02	2009	LOC01	9	45	GEN02100	4	3.522294423	3
TRL02	2009	LOC01	9	46	GEN03550	6	6	3
TRL02	2009	LOC01	9	47	GEN03373	3	3	3
TRL02	2009	LOC01	9	48	GEN02609	1	1	3
TRL02	2009	LOC01	9	49	GEN02613	1	1	3
TRL02	2009	LOC01	9	50	GEN02617	4	4	3
TRL02	2009	LOC01	9	51	GEN02648	5	5	3
TRL02	2009	LOC01	9	52	GEN02664	5	5	3
TRL02	2009	LOC01	9	53	GEN03064	6	6	3
TRL02	2009	LOC01	9	54	GEN03080	4	4	3
TRL02	2009	LOC01	9	55	GEN03088	1	1	3
TRL02	2009	LOC01	9	56	GEN02296	4	4	3
TRL02	2009	LOC01	9	57	GEN02313	1	1	3
TRL02	2009	LOC01	9	58	GEN02574	4	4	3
TRL02	2009	LOC01	9	59	GEN02577	6	6	3
TRL02	2009	LOC01	9	60	GEN02832	4	4	3
TRL02	2009	LOC01	10	1	GEN03222	1	1	3
TRL02	2009	LOC01	10	2	GEN03224	1	1	3
TRL02	2009	LOC01	10	3	GEN03227	1	1	3
TRL02	2009	LOC01	10	4	GEN03229	1	1	3
TRL02	2009	LOC01	10	5	GEN03234	4	4	3
TRL02	2009	LOC01	10	6	GEN03238	2	2	3
TRL02	2009	LOC01	10	7	GEN03246	3	3	3
TRL02	2009	LOC01	10	8	GEN03252	4	4	3
TRL02	2009	LOC01	10	9	GEN03256	5	5	3
TRL02	2009	LOC01	10	10	GEN03264	2	2	3
TRL02	2009	LOC01	10	11	GEN03283	2	2	3
TRL02	2009	LOC01	10	12	GEN03305	5	5	3
TRL02	2009	LOC01	10	13	GEN03354	1	1	3
TRL02	2009	LOC01	10	14	GEN03357	4	4	3
TRL02	2009	LOC01	10	15	GEN03359	6	6	3
TRL02	2009	LOC01	10	16	GEN03362	1	1	3
TRL02	2009	LOC01	10	17	GEN03364	1	1	3
TRL02	2009	LOC01	10	18	GEN03375	4	4	3
TRL02	2009	LOC01	10	19	GEN03377	5	5	3
TRL02	2009	LOC01	10	20	GEN03382	3	3	3
TRL02	2009	LOC01	10	21	GEN11166	1	1.200736948	3
TRL02	2009	LOC01	10	22	GEN02100	4	3.547269184	3
TRL02	2009	LOC01	10	23	GEN03393	1	1	3
TRL02	2009	LOC01	10	24	GEN03395	7	7	3
TRL02	2009	LOC01	10	25	GEN03397	2	2	3
TRL02	2009	LOC01	10	26	GEN03404	2	2	3
TRL02	2009	LOC01	10	27	GEN03408	1	1	3
TRL02	2009	LOC01	10	28	GEN03427	5	5	3
TRL02	2009	LOC01	10	29	GEN03429	1	1	3
TRL02	2009	LOC01	10	30	GEN03444	1	1	3
TRL02	2009	LOC01	10	31	GEN03446	1	1	3
TRL02	2009	LOC01	10	32	GEN03457	1	1	3
TRL02	2009	LOC01	10	33	GEN03459	1	1	3
TRL02	2009	LOC01	10	34	GEN03461	2	2	3
TRL02	2009	LOC01	10	35	GEN03494	2	2	3
TRL02	2009	LOC01	10	36	GEN03497	2	2	3
TRL02	2009	LOC01	10	37	GEN03499	2	2	3
TRL02	2009	LOC01	10	38	GEN03527	5	5	3
TRL02	2009	LOC01	10	39	GEN03529	1	1	3
TRL02	2009	LOC01	10	40	GEN03533	1	1	3
TRL02	2009	LOC01	10	41	GEN03536	5	5	3
TRL02	2009	LOC01	10	42	GEN03543	2	2	3
TRL02	2009	LOC01	10	43	GEN03545	2	2	3
TRL02	2009	LOC01	10	44	GEN05541	1	1.22238793	3
TRL02	2009	LOC01	10	45	GEN03548	1	1	3
TRL02	2009	LOC01	10	46	GEN03551	5	5	3
TRL02	2009	LOC01	10	47	GEN03374	2	2	3
TRL02	2009	LOC01	10	48	GEN02611	2	2	3
TRL02	2009	LOC01	10	49	GEN02614	2	2	3
TRL02	2009	LOC01	10	50	GEN02618	2	2	3
TRL02	2009	LOC01	10	51	GEN02649	4	4	3
TRL02	2009	LOC01	10	52	GEN02665	5	5	3
TRL02	2009	LOC01	10	53	GEN03078	5	5	3
TRL02	2009	LOC01	10	54	GEN03087	2	2	3
TRL02	2009	LOC01	10	55	GEN03112	1	1	3
TRL02	2009	LOC01	10	56	GEN02297	3	3	3
TRL02	2009	LOC01	10	57	GEN02573	2	2	3
TRL02	2009	LOC01	10	58	GEN02575	5	5	3
TRL02	2009	LOC01	10	59	GEN02831	5	5	3
TRL02	2009	LOC01	10	60	GEN03091	2	2	3
TRL02	2009	LOC01	11	1	GEN02317	5	5	3
TRL02	2009	LOC01	11	2	GEN02312	4	4	3
TRL02	2009	LOC01	11	3	GEN02292	5	5	3
TRL02	2009	LOC01	11	4	GEN02270	2	2	3
TRL02	2009	LOC01	11	5	GEN02240	3	3	3
TRL02	2009	LOC01	11	6	GEN02233	2	2	3
TRL02	2009	LOC01	11	7	GEN02154	4	4	3
TRL02	2009	LOC01	11	8	GEN02142	2	2	3
TRL02	2009	LOC01	11	9	GEN02100	4	3.618644927	3
TRL02	2009	LOC01	11	10	GEN11166	1	1.262930976	3
TRL02	2009	LOC01	11	11	GEN02127	1	1	3
TRL02	2009	LOC01	11	12	GEN03109	1	1	3
TRL02	2009	LOC01	11	13	GEN02255	2	2	3
TRL02	2009	LOC01	11	14	GEN03103	1	1	3
TRL02	2009	LOC01	11	15	GEN02825	4	4	3
TRL02	2009	LOC01	11	16	GEN02749	6	6	3
TRL02	2009	LOC01	11	17	GEN02640	1	1	3
TRL02	2009	LOC01	11	18	GEN03250	2	2	3
TRL02	2009	LOC01	11	19	GEN03549	3	3	3
TRL02	2009	LOC01	11	20	GEN03537	5	5	3
TRL02	2009	LOC01	11	21	GEN03455	2	2	3
TRL02	2009	LOC01	11	22	GEN03439	8	8	3
TRL02	2009	LOC01	11	23	GEN03434	1	1	3
TRL02	2009	LOC01	11	24	GEN03406	1	1	3
TRL02	2009	LOC01	11	25	GEN03391	4	4	3
TRL02	2009	LOC01	11	26	GEN03378	5	5	3
TRL02	2009	LOC01	11	27	GEN03371	5	5	3
TRL02	2009	LOC01	11	28	GEN03304	6	6	3
TRL02	2009	LOC01	11	29	GEN03258	4	4	3
TRL02	2009	LOC01	11	30	GEN03255	6	6	3
TRL02	2009	LOC01	11	31	GEN03251	3	3	3
TRL02	2009	LOC01	11	32	GEN05541	1	1.218683915	3
TRL02	2009	LOC01	11	33	GEN03173	6	6	3
TRL02	2009	LOC01	11	34	GEN02426	1	1	3
TRL02	2009	LOC01	11	35	GEN01850	2	2	3
TRL02	2009	LOC01	11	36	GEN01957	7	7	3
TRL02	2009	LOC01	11	37	GEN01928	4	4	3
TRL02	2009	LOC01	11	38	GEN02400	2	2	3
TRL02	2009	LOC01	11	39	GEN02218	1	1	3
TRL02	2009	LOC01	11	40	GEN02399	4	4	3
TRL02	2009	LOC01	11	41	GEN02394	4	4	3
TRL02	2009	LOC01	11	42	GEN02343	3	3	3
TRL02	2009	LOC01	11	43	GEN02341	1	1	3
TRL02	2009	LOC01	11	44	GEN02339	1	1	3
TRL02	2009	LOC01	11	45	GEN02337	1	1	3
TRL02	2009	LOC01	11	46	GEN02332	5	5	3
TRL02	2009	LOC01	11	47	GEN02287	1	1	3
TRL02	2009	LOC01	11	48	GEN02285	5	5	3
TRL02	2009	LOC01	11	49	GEN02283	5	5	3
TRL02	2009	LOC01	11	50	GEN02253	4	4	3
TRL02	2009	LOC01	11	51	GEN02246	4	4	3
TRL02	2009	LOC01	11	52	GEN02211	1	1	3
TRL02	2009	LOC01	11	53	GEN02178	1	1	3
TRL02	2009	LOC01	11	54	GEN02100	4	3.541519822	3
TRL02	2009	LOC01	11	55	GEN11166	2	1.184994173	3
TRL02	2009	LOC01	11	56	GEN02133	1	1	3
TRL02	2009	LOC01	11	57	GEN02130	1	1	3
TRL02	2009	LOC01	11	58	GEN02128	2	2	3
TRL02	2009	LOC01	11	59	GEN02308	6	6	3
TRL02	2009	LOC01	11	60	GEN03121	1	1	3
TRL02	2009	LOC01	12	1	GEN02327	5	5	3
TRL02	2009	LOC01	12	2	GEN02311	2	2	3
TRL02	2009	LOC01	12	3	GEN02291	2	2	3
TRL02	2009	LOC01	12	4	GEN02267	1	1	3
TRL02	2009	LOC01	12	5	GEN02234	5	5	3
TRL02	2009	LOC01	12	6	GEN02184	3	3	3
TRL02	2009	LOC01	12	7	GEN02150	4	4	3
TRL02	2009	LOC01	12	8	GEN02141	3	3	3
TRL02	2009	LOC01	12	9	GEN05541	1	1.279428727	3
TRL02	2009	LOC01	12	10	GEN02136	2	2	3
TRL02	2009	LOC01	12	11	GEN03110	1	1	3
TRL02	2009	LOC01	12	12	GEN02594	3	3	3
TRL02	2009	LOC01	12	13	GEN17534	6	6	3
TRL02	2009	LOC01	12	14	GEN03090	1	1	3
TRL02	2009	LOC01	12	15	GEN02754	5	5	3
TRL02	2009	LOC01	12	16	GEN02641	3	3	3
TRL02	2009	LOC01	12	17	GEN02639	4	4	3
TRL02	2009	LOC01	12	18	GEN03581	2	2	3
TRL02	2009	LOC01	12	19	GEN03542	5	5	3
TRL02	2009	LOC01	12	20	GEN03456	5	5	3
TRL02	2009	LOC01	12	21	GEN03451	4	4	3
TRL02	2009	LOC01	12	22	GEN03436	6	6	3
TRL02	2009	LOC01	12	23	GEN03433	2	2	3
TRL02	2009	LOC01	12	24	GEN03405	3	3	3
TRL02	2009	LOC01	12	25	GEN03390	2	2	3
TRL02	2009	LOC01	12	26	GEN03372	2	2	3
TRL02	2009	LOC01	12	27	GEN03360	5	5	3
TRL02	2009	LOC01	12	28	GEN03303	5	5	3
TRL02	2009	LOC01	12	29	GEN03257	6	6	3
TRL02	2009	LOC01	12	30	GEN03254	5	5	3
TRL02	2009	LOC01	12	31	GEN02100	3	3.559970652	3
TRL02	2009	LOC01	12	32	GEN11166	1	1.210375561	3
TRL02	2009	LOC01	12	33	GEN02427	3	3	3
TRL02	2009	LOC01	12	34	GEN02425	3	3	3
TRL02	2009	LOC01	12	35	GEN03074	1	1	3
TRL02	2009	LOC01	12	36	GEN01949	2	2	3
TRL02	2009	LOC01	12	37	GEN01927	1	1	3
TRL02	2009	LOC01	12	38	GEN02219	1	1	3
TRL02	2009	LOC01	12	39	GEN02407	1	1	3
TRL02	2009	LOC01	12	40	GEN02395	5	5	3
TRL02	2009	LOC01	12	41	GEN02393	4	4	3
TRL02	2009	LOC01	12	42	GEN02342	3	3	3
TRL02	2009	LOC01	12	43	GEN02340	1	1	3
TRL02	2009	LOC01	12	44	GEN02338	1	1	3
TRL02	2009	LOC01	12	45	GEN02336	1	1	3
TRL02	2009	LOC01	12	46	GEN02289	2	2	3
TRL02	2009	LOC01	12	47	GEN02286	5	5	3
TRL02	2009	LOC01	12	48	GEN02284	1	1	3
TRL02	2009	LOC01	12	49	GEN02282	2	2	3
TRL02	2009	LOC01	12	50	GEN02252	1	1	3
TRL02	2009	LOC01	12	51	GEN02245	1	1	3
TRL02	2009	LOC01	12	52	GEN02179	2	2	3
TRL02	2009	LOC01	12	53	GEN02160	2	2	3
TRL02	2009	LOC01	12	54	GEN05541	1	1.222532896	3
TRL02	2009	LOC01	12	55	GEN02155	1	1	3
TRL02	2009	LOC01	12	56	GEN02131	1	1	3
TRL02	2009	LOC01	12	57	GEN02129	1	1	3
TRL02	2009	LOC01	12	58	GEN02309	2	2	3
TRL02	2009	LOC01	12	59	GEN02307	6	6	3
TRL02	2009	LOC01	12	60	GEN03094	1	1	3
TRL02	2009	LOC01	13	1	GEN01936	3	3	3
TRL02	2009	LOC01	13	2	GEN01103	1	1	3
TRL02	2009	LOC01	13	3	GEN02418	1	1	3
TRL02	2009	LOC01	13	4	GEN02420	1	1	3
TRL02	2009	LOC01	13	5	GEN02422	1	1	3
TRL02	2009	LOC01	13	6	GEN02423	1	1	3
TRL02	2009	LOC01	13	7	GEN01055	1	1	3
TRL02	2009	LOC01	13	8	GEN02034	4	4	3
TRL02	2009	LOC01	13	9	GEN19891	1	1	3
TRL02	2009	LOC01	13	10	GEN09291	4	4	3
TRL02	2009	LOC01	13	11	GEN02094	1	1	3
TRL02	2009	LOC01	13	12	GEN09301	2	2	3
TRL02	2009	LOC01	13	13	GEN02416	5	5	3
TRL02	2009	LOC01	13	14	GEN11166	1	1.238399709	3
TRL02	2009	LOC01	13	15	GEN02100	4	3.586121709	3
TRL02	2009	LOC01	13	16	GEN01595	3	3	3
TRL02	2009	LOC01	13	17	GEN01596	7	7	3
TRL02	2009	LOC01	13	18	GEN01598	2	2	3
TRL02	2009	LOC01	13	19	GEN01632	2	2	3
TRL02	2009	LOC01	13	20	GEN01607	3	3	3
TRL02	2009	LOC01	13	21	GEN01633	3	3	3
TRL02	2009	LOC01	13	22	GEN01636	3	3	3
TRL02	2009	LOC01	13	23	GEN02414	1	1	3
TRL02	2009	LOC01	13	24	GEN08045	5	5	3
TRL02	2009	LOC01	13	25	GEN08054	1	1	3
TRL02	2009	LOC01	13	26	GEN08063	3	3	3
TRL02	2009	LOC01	13	27	GEN14440	1	1	3
TRL02	2009	LOC01	13	28	GEN14443	1	1	3
TRL02	2009	LOC01	13	29	GEN14449	1	1	3
TRL02	2009	LOC01	13	30	GEN14451	1	1	3
TRL02	2009	LOC01	13	31	GEN14453	1	1	3
TRL02	2009	LOC01	13	32	GEN19978	1	1	3
TRL02	2009	LOC01	13	33	GEN03900	1	1	3
TRL02	2009	LOC01	13	34	GEN03935	2	2	3
TRL02	2009	LOC01	13	35	GEN03961	1	1	3
TRL02	2009	LOC01	13	36	GEN20064	2	2	3
TRL02	2009	LOC01	13	37	GEN05541	1	1.238030305	3
TRL02	2009	LOC01	13	38	GEN19923	1	1	3
TRL02	2009	LOC01	13	39	GEN20446	5	5	3
TRL02	2009	LOC01	13	40	GEN20448	1	1	3
TRL02	2009	LOC01	13	41	GEN20450	5	5	3
TRL02	2009	LOC01	13	42	GEN11112	5	5	3
TRL02	2009	LOC01	13	43	GEN20219	4	4	3
TRL02	2009	LOC01	13	44	GEN20221	1	1	3
TRL02	2009	LOC01	13	45	GEN20223	1	1	3
TRL02	2009	LOC01	13	46	GEN20225	5	5	3
TRL02	2009	LOC01	13	47	GEN14383	1	1	3
TRL02	2009	LOC01	13	48	GEN14385	1	1	3
TRL02	2009	LOC01	13	49	GEN14387	1	1	3
TRL02	2009	LOC01	13	50	GEN14389	1	1	3
TRL02	2009	LOC01	13	51	GEN14391	1	1	3
TRL02	2009	LOC01	13	52	GEN14393	1	1	3
TRL02	2009	LOC01	13	53	GEN02566	2	2	3
TRL02	2009	LOC01	13	54	GEN07052	3	3	3
TRL02	2009	LOC01	13	55	GEN00017	1	1	3
TRL02	2009	LOC01	13	56	GEN03666	1	1	3
TRL02	2009	LOC01	13	57	GEN04602	1	1	3
TRL02	2009	LOC01	13	58	GEN19868	1	1.330390762	3
TRL02	2009	LOC01	13	59	GEN11166	1	1.197727179	3
TRL02	2009	LOC01	13	60	GEN02100	3	3.544157423	3
TRL02	2009	LOC01	14	1	GEN19924	1	1	3
TRL02	2009	LOC01	14	2	GEN02428	4	4	3
TRL02	2009	LOC01	14	3	GEN02419	1	1	3
TRL02	2009	LOC01	14	4	GEN02421	2	2	3
TRL02	2009	LOC01	14	5	GEN01848	2	2	3
TRL02	2009	LOC01	14	6	GEN02424	4	4	3
TRL02	2009	LOC01	14	7	GEN02033	1	1	3
TRL02	2009	LOC01	14	8	GEN03641	1	1	3
TRL02	2009	LOC01	14	9	GEN09289	1	1	3
TRL02	2009	LOC01	14	10	GEN02489	4	4	3
TRL02	2009	LOC01	14	11	GEN02095	1	1	3
TRL02	2009	LOC01	14	12	GEN09303	2	2	3
TRL02	2009	LOC01	14	13	GEN01637	4	4	3
TRL02	2009	LOC01	14	14	GEN05541	1	1.247957067	3
TRL02	2009	LOC01	14	15	GEN01592	1	1	3
TRL02	2009	LOC01	14	16	GEN01594	5	5	3
TRL02	2009	LOC01	14	17	GEN01602	6	6	3
TRL02	2009	LOC01	14	18	GEN01601	1	1	3
TRL02	2009	LOC01	14	19	GEN01603	6	6	3
TRL02	2009	LOC01	14	20	GEN01635	1	1	3
TRL02	2009	LOC01	14	21	GEN01634	1	1	3
TRL02	2009	LOC01	14	22	GEN02415	4	4	3
TRL02	2009	LOC01	14	23	GEN08044	1	1	3
TRL02	2009	LOC01	14	24	GEN08052	1	1	3
TRL02	2009	LOC01	14	25	GEN08060	2	2	3
TRL02	2009	LOC01	14	26	GEN08068	1	1	3
TRL02	2009	LOC01	14	27	GEN14442	1	1	3
TRL02	2009	LOC01	14	28	GEN14445	1	1	3
TRL02	2009	LOC01	14	29	GEN14450	1	1	3
TRL02	2009	LOC01	14	30	GEN14452	1	1	3
TRL02	2009	LOC01	14	31	GEN14454	1	1	3
TRL02	2009	LOC01	14	32	GEN03762	3	3	3
TRL02	2009	LOC01	14	33	GEN03902	1	1	3
TRL02	2009	LOC01	14	34	GEN03952	1	1	3
TRL02	2009	LOC01	14	35	GEN04436	6	6	3
TRL02	2009	LOC01	14	36	GEN11166	1	1.225755187	3
TRL02	2009	LOC01	14	37	GEN02100	3	3.577828528	3
TRL02	2009	LOC01	14	38	GEN20411	1	1	3
TRL02	2009	LOC01	14	39	GEN20447	1	1	3
TRL02	2009	LOC01	14	40	GEN20449	1	1	3
TRL02	2009	LOC01	14	41	GEN20451	1	1	3
TRL02	2009	LOC01	14	42	GEN20218	4	4	3
TRL02	2009	LOC01	14	43	GEN20220	4	4	3
TRL02	2009	LOC01	14	44	GEN20222	1	1	3
TRL02	2009	LOC01	14	45	GEN20224	5	5	3
TRL02	2009	LOC01	14	46	GEN14382	1	1	3
TRL02	2009	LOC01	14	47	GEN14384	1	1	3
TRL02	2009	LOC01	14	48	GEN14386	1	1	3
TRL02	2009	LOC01	14	49	GEN14388	1	1	3
TRL02	2009	LOC01	14	50	GEN14390	1	1	3
TRL02	2009	LOC01	14	51	GEN14392	1	1	3
TRL02	2009	LOC01	14	52	GEN01897	1	1	3
TRL02	2009	LOC01	14	53	GEN03172	1	1	3
TRL02	2009	LOC01	14	54	GEN07053	1	1	3
TRL02	2009	LOC01	14	55	GEN00016	1	1	3
TRL02	2009	LOC01	14	56	GEN04601	1	1	3
TRL02	2009	LOC01	14	57	GEN03654	3	3	3
TRL02	2009	LOC01	14	58	GEN01108	6	6.540152353	3
TRL02	2009	LOC01	14	59	GEN05541	1	1.230943421	3
TRL02	2009	LOC01	14	60	GEN05782	2	2	3
TRL02	2009	LOC01	15	42	GEN05541	1	1.261148864	3
TRL02	2009	LOC01	15	43	GEN00460	2	2	3
TRL02	2009	LOC01	15	44	GEN05521	2	2	3
TRL02	2009	LOC01	15	45	GEN05504	4	4	3
TRL02	2009	LOC01	15	46	GEN05492	1	1	3
TRL02	2009	LOC01	15	47	GEN02018	1	1	3
TRL02	2009	LOC01	15	48	GEN02016	1	1	3
TRL02	2009	LOC01	15	49	GEN04599	4	4	3
TRL02	2009	LOC01	15	51	GEN19913	4	4	3
TRL02	2009	LOC01	15	52	GEN02043	2	2	3
TRL02	2009	LOC01	15	53	GEN02041	1	1	3
TRL02	2009	LOC01	15	54	GEN02040	1	1	3
TRL02	2009	LOC01	15	55	GEN02045	1	1	3
TRL02	2009	LOC01	15	56	GEN02047	2	2	3
TRL02	2009	LOC01	15	57	GEN02598	2	2	3
TRL02	2009	LOC01	15	58	GEN03621	4	4	3
TRL02	2009	LOC01	15	59	GEN03623	3	3	3
TRL02	2009	LOC01	15	60	GEN02604	1	1	3
TRL02	2009	LOC01	16	41	GEN02100	4	3.607698319	3
TRL02	2009	LOC01	16	42	GEN11166	1	1.258754919	3
TRL02	2009	LOC01	16	43	GEN05523	1	1	3
TRL02	2009	LOC01	16	44	GEN05517	2	2	3
TRL02	2009	LOC01	16	45	GEN05494	2	2	3
TRL02	2009	LOC01	16	46	GEN05484	1	1	3
TRL02	2009	LOC01	16	47	GEN02017	1	1	3
TRL02	2009	LOC01	16	48	GEN02015	2	2	3
TRL02	2009	LOC01	16	51	GEN01882	8	8	3
TRL02	2009	LOC01	16	52	GEN02039	1	1	3
TRL02	2009	LOC01	16	53	GEN02042	1	1	3
TRL02	2009	LOC01	16	54	GEN02044	2	2	3
TRL02	2009	LOC01	16	55	GEN02046	1	1	3
TRL02	2009	LOC01	16	56	GEN02567	5	5	3
TRL02	2009	LOC01	16	57	GEN02597	4	4	3
TRL02	2009	LOC01	16	58	GEN03624	3	3	3
TRL02	2009	LOC01	16	59	GEN03622	2	2	3
TRL02	2009	LOC01	16	60	GEN17549	5	5	3
TRL02	2009	LOC01	21	1	GEN02355	2	1.113548211	3
TRL02	2009	LOC01	21	2	GEN02912	1	0.979922411	3
TRL02	2009	LOC01	21	3	GEN20216	2	1.977249087	3
TRL02	2009	LOC01	21	4	GEN01973	1	1.028972778	3
TRL02	2009	LOC01	21	5	GEN01037	4	3.946636039	3
TRL02	2009	LOC01	21	6	GEN02798	1	1.468388669	3
TRL02	2009	LOC01	21	7	GEN00419	1	1.411071556	3
TRL02	2009	LOC01	21	8	GEN03077	2	2.335079362	3
TRL02	2009	LOC01	21	9	GEN02238	1	0.958678594	3
TRL02	2009	LOC01	21	10	GEN20296	6	5.955337119	3
TRL02	2009	LOC01	21	11	GEN01986	4	2.944191086	3
TRL02	2009	LOC01	21	12	GEN02735	2	1.948678267	3
TRL02	2009	LOC01	21	13	GEN02972	1	0.945471036	3
TRL02	2009	LOC01	21	14	GEN03045	1	1.442418851	3
TRL02	2009	LOC01	21	15	GEN01964	1	0.939574833	3
TRL02	2009	LOC01	21	16	GEN02355	1	1.148678874	3
TRL02	2009	LOC01	21	17	GEN02912	1	1.020077589	3
TRL02	2009	LOC01	21	18	GEN20216	2	2.022750913	3
TRL02	2009	LOC01	21	19	GEN01973	1	1.080122842	3
TRL02	2009	LOC01	21	20	GEN01037	4	4.003707229	3
TRL02	2009	LOC01	21	21	GEN02798	2	1.531611331	3
TRL02	2009	LOC01	21	22	GEN00419	1	1.480632159	3
TRL02	2009	LOC01	21	23	GEN03077	2	2.411123716	3
TRL02	2009	LOC01	21	24	GEN02238	1	1.041321406	3
TRL02	2009	LOC01	21	25	GEN20296	6	6.044662881	3
TRL02	2009	LOC01	21	26	GEN01986	2	3.040219955	3
TRL02	2009	LOC01	21	27	GEN02735	2	2.051321733	3
TRL02	2009	LOC01	21	28	GEN02972	1	1.054528964	3
TRL02	2009	LOC01	21	29	GEN03045	2	1.557581149	3
TRL02	2009	LOC01	21	30	GEN01964	1	1.060425167	3
TRL02	2009	LOC01	21	31	GEN03479	4	4	3
TRL02	2009	LOC01	21	32	GEN03483	1	1	3
TRL02	2009	LOC01	21	33	GEN03521	3	3	3
TRL02	2009	LOC01	21	34	GEN03293	6	6	3
TRL02	2009	LOC01	21	35	GEN02346	2	2	3
TRL02	2009	LOC01	21	36	GEN02949	3	3	3
TRL02	2009	LOC01	21	37	GEN02950	4	4	3
TRL02	2009	LOC01	21	38	GEN03266	3	3	3
TRL02	2009	LOC01	21	39	GEN03268	2	2	3
TRL02	2009	LOC01	21	40	GEN03272	3	3	3
TRL02	2009	LOC01	21	41	GEN03273	6	6	3
TRL02	2009	LOC01	21	42	GEN03276	1	1	3
TRL02	2009	LOC01	21	43	GEN03278	4	4	3
TRL02	2009	LOC01	21	44	GEN03280	1	1	3
TRL02	2009	LOC01	21	45	GEN03289	2	2	3
TRL02	2009	LOC01	21	46	GEN03290	4	4	3
TRL02	2009	LOC01	21	47	GEN03296	6	6	3
TRL02	2009	LOC01	21	48	GEN03298	4	4	3
TRL02	2009	LOC01	21	49	GEN03300	3	3	3
TRL02	2009	LOC01	21	50	GEN03316	3	3	3
TRL02	2009	LOC01	21	51	GEN03317	1	1	3
TRL02	2009	LOC01	21	52	GEN03319	2	2	3
TRL02	2009	LOC01	21	53	GEN03321	1	1	3
TRL02	2009	LOC01	21	54	GEN03330	1	1	3
TRL02	2009	LOC01	21	55	GEN03332	2	2	3
TRL02	2009	LOC01	21	56	GEN03334	6	6	3
TRL02	2009	LOC01	21	57	GEN03336	1	1	3
TRL02	2009	LOC01	21	58	GEN11166	1	1.311238309	3
TRL02	2009	LOC01	21	59	GEN03473	3	3	3
TRL02	2009	LOC01	21	60	GEN03475	3	3	3
TRL02	2009	LOC01	22	1	GEN02978	1	1.48676381	3
TRL02	2009	LOC01	22	2	GEN01167	2	1.983747702	3
TRL02	2009	LOC01	22	3	GEN01880	5	4.216936029	3
TRL02	2009	LOC01	22	4	GEN02687	2	1.977161481	3
TRL02	2009	LOC01	22	5	GEN17557	2	2.473613571	3
TRL02	2009	LOC01	22	6	GEN02345	3	3.21198478	3
TRL02	2009	LOC01	22	7	GEN02405	1	1.466118559	3
TRL02	2009	LOC01	22	8	GEN02244	1	0.962219843	3
TRL02	2009	LOC01	22	9	GEN20295	5	4.958248049	3
TRL02	2009	LOC01	22	10	GEN02008	2	1.147666867	3
TRL02	2009	LOC01	22	11	GEN02913	3	2.950183523	3
TRL02	2009	LOC01	22	12	GEN02737	7	6.446194617	3
TRL02	2009	LOC01	22	13	GEN02739	2	1.942322442	3
TRL02	2009	LOC01	22	14	GEN00449	3	3.438632587	3
TRL02	2009	LOC01	22	15	GEN01883	3	2.875924545	3
TRL02	2009	LOC01	22	16	GEN02978	2	1.51323619	3
TRL02	2009	LOC01	22	17	GEN01167	2	2.016252298	3
TRL02	2009	LOC01	22	18	GEN01880	4	4.255847641	3
TRL02	2009	LOC01	22	19	GEN02687	2	2.022838519	3
TRL02	2009	LOC01	22	20	GEN17557	3	2.526386429	3
TRL02	2009	LOC01	22	21	GEN02345	4	3.272136128	3
TRL02	2009	LOC01	22	22	GEN02405	2	1.533881441	3
TRL02	2009	LOC01	22	23	GEN02244	1	1.037780157	3
TRL02	2009	LOC01	22	24	GEN20295	5	5.041751951	3
TRL02	2009	LOC01	22	25	GEN02008	1	1.239221133	3
TRL02	2009	LOC01	22	26	GEN02913	3	3.049816477	3
TRL02	2009	LOC01	22	27	GEN02737	6	6.553805383	3
TRL02	2009	LOC01	22	28	GEN02739	2	2.057677558	3
TRL02	2009	LOC01	22	29	GEN00449	4	3.561367413	3
TRL02	2009	LOC01	22	30	GEN01883	3	3.005546407	3
TRL02	2009	LOC01	22	31	GEN03480	1	1	3
TRL02	2009	LOC01	22	32	GEN03484	5	5	3
TRL02	2009	LOC01	22	33	GEN02922	4	4	3
TRL02	2009	LOC01	22	34	GEN03294	8	8	3
TRL02	2009	LOC01	22	35	GEN01180	6	4.707800708	3
TRL02	2009	LOC01	22	36	GEN02923	4	4	3
TRL02	2009	LOC01	22	37	GEN03040	3	3	3
TRL02	2009	LOC01	22	38	GEN03267	2	2	3
TRL02	2009	LOC01	22	39	GEN03269	4	4	3
[truncated: 57,400 more rows]
