# Supplementary material for: Genomic signatures of selection for resistance to stripe rust in Austrian winter wheat
Source: Theor Appl Genet. 2021 Jun 14;134(9):3111–21. doi: 10.1007/s00122-021-03882-3 (PMC8354948; doi:10.1007/s00122-021-03882-3)
Supplement: Supplementary file 3 — Online Resource 3. Genotype best-linear unbiased estimates (BLUEs) and variances used in two-stage across-year GWA (CSV 655 kb) [file 122_2021_3882_MOESM3_ESM.csv]

Genotype	BLUE	variance
GEN00001	3.1920515	1.150711067
GEN00002	1.00497325	1.136853535
GEN00003	1.00497325	1.136853535
GEN00004	1.00497325	1.136853535
GEN00005	4.12969208	1.16614542
GEN00006	7.1920515	1.150711067
GEN00007	2.00497325	1.136853535
GEN00008	5.00497325	1.136853535
GEN00009	1.00497325	1.136853535
GEN00010	1.00497325	1.136853535
GEN00011	2.00497325	1.136853535
GEN00012	3.00497325	1.136853535
GEN00013	1.00497325	1.136853535
GEN00014	4.00497325	1.136853535
GEN00015	1.46302538	1.16614542
GEN00016	0.6920515	1.134405312
GEN00017	0.6920515	1.134405312
GEN00018	1.07399114	1.160896869
GEN00019	1.00497325	1.136853535
GEN00020	0.58348797	1.175917331
GEN00021	0.99204435	1.147200699
GEN00022	0.99204435	1.147200699
GEN00023	0.99204435	1.147200699
GEN00024	0.49204435	1.147200699
GEN00025	1.49204435	1.147200699
GEN00026	6.49204435	1.147200699
GEN00027	1.49204435	1.147200699
GEN00028	2.99204435	1.147200699
GEN00029	5.99204435	1.147200699
GEN00030	1.49204435	1.147200699
GEN00031	0.99204435	1.147200699
GEN00032	1.99204435	1.147200699
GEN00033	0.99204435	1.147200699
GEN00034	0.99204435	1.147200699
GEN00035	1.99204435	1.147200699
GEN00036	1.49204435	1.147200699
GEN00037	1.49204435	1.147200699
GEN00038	0.99204435	1.147200699
GEN00039	2.49204435	1.147200699
GEN00040	3.08348797	1.147008428
GEN00041	1.99204435	1.147200699
GEN00042	7.4029351	1.134331098
GEN00043	2.85170541	1.177544012
GEN00044	2.60170544	1.177544012
GEN00045	2.85170537	1.177544012
GEN00046	1.60170541	1.177544012
GEN00047	2.35170543	1.177544012
GEN00048	0.92259794	1.14632823
GEN00049	1.92259794	1.14632823
GEN00050	5.42259794	1.14632823
GEN00051	0.92259794	1.14632823
GEN00052	1.92259794	1.14632823
GEN00053	0.42259794	1.14632823
GEN00054	0.42259794	1.14632823
GEN00055	0.42259794	1.14632823
GEN00056	0.42259794	1.14632823
GEN00057	0.42259794	1.14632823
GEN00058	0.92259794	1.14632823
GEN00059	1.42259794	1.14632823
GEN00060	0.42259794	1.14632823
GEN00061	0.42259794	1.14632823
GEN00062	1.42259794	1.14632823
GEN00063	0.92259794	1.14632823
GEN00064	0.92259794	1.14632823
GEN00065	1.42259794	1.14632823
GEN00066	3.92259794	1.14632823
GEN00067	3.92259794	1.14632823
GEN00068	0.42259794	1.14632823
GEN00069	0.92259794	1.14632823
GEN00070	1.42259794	1.14632823
GEN00071	0.92259794	1.14632823
GEN00072	1.42259794	1.14632823
GEN00073	0.92259794	1.14632823
GEN00074	0.92259794	1.14632823
GEN00075	0.92259794	1.14632823
GEN00076	1.42259794	1.14632823
GEN00077	0.42259794	1.14632823
GEN00078	2.92259794	1.14632823
GEN00079	0.92259794	1.14632823
GEN00080	0.92259794	1.14632823
GEN00081	0.92259794	1.14632823
GEN00082	1.42259794	1.14632823
GEN00083	1.42259794	1.14632823
GEN00084	0.92259794	1.14632823
GEN00085	1.92259794	1.14632823
GEN00086	0.42259794	1.14632823
GEN00087	1.42259794	1.14632823
GEN00088	1.42259794	1.14632823
GEN00089	1.42259794	1.14632823
GEN00090	0.92259794	1.14632823
GEN00091	0.92259794	1.14632823
GEN00092	0.92259794	1.14632823
GEN00093	1.92259794	1.14632823
GEN00094	0.92259794	1.14632823
GEN00095	0.92259794	1.14632823
GEN00096	2.42259794	1.14632823
GEN00097	2.92259794	1.14632823
GEN00098	1.42259794	1.14632823
GEN00099	4.92259794	1.14632823
GEN00100	6.42259794	1.14632823
GEN00101	3.42259794	1.14632823
GEN00102	0.92259794	1.14632823
GEN00103	0.42259794	1.14632823
GEN00104	0.92259794	1.14632823
GEN00105	0.42259794	1.14632823
GEN00106	0.42259794	1.14632823
GEN00107	1.92259794	1.14632823
GEN00108	0.92259794	1.14632823
GEN00109	1.42259794	1.14632823
GEN00110	0.92259794	1.14632823
GEN00111	1.42259794	1.14632823
GEN00112	0.42259794	1.14632823
GEN00113	0.42259794	1.14632823
GEN00114	0.42259794	1.14632823
GEN00115	0.42259794	1.14632823
GEN00116	1.42259794	1.14632823
GEN00117	1.92259794	1.14632823
GEN00118	2.42259794	1.14632823
GEN00119	0.92259794	1.14632823
GEN00120	1.92259794	1.14632823
GEN00121	0.92259794	1.14632823
GEN00122	0.92259794	1.14632823
GEN00123	1.42259794	1.14632823
GEN00124	0.92259794	1.14632823
GEN00125	1.92259794	1.14632823
GEN00126	1.42259794	1.14632823
GEN00127	0.92259794	1.14632823
GEN00128	0.92259794	1.14632823
GEN00129	1.92259794	1.14632823
GEN00130	0.92259794	1.14632823
GEN00131	1.42259794	1.14632823
GEN00132	0.92259794	1.14632823
GEN00133	0.92259794	1.14632823
GEN00134	0.92259794	1.14632823
GEN00135	0.92259794	1.14632823
GEN00136	1.42259794	1.14632823
GEN00137	1.92259794	1.14632823
GEN00138	0.92259794	1.14632823
GEN00139	1.42259794	1.14632823
GEN00140	1.42259794	1.14632823
GEN00141	1.42259794	1.14632823
GEN00142	0.92259794	1.14632823
GEN00143	1.42259794	1.14632823
GEN00144	0.92259794	1.14632823
GEN00145	0.92259794	1.14632823
GEN00146	0.92259794	1.14632823
GEN00147	1.42259794	1.14632823
GEN00148	0.92259794	1.14632823
GEN00149	3.42259794	1.14632823
GEN00150	6.42259794	1.14632823
GEN00151	1.42259794	1.14632823
GEN00152	1.42259794	1.14632823
GEN00153	0.92259794	1.14632823
GEN00154	0.92259794	1.14632823
GEN00155	1.42259794	1.14632823
GEN00156	2.42259794	1.14632823
GEN00157	0.92259794	1.14632823
GEN00158	1.92259794	1.14632823
GEN00159	1.92259794	1.14632823
GEN00160	0.42259794	1.14632823
GEN00161	3.92259794	1.14632823
GEN00162	0.42259794	1.14632823
GEN00163	1.42259794	1.14632823
GEN00164	0.92259794	1.14632823
GEN00165	0.42259794	1.14632823
GEN00166	0.42259794	1.14632823
GEN00167	0.92259794	1.14632823
GEN00168	1.42259794	1.14632823
GEN00169	0.92259794	1.14632823
GEN00170	1.42259794	1.14632823
GEN00171	1.92259794	1.14632823
GEN00172	3.42259794	1.14632823
GEN00173	0.92259794	1.14632823
GEN00174	3.42259794	1.14632823
GEN00175	1.92259794	1.14632823
GEN00176	1.42259794	1.14632823
GEN00177	1.92259794	1.14632823
GEN00178	0.92259794	1.14632823
GEN00179	0.92259794	1.14632823
GEN00180	0.42259794	1.14632823
GEN00181	0.92259794	1.14632823
GEN00182	0.92259794	1.14632823
GEN00183	1.42259794	1.14632823
GEN00184	0.92259794	1.14632823
GEN00185	0.42259794	1.14632823
GEN00186	1.42259794	1.14632823
GEN00187	1.42259794	1.14632823
GEN00188	0.92259794	1.14632823
GEN00189	1.42259794	1.14632823
GEN00190	0.92259794	1.14632823
GEN00191	1.42259794	1.14632823
GEN00192	0.42259794	1.14632823
GEN00193	1.42259794	1.14632823
GEN00194	0.42259794	1.14632823
GEN00195	0.92259794	1.14632823
GEN00196	0.42259794	1.14632823
GEN00197	0.92259794	1.14632823
GEN00198	0.92259794	1.14632823
GEN00199	3.92259794	1.14632823
GEN00200	5.92259794	1.14632823
GEN00201	0.92259794	1.14632823
GEN00202	0.42259794	1.14632823
GEN00203	0.42259794	1.14632823
GEN00204	0.92259794	1.14632823
GEN00205	0.92259794	1.14632823
GEN00206	1.42259794	1.14632823
GEN00207	0.42259794	1.14632823
GEN00208	0.92259794	1.14632823
GEN00209	0.92259794	1.14632823
GEN00210	0.92259794	1.14632823
GEN00211	1.92259794	1.14632823
GEN00212	1.42259794	1.14632823
GEN00213	0.92259794	1.14632823
GEN00214	1.42259794	1.14632823
GEN00215	0.92259794	1.14632823
GEN00216	0.92259794	1.14632823
GEN00217	2.42259794	1.14632823
GEN00218	2.42259794	1.14632823
GEN00219	1.42259794	1.14632823
GEN00220	0.92259794	1.14632823
GEN00221	1.42259794	1.14632823
GEN00222	1.42259794	1.14632823
GEN00223	0.92259794	1.14632823
GEN00224	0.92259794	1.14632823
GEN00225	0.92259794	1.14632823
GEN00226	1.92259794	1.14632823
GEN00227	2.92259794	1.14632823
GEN00228	0.42259794	1.14632823
GEN00229	0.92259794	1.14632823
GEN00230	0.92259794	1.14632823
GEN00231	1.92259794	1.14632823
GEN00232	0.92259794	1.14632823
GEN00233	1.42259794	1.14632823
GEN00234	1.92259794	1.14632823
GEN00235	1.92259794	1.14632823
GEN00236	0.92259794	1.14632823
GEN00237	0.92259794	1.14632823
GEN00238	1.92259794	1.14632823
GEN00239	1.42259794	1.14632823
GEN00240	1.42259794	1.14632823
GEN00241	0.42259794	1.14632823
GEN00242	0.92259794	1.14632823
GEN00243	0.92259794	1.14632823
GEN00244	0.92259794	1.14632823
GEN00245	0.92259794	1.14632823
GEN00246	1.42259794	1.14632823
GEN00247	1.42259794	1.14632823
GEN00248	2.03074833	1.133478792
GEN00249	1.20963528	1.202196167
GEN00250	3.91165993	1.152307581
GEN00251	2.54296858	1.202196167
GEN00252	5.00271711	1.152307581
GEN00253	7.04296862	1.202196167
GEN00254	4.8816925	1.152307581
GEN00255	2.2096353	1.202196167
GEN00256	3.35581944	1.152307581
GEN00257	2.37630191	1.202196167
GEN00258	4.40653977	1.152307581
GEN00259	2.87630195	1.202196167
GEN00260	5.15434537	1.152307581
GEN00261	2.0429686	1.202196167
GEN00262	5.8337141	1.152307581
GEN00263	2.70963531	1.202196167
GEN00264	4.67422542	1.152307581
GEN00265	1.04296861	1.202196167
GEN00266	3.89605079	1.152307581
GEN00267	1.04296862	1.202196167
GEN00268	3.58500848	1.152307581
GEN00269	1.04296862	1.202196167
GEN00270	3.28578017	1.152307581
GEN00271	1.2096353	1.202196167
GEN00272	4.09495697	1.152307581
GEN00273	1.04296861	1.202196167
GEN00274	5.09203181	1.152307581
GEN00275	1.20963529	1.202196167
GEN00276	5.29673323	1.152307581
GEN00277	1.37630195	1.202196167
GEN00278	4.72609815	1.152307581
GEN00279	1.54296862	1.202196167
GEN00280	4.31108556	1.152307581
GEN00281	2.04296862	1.202196167
GEN00282	3.42953775	1.152307581
GEN00283	1.00497325	1.136853535
GEN00284	2.54296862	1.202196167
GEN00285	3.2260072	1.152307581
GEN00286	2.20963529	1.202196167
GEN00287	4.15727434	1.152307581
GEN00288	1.70963529	1.202196167
GEN00289	5.46594128	1.152307581
GEN00290	1.54296862	1.202196167
GEN00291	5.45235953	1.152307581
GEN00292	2.20963529	1.202196167
GEN00293	5.08923087	1.152307581
GEN00294	1.54296862	1.202196167
GEN00295	4.0516809	1.152307581
GEN00296	1.70963529	1.202196167
GEN00297	3.68855891	1.152307581
GEN00298	1.37630193	1.202196167
GEN00299	3.59836409	1.152307581
GEN00300	2.04296862	1.202196167
GEN00301	4.65580687	1.152307581
GEN00302	2.20963529	1.202196167
GEN00303	5.46593795	1.152307581
GEN00304	2.37630195	1.202196167
GEN00305	5.90215788	1.152307581
GEN00306	1.20963529	1.202196167
GEN00307	4.93360457	1.152307581
GEN00308	2.20963529	1.202196167
GEN00309	4.25919804	1.152307581
GEN00310	1.87630195	1.202196167
GEN00311	3.48115346	1.152307581
GEN00312	3.70963529	1.202196167
GEN00313	3.59678623	1.152307581
GEN00314	1.54296862	1.202196167
GEN00315	4.21960065	1.152307581
GEN00316	2.20963529	1.202196167
GEN00317	5.15435324	1.152307581
GEN00318	3.70963529	1.202196167
GEN00319	5.6868721	1.152307581
GEN00320	1.70963529	1.202196167
GEN00321	4.88172087	1.152307581
GEN00322	2.54296862	1.202196167
GEN00323	4.05170402	1.152307581
GEN00324	1.87630195	1.202196167
GEN00325	3.27412662	1.152307581
GEN00326	2.20963529	1.202196167
GEN00327	3.22820864	1.152307581
GEN00328	1.87630195	1.202196167
GEN00329	4.46885881	1.152307581
GEN00330	2.87630195	1.202196167
GEN00331	5.40361724	1.152307581
GEN00332	1.37630196	1.202196167
GEN00333	5.5042356	1.152307581
GEN00334	3.04296858	1.202196167
GEN00335	5.08923182	1.152307581
GEN00336	1.87630195	1.202196167
GEN00337	4.46671567	1.152307581
GEN00338	1.20963529	1.202196167
GEN00339	3.42921445	1.152307581
GEN00340	2.54296862	1.202196167
GEN00341	3.59651623	1.152307581
GEN00342	3.54296862	1.202196167
GEN00343	4.71812734	1.152307581
GEN00344	3.87630195	1.202196167
GEN00345	5.21667371	1.152307581
GEN00346	3.87630195	1.202196167
GEN00347	5.83984241	1.152307581
GEN00348	1.20963529	1.202196167
GEN00349	4.77797732	1.152307581
GEN00350	0.40755826	1.149473249
GEN00351	6.40755829	1.149473249
GEN00352	1.90755829	1.149473249
GEN00353	0.40755829	1.149473249
GEN00354	0.40755826	1.149473249
GEN00355	4.40755829	1.149473249
GEN00356	0.40755832	1.149473249
GEN00357	0.40755829	1.149473249
GEN00358	0.40755829	1.149473249
GEN00359	0.40755829	1.149473249
GEN00360	1.40755829	1.149473249
GEN00361	0.90755829	1.149473249
GEN00362	4.90755829	1.149473249
GEN00363	2.40755829	1.149473249
GEN00364	0.90755829	1.149473249
GEN00365	0.90755829	1.149473249
GEN00366	1.40755829	1.149473249
GEN00367	1.90755829	1.149473249
GEN00368	0.40755832	1.149473249
GEN00369	0.40755826	1.149473249
GEN00370	0.40755826	1.149473249
GEN00371	2.40755829	1.149473249
GEN00372	0.90755829	1.149473249
GEN00373	0.90755829	1.149473249
GEN00374	0.40755829	1.149473249
GEN00375	1.03034192	1.175690659
GEN00376	0.4029351	1.134331098
GEN00377	0.4029351	1.134331098
GEN00378	1.67266253	1.133316801
GEN00379	1.6257701	1.17449022
GEN00380	1.3757701	1.17449022
GEN00381	4.00497325	1.136853535
GEN00382	3.67266253	1.133316801
GEN00383	3.67266253	1.133316801
GEN00384	3.67266253	1.133316801
GEN00385	3.67266253	1.133316801
GEN00386	3.67266253	1.133316801
GEN00387	3.67266253	1.133316801
GEN00388	4.39778306	1.203768373
GEN00389	4.65088186	1.152307581
GEN00390	1.00497325	1.136853535
GEN00391	4.00497325	1.136853535
GEN00392	1.00497325	1.136853535
GEN00393	1.00497325	1.136853535
GEN00394	1.00497325	1.136853535
GEN00395	5.2982866	1.147696251
GEN00396	1.00497325	1.136853535
GEN00397	3.00497325	1.136853535
GEN00398	1.00497325	1.136853535
GEN00399	1.00497325	1.136853535
GEN00400	1.00497325	1.136853535
GEN00401	1.00497325	1.136853535
GEN00402	1.00497325	1.136853535
GEN00403	1.00497325	1.136853535
GEN00404	1.00497325	1.136853535
GEN00405	4.12969208	1.16614542
GEN00406	1.7974933	1.180998177
GEN00407	1.00497325	1.136853535
GEN00408	0.69205148	1.18332259
GEN00409	0.6920515	1.150711067
GEN00410	3.00497325	1.136853535
GEN00411	3.00497325	1.136853535
GEN00412	4.00497325	1.136853535
GEN00413	4.00497333	1.174361518
GEN00414	1.69205144	1.150711067
GEN00415	3.00497325	1.155607518
GEN00416	3.00497325	1.136853535
GEN00417	3.00497325	1.136853535
GEN00418	2.00497325	1.136853535
GEN00419	1.01858098	1.262237218
GEN00420	1.24486738	1.25112766
GEN00421	3.03074833	1.133478792
GEN00422	2.00497325	1.136853535
GEN00423	4.00497325	1.136853535
GEN00424	1.60170543	1.177544012
GEN00425	0.05495416	1.138521714
GEN00426	1.17721283	1.148486215
GEN00427	1.1772128	1.148486215
GEN00428	1.17721283	1.148486215
GEN00429	1.1772128	1.148486215
GEN00430	1.1772128	1.148486215
GEN00431	0.583488	1.147008428
GEN00432	0.58348794	1.147008428
GEN00433	0.58348797	1.147008428
GEN00434	0.8803504	1.175519261
GEN00435	0.58348794	1.147008428
GEN00436	0.58348797	1.147008428
GEN00437	2.03074833	1.133478792
GEN00438	1.67721283	1.148486215
GEN00439	4.00497325	1.136853535
GEN00440	1.60038911	1.208872643
GEN00441	1.21599074	2.993325462
GEN00442	0.97539889	1.152742951
GEN00443	0.47539889	1.135421246
GEN00444	0.92341988	1.174553988
GEN00445	1.41951163	1.174553988
GEN00446	1.12630751	1.506809183
GEN00447	1.26705577	1.208872643
GEN00448	2.02881237	1.174553988
GEN00449	3.42055805	3.298258092
GEN00450	3.41194024	1.248361681
GEN00451	3.30082913	1.248361681
GEN00452	3.52305133	1.248361681
GEN00453	2.77495982	1.204237655
GEN00454	2.51786079	1.149255408
GEN00455	1.60474886	2.006766666
GEN00456	0.60680412	1.230801173
GEN00457	1.06077649	1.263143702
GEN00458	0.93210589	1.731535216
GEN00459	1.60038911	1.208872643
GEN00460	1.6920515	1.134405312
GEN00461	1.00497325	1.136853535
GEN00462	1.00497325	1.136853535
GEN00463	1.97990535	1.311839831
GEN00464	1.25927045	1.174553988
GEN00465	5.16982256	1.707408934
GEN00466	1.88623479	1.21665036
GEN00467	3.39433136	1.202472008
GEN00468	6.33256665	1.174594348
GEN00469	3.52495799	2.045130446
GEN00470	1.50536206	1.174553988
GEN00471	3.26841071	1.146907709
GEN00472	4.88747604	1.302961572
GEN00473	1.0421565	2.124649664
GEN00474	1.81922112	1.180818872
GEN00475	0.4029351	1.134331098
GEN00476	4.5457729	1.789883139
GEN00477	1.35982627	2.438901724
GEN00478	1.37783282	1.229534478
GEN00479	1.17721283	1.148486215
GEN00480	2.13915195	1.160594565
GEN00481	2.79313925	1.576044748
GEN00482	0.91392299	1.548672181
GEN00483	1.21108111	4.717661977
GEN00484	1.00742202	1.207016729
GEN00485	0.75219285	1.145521412
GEN00486	0.75219285	1.145521412
GEN00487	0.75219285	1.145521412
GEN00488	0.75219285	1.145521412
GEN00489	0.75219285	1.145521412
GEN00490	0.75219285	1.145521412
GEN00491	0.75219285	1.145521412
GEN00492	1.75219285	1.145521412
GEN00493	0.75219285	1.145521412
GEN00494	0.75219285	1.145521412
GEN00495	0.75219285	1.145521412
GEN00496	0.75219285	1.145521412
GEN00497	1.16784041	1.152928687
GEN00498	0.66784041	1.152928687
GEN00499	0.75219285	1.145521412
GEN00500	0.75219285	1.145521412
GEN00501	0.75219285	1.145521412
GEN00502	0.75219285	1.145521412
GEN00503	0.75219285	1.145521412
GEN00504	0.66784041	1.152928687
GEN00505	0.75219285	1.145521412
GEN00506	0.75219285	1.145521412
GEN00507	0.66784041	1.152928687
GEN00508	0.75219285	1.145521412
GEN00509	1.75219285	1.145521412
GEN00510	1.75219285	1.145521412
GEN00511	0.75219285	1.145521412
GEN00512	0.75219285	1.145521412
GEN00513	0.75219285	1.145521412
GEN00514	0.75219285	1.145521412
GEN00515	1.75219285	1.145521412
GEN00516	0.75219285	1.145521412
GEN00517	0.75219285	1.145521412
GEN00518	0.75219285	1.145521412
GEN00519	0.75219285	1.145521412
GEN00520	1.75219285	1.145521412
GEN00521	0.75219285	1.145521412
GEN00522	0.75219285	1.145521412
GEN00523	0.75219285	1.145521412
GEN00524	0.75219285	1.145521412
GEN00525	0.75219285	1.145521412
GEN00526	0.75219285	1.145521412
GEN00527	0.75219285	1.145521412
GEN00528	1.75219285	1.145521412
GEN00529	0.75219285	1.145521412
GEN00530	0.75219285	1.145521412
GEN00531	2.16784041	1.152928687
GEN00532	0.75219285	1.145521412
GEN00533	0.75219285	1.145521412
GEN00534	0.66784041	1.152928687
GEN00535	0.75219285	1.145521412
GEN00536	0.75219285	1.145521412
GEN00537	0.66784041	1.152928687
GEN00538	1.75219285	1.145521412
GEN00539	0.75219285	1.145521412
GEN00540	1.75219285	1.145521412
GEN00541	0.75219285	1.145521412
GEN00542	0.75219285	1.145521412
GEN00543	0.75219285	1.145521412
GEN00544	1.75219285	1.145521412
GEN00545	0.66784041	1.152928687
GEN00546	0.75219285	1.145521412
GEN00547	0.75219285	1.145521412
GEN00548	1.66784041	1.152928687
GEN00549	1.66784041	1.152928687
GEN00550	0.66784041	1.152928687
GEN00551	0.75219285	1.145521412
GEN00552	0.75219285	1.145521412
GEN00553	1.75219285	1.145521412
GEN00554	0.66784041	1.152928687
GEN00555	0.66784041	1.152928687
GEN00556	0.75219285	1.145521412
GEN00557	1.75219285	1.145521412
GEN00558	0.75219285	1.145521412
GEN00559	1.16784041	1.152928687
GEN00560	0.75219285	1.145521412
GEN00561	0.75219285	1.145521412
GEN00562	0.66784041	1.152928687
GEN00563	0.66784041	1.152928687
GEN00564	0.75219285	1.145521412
GEN00565	1.16784041	1.152928687
GEN00566	1.75219285	1.145521412
GEN00567	0.75219285	1.145521412
GEN00568	0.75219285	1.145521412
GEN00569	0.75219285	1.145521412
GEN00570	0.75219285	1.145521412
GEN00571	0.75219285	1.145521412
GEN00572	0.75219285	1.145521412
GEN00573	0.75219285	1.145521412
GEN00574	0.75219285	1.145521412
GEN00575	1.16784041	1.152928687
GEN00576	0.66784041	1.152928687
GEN00577	0.75219285	1.145521412
GEN00578	0.66784041	1.152928687
GEN00579	1.16784041	1.152928687
GEN00580	1.16784041	1.152928687
GEN00581	0.75219285	1.145521412
GEN00582	0.75219285	1.145521412
GEN00583	0.75219285	1.145521412
GEN00584	0.75219285	1.145521412
GEN00585	0.75219285	1.145521412
GEN00586	0.66784041	1.152928687
GEN00587	0.75219285	1.145521412
GEN00588	1.75219285	1.145521412
GEN00589	1.75219285	1.145521412
GEN00590	1.00742203	1.207016729
GEN00591	0.75219285	1.145521412
GEN00592	0.75219285	1.145521412
GEN00593	0.75219285	1.145521412
GEN00594	0.75219285	1.145521412
GEN00595	0.75219285	1.145521412
GEN00596	1.75219285	1.145521412
GEN00597	1.75219285	1.145521412
GEN00598	0.75219285	1.145521412
GEN00599	0.75219285	1.145521412
GEN00600	0.75219285	1.145521412
GEN00601	0.75219285	1.145521412
GEN00602	0.66784041	1.152928687
GEN00603	0.66784041	1.152928687
GEN00604	1.75219285	1.145521412
GEN00605	1.75219285	1.145521412
GEN00606	0.75219285	1.145521412
GEN00607	1.75219285	1.145521412
GEN00608	0.75219285	1.145521412
GEN00609	0.75219285	1.145521412
GEN00610	0.66784041	1.152928687
GEN00611	1.75219285	1.145521412
GEN00612	1.16784041	1.152928687
GEN00613	1.75219285	1.145521412
GEN00614	1.66784041	1.152928687
GEN00615	0.75219285	1.145521412
GEN00616	1.75219285	1.145521412
GEN00617	1.16784041	1.152928687
GEN00618	1.75219285	1.145521412
GEN00619	3.75219285	1.145521412
GEN00620	0.75219285	1.145521412
GEN00621	0.66784041	1.152928687
GEN00622	0.75219285	1.145521412
GEN00623	0.75219285	1.145521412
GEN00624	1.00742201	1.207016729
GEN00625	0.75219285	1.145521412
GEN00626	1.75219285	1.145521412
GEN00627	0.75219285	1.145521412
GEN00628	0.75219285	1.145521412
GEN00629	1.75219285	1.145521412
GEN00630	1.75219285	1.145521412
GEN00631	0.75219285	1.145521412
GEN00632	0.75219285	1.145521412
GEN00633	0.75219285	1.145521412
GEN00634	0.66784041	1.152928687
GEN00635	0.75219285	1.145521412
GEN00636	0.75219285	1.145521412
GEN00637	0.75219285	1.145521412
GEN00638	0.66784041	1.152928687
GEN00639	0.75219285	1.145521412
GEN00640	0.75219285	1.145521412
GEN00641	0.66784041	1.152928687
GEN00642	0.75219285	1.145521412
GEN00643	0.75219285	1.145521412
GEN00644	0.75219285	1.145521412
GEN00645	0.75219285	1.145521412
GEN00646	0.75219285	1.145521412
GEN00647	0.75219285	1.145521412
GEN00648	0.75219285	1.145521412
GEN00649	1.75219285	1.145521412
GEN00650	0.75219285	1.145521412
GEN00651	0.75219285	1.145521412
GEN00652	0.75219285	1.145521412
GEN00653	0.75219285	1.145521412
GEN00654	1.75219285	1.145521412
GEN00655	1.75219285	1.145521412
GEN00656	0.75219285	1.145521412
GEN00657	0.75219285	1.145521412
GEN00658	1.75219285	1.145521412
GEN00659	1.16784041	1.152928687
GEN00660	0.75219285	1.145521412
GEN00661	0.75219285	1.145521412
GEN00662	0.75219285	1.145521412
GEN00663	0.75219285	1.145521412
GEN00664	0.75219285	1.145521412
GEN00665	0.75219285	1.145521412
GEN00666	0.75219285	1.145521412
GEN00667	0.75219285	1.145521412
GEN00668	0.75219285	1.145521412
GEN00669	0.75219285	1.145521412
GEN00670	0.75219285	1.145521412
GEN00671	0.75219285	1.145521412
GEN00672	0.75219285	1.145521412
GEN00673	0.75219285	1.145521412
GEN00674	0.66784041	1.152928687
GEN00675	0.75219285	1.145521412
GEN00676	0.75219285	1.145521412
GEN00677	0.75219285	1.145521412
GEN00678	0.75219285	1.145521412
GEN00679	1.66784041	1.152928687
GEN00680	0.75219285	1.145521412
GEN00681	1.75219285	1.145521412
GEN00682	3.75219285	1.145521412
GEN00683	5.75219285	1.145521412
GEN00684	1.66784041	1.152928687
GEN00685	1.16784041	1.152928687
GEN00686	1.16784041	1.152928687
GEN00687	2.75219285	1.145521412
GEN00688	1.75219285	1.145521412
GEN00689	1.75219285	1.145521412
GEN00690	0.75219285	1.145521412
GEN00691	0.66784041	1.152928687
GEN00692	2.75219285	1.145521412
GEN00693	0.75219285	1.145521412
GEN00694	1.75219285	1.145521412
GEN00695	2.75219285	1.145521412
GEN00696	0.75219285	1.145521412
GEN00697	0.66784041	1.152928687
GEN00698	0.75219285	1.145521412
GEN00699	1.75219285	1.145521412
GEN00700	0.75219285	1.145521412
GEN00701	0.75219285	1.145521412
GEN00702	1.75219285	1.145521412
GEN00703	0.75219285	1.145521412
GEN00704	0.75219285	1.145521412
GEN00705	0.75219285	1.145521412
GEN00706	0.75219285	1.145521412
GEN00707	0.75219285	1.145521412
GEN00708	0.75219285	1.145521412
GEN00709	0.75219285	1.145521412
GEN00710	0.75219285	1.145521412
GEN00711	0.66784041	1.152928687
GEN00712	0.75219285	1.145521412
GEN00713	0.75219285	1.145521412
GEN00714	0.75219285	1.145521412
GEN00715	0.75219285	1.145521412
GEN00716	0.75219285	1.145521412
GEN00717	1.34075538	1.207016729
GEN00718	0.75219285	1.145521412
GEN00719	0.75219285	1.145521412
GEN00720	0.75219285	1.145521412
GEN00721	0.75219285	1.145521412
GEN00722	0.75219285	1.145521412
GEN00723	1.75219285	1.145521412
GEN00724	1.75219285	1.145521412
GEN00725	1.75219285	1.145521412
GEN00726	0.75219285	1.145521412
GEN00727	0.75219285	1.145521412
GEN00728	0.75219285	1.145521412
GEN00729	2.75219285	1.145521412
GEN00730	1.75219285	1.145521412
GEN00731	0.75219285	1.145521412
GEN00732	0.75219285	1.145521412
GEN00733	1.75219285	1.145521412
GEN00734	0.75219285	1.145521412
GEN00735	0.75219285	1.145521412
GEN00736	0.75219285	1.145521412
GEN00737	1.75219285	1.145521412
GEN00738	1.75219285	1.145521412
GEN00739	2.75219285	1.145521412
GEN00740	1.75219285	1.145521412
GEN00741	0.75219285	1.145521412
GEN00742	0.75219285	1.145521412
GEN00743	1.16784041	1.152928687
GEN00744	0.75219285	1.145521412
GEN00745	0.75219285	1.145521412
GEN00746	0.75219285	1.145521412
GEN00747	0.75219285	1.145521412
GEN00748	0.75219285	1.145521412
GEN00749	2.75219285	1.145521412
GEN00750	0.75219285	1.145521412
GEN00751	1.75219285	1.145521412
GEN00752	2.75219285	1.145521412
GEN00753	2.75219285	1.145521412
GEN00754	0.75219285	1.145521412
GEN00755	1.16784041	1.152928687
GEN00756	0.75219285	1.145521412
GEN00757	1.75219285	1.145521412
GEN00758	0.75219285	1.145521412
GEN00759	0.75219285	1.145521412
GEN00760	0.75219285	1.145521412
GEN00761	0.75219285	1.145521412
GEN00762	1.75219285	1.145521412
GEN00763	0.75219285	1.145521412
GEN00764	0.75219285	1.145521412
GEN00765	1.75219285	1.145521412
GEN00766	0.66784041	1.152928687
GEN00767	0.75219285	1.145521412
GEN00768	0.75219285	1.145521412
GEN00769	0.75219285	1.145521412
GEN00770	0.75219285	1.145521412
GEN00771	0.75219285	1.145521412
GEN00772	1.75219285	1.145521412
GEN00773	0.75219285	1.145521412
GEN00774	0.75219285	1.145521412
GEN00775	0.75219285	1.145521412
GEN00776	2.75219285	1.145521412
GEN00777	1.75219285	1.145521412
GEN00778	1.75219285	1.145521412
GEN00779	2.16784041	1.152928687
GEN00780	1.75219285	1.145521412
GEN00781	0.75219285	1.145521412
GEN00782	0.66784041	1.152928687
GEN00783	1.75219285	1.145521412
GEN00784	1.16784041	1.152928687
GEN00785	1.16784041	1.152928687
GEN00786	0.75219285	1.145521412
GEN00787	0.66784041	1.152928687
GEN00788	0.75219285	1.145521412
GEN00789	0.75219285	1.145521412
GEN00790	0.66784041	1.152928687
GEN00791	1.16784041	1.152928687
GEN00792	0.75219285	1.145521412
GEN00793	0.75219285	1.145521412
GEN00794	0.75219285	1.145521412
GEN00795	0.75219285	1.145521412
GEN00796	0.75219285	1.145521412
GEN00797	0.75219285	1.145521412
GEN00798	0.75219285	1.145521412
GEN00799	0.75219285	1.145521412
GEN00800	0.75219285	1.145521412
GEN00801	0.66784041	1.152928687
GEN00802	1.75219285	1.145521412
GEN00803	0.75219285	1.145521412
GEN00804	0.75219285	1.145521412
GEN00805	0.75219285	1.145521412
GEN00806	0.66784041	1.152928687
GEN00807	0.75219285	1.145521412
GEN00808	1.75219285	1.145521412
GEN00809	0.75219285	1.145521412
GEN00810	1.75219285	1.145521412
GEN00811	0.66784041	1.152928687
GEN00812	0.75219285	1.145521412
GEN00813	1.75219285	1.145521412
GEN00814	1.75219285	1.145521412
GEN00815	0.75219285	1.145521412
GEN00816	2.75219285	1.145521412
GEN00817	0.75219285	1.145521412
GEN00818	1.66784041	1.152928687
GEN00819	0.66784041	1.152928687
GEN00820	2.16784041	1.152928687
GEN00821	2.75219285	1.145521412
GEN00822	0.75219285	1.145521412
GEN00823	0.75219285	1.145521412
GEN00824	0.75219285	1.145521412
GEN00825	0.75219285	1.145521412
GEN00826	1.507422	1.207016729
GEN00827	1.75219285	1.145521412
GEN00828	1.75219285	1.145521412
GEN00829	1.00742202	1.207016729
GEN00830	1.75219285	1.145521412
GEN00831	1.75219285	1.145521412
GEN00832	1.75219285	1.145521412
GEN00833	1.75219285	1.145521412
GEN00834	0.75219285	1.145521412
GEN00835	0.75219285	1.145521412
GEN00836	0.75219285	1.145521412
GEN00837	0.75219285	1.145521412
GEN00838	0.75219285	1.145521412
GEN00839	0.75219285	1.145521412
GEN00840	0.75219285	1.145521412
GEN00841	0.75219285	1.145521412
GEN00842	0.75219285	1.145521412
GEN00843	0.75219285	1.145521412
GEN00844	0.75219285	1.145521412
GEN00845	1.17408869	1.207016729
GEN00846	1.17408869	1.207016729
GEN00847	0.75219285	1.145521412
GEN00848	1.75219285	1.145521412
GEN00849	0.75219285	1.145521412
GEN00850	0.75219285	1.145521412
GEN00851	0.75219285	1.145521412
GEN00852	0.75219285	1.145521412
GEN00853	0.75219285	1.145521412
GEN00854	0.75219285	1.145521412
GEN00855	0.66784041	1.152928687
GEN00856	0.75219285	1.145521412
GEN00857	0.66784041	1.152928687
GEN00858	0.75219285	1.145521412
GEN00859	0.75219285	1.145521412
GEN00860	0.66784041	1.152928687
GEN00861	0.75219285	1.145521412
GEN00862	0.75219285	1.145521412
GEN00863	0.75219285	1.145521412
GEN00864	0.75219285	1.145521412
GEN00865	0.75219285	1.145521412
GEN00866	0.75219285	1.145521412
GEN00867	0.75219285	1.145521412
GEN00868	0.75219285	1.145521412
GEN00869	1.75219285	1.145521412
GEN00870	0.75219285	1.145521412
GEN00871	0.75219285	1.145521412
GEN00872	1.66784041	1.152928687
GEN00873	0.75219285	1.145521412
GEN00874	1.75219285	1.145521412
GEN00875	0.75219285	1.145521412
GEN00876	0.75219285	1.145521412
GEN00877	0.75219285	1.145521412
GEN00878	1.75219285	1.145521412
GEN00879	0.75219285	1.145521412
GEN00880	0.66784041	1.152928687
GEN00881	0.75219285	1.145521412
GEN00882	0.75219285	1.145521412
GEN00883	0.75219285	1.145521412
GEN00884	1.75219285	1.145521412
GEN00885	0.75219285	1.145521412
GEN00886	0.66784041	1.152928687
GEN00887	1.75219285	1.145521412
GEN00888	0.75219285	1.145521412
GEN00889	0.58348797	1.132553992
GEN00890	1.58348797	1.132553992
GEN00891	0.58348797	1.132553992
GEN00892	0.58348797	1.132553992
GEN00893	0.58348797	1.132553992
GEN00894	0.58348797	1.132553992
GEN00895	0.58348797	1.132553992
GEN00896	2.58348797	1.132553992
GEN00897	0.58348797	1.132553992
GEN00898	0.58348797	1.132553992
GEN00899	0.58348797	1.132553992
GEN00900	0.58348797	1.132553992
GEN00901	0.58348797	1.132553992
GEN00902	0.58348797	1.132553992
GEN00903	0.58348797	1.132553992
GEN00904	0.58348797	1.132553992
GEN00905	0.58348797	1.132553992
GEN00906	0.58348797	1.132553992
GEN00907	0.58348797	1.132553992
GEN00908	0.58348797	1.132553992
GEN00909	0.58348797	1.132553992
GEN00910	0.58348797	1.132553992
GEN00911	0.58348797	1.132553992
GEN00912	0.58348797	1.132553992
GEN00913	1.58348797	1.132553992
GEN00914	0.58348797	1.132553992
GEN00915	0.58348797	1.132553992
GEN00916	0.58348797	1.132553992
GEN00917	0.58348797	1.132553992
GEN00918	0.58348797	1.132553992
GEN00919	0.58348797	1.132553992
GEN00920	0.58348797	1.132553992
GEN00921	0.58348797	1.132553992
GEN00922	1.25846788	1.191826651
GEN00923	0.58348797	1.132553992
GEN00924	0.58348797	1.132553992
GEN00925	0.58348797	1.132553992
GEN00926	0.58348797	1.132553992
GEN00927	1.58348797	1.132553992
GEN00928	0.58348797	1.132553992
GEN00929	1.58348797	1.132553992
GEN00930	0.58348797	1.132553992
GEN00931	0.58348797	1.132553992
GEN00932	2.58348797	1.132553992
GEN00933	1.58348797	1.132553992
GEN00934	2.58348797	1.132553992
GEN00935	0.58348797	1.132553992
GEN00936	0.58348797	1.132553992
GEN00937	0.58348797	1.132553992
GEN00938	0.58348797	1.132553992
GEN00939	0.58348797	1.132553992
GEN00940	0.58348797	1.132553992
GEN00941	0.58348797	1.132553992
GEN00942	0.58348797	1.132553992
GEN00943	0.58348797	1.132553992
GEN00944	0.58348797	1.132553992
GEN00945	0.58348797	1.132553992
GEN00946	0.58348797	1.132553992
GEN00947	0.58348797	1.132553992
GEN00948	0.58348797	1.132553992
GEN00949	0.58348797	1.132553992
GEN00950	0.58348797	1.132553992
GEN00951	0.58348797	1.132553992
GEN00952	0.58348797	1.132553992
GEN00953	0.58348797	1.132553992
GEN00954	0.58348797	1.132553992
GEN00955	0.58348797	1.132553992
GEN00956	0.58348797	1.132553992
GEN00957	0.58348797	1.132553992
GEN00958	0.58348797	1.132553992
GEN00959	0.58348797	1.132553992
GEN00960	0.58348797	1.132553992
GEN00961	0.58348797	1.132553992
GEN00962	0.58348797	1.132553992
GEN00963	0.58348797	1.132553992
GEN00964	0.58348797	1.132553992
GEN00965	0.58348797	1.132553992
GEN00966	1.58348797	1.132553992
GEN00967	0.58348797	1.132553992
GEN00968	0.58348797	1.132553992
GEN00969	0.58348797	1.132553992
GEN00970	0.58348797	1.132553992
GEN00971	0.58348797	1.132553992
GEN00972	0.58348797	1.132553992
GEN00973	0.58348797	1.132553992
GEN00974	0.58348797	1.132553992
GEN00975	1.58348797	1.132553992
GEN00976	0.58348797	1.132553992
GEN00977	1.58348797	1.132553992
GEN00978	0.58348797	1.132553992
GEN00979	0.58348797	1.132553992
GEN00980	0.58348797	1.132553992
GEN00981	0.58348797	1.132553992
GEN00982	0.58348797	1.132553992
GEN00983	1.58348797	1.132553992
GEN00984	1.58348797	1.132553992
GEN00985	0.58348797	1.132553992
GEN00986	0.58348797	1.132553992
GEN00987	0.58348797	1.132553992
GEN00988	0.58348797	1.132553992
GEN00989	0.58348797	1.132553992
GEN00990	0.58348797	1.132553992
GEN00991	0.58348797	1.132553992
GEN00992	0.58348797	1.132553992
GEN00993	0.58348797	1.132553992
GEN00994	0.58348797	1.132553992
GEN00995	0.58348797	1.132553992
GEN00996	0.58348797	1.132553992
GEN00997	0.58348797	1.132553992
GEN00998	0.58348797	1.132553992
GEN00999	0.58348797	1.132553992
GEN01000	1.58348797	1.132553992
GEN01001	0.58348797	1.132553992
GEN01002	0.58348797	1.132553992
GEN01003	1.58348797	1.132553992
GEN01004	0.58348797	1.132553992
GEN01005	0.58348797	1.132553992
GEN01006	0.58348797	1.132553992
GEN01007	1.25846785	1.191826651
GEN01008	0.58348797	1.132553992
GEN01009	1.58348797	1.132553992
GEN01010	1.58348797	1.132553992
GEN01011	1.58348797	1.132553992
GEN01012	1.58348797	1.132553992
GEN01013	0.58348797	1.132553992
GEN01014	0.58348797	1.132553992
GEN01015	0.58348797	1.132553992
GEN01016	0.58348797	1.132553992
GEN01017	0.58348797	1.132553992
GEN01018	0.58348797	1.132553992
GEN01019	1.58348797	1.132553992
GEN01020	0.58348797	1.132553992
GEN01021	0.58348797	1.132553992
GEN01022	0.58348797	1.132553992
GEN01023	1.58348797	1.132553992
GEN01024	1.58348797	1.132553992
GEN01025	0.58348797	1.132553992
GEN01026	0.58348797	1.132553992
GEN01027	0.58348797	1.132553992
GEN01028	0.58348797	1.132553992
GEN01029	2.58348797	1.132553992
GEN01030	1.93829279	1.632253271
GEN01031	1.58506535	1.151608482
GEN01032	1.58506535	1.151608482
GEN01033	1.08506535	1.151608482
GEN01034	1.08506535	1.151608482
GEN01035	1.23687444	1.271232908
GEN01036	0.85697915	1.174553988
GEN01037	3.76203934	1.585530036
GEN01038	5.303414	1.209937223
GEN01039	4.63674728	1.209937223
GEN01040	4.80341382	1.209937223
GEN01041	1.86130563	1.167762352
GEN01042	5.74552209	1.168860142
GEN01043	2.00497325	1.136853535
GEN01044	0.4029351	1.134331098
GEN01045	0.4029351	1.134331098
GEN01046	2.03074833	1.133478792
GEN01047	1.19264322	1.28611343
GEN01048	5.48920608	1.147097428
GEN01049	2.3332521	1.147638831
GEN01050	2.3332521	1.177178128
GEN01051	1.77597654	1.28611343
GEN01052	0.8843372	1.174553988
GEN01053	0.64324701	1.147103062
GEN01054	1.14324701	1.147103062
GEN01055	0.6920515	1.134405312
GEN01056	3.03074833	1.133478792
GEN01057	1.09563294	1.203623683
GEN01058	0.81922106	1.180818872
GEN01059	0.93809188	2.385072688
GEN01060	1.82816653	1.164285889
GEN01061	0.97930454	1.205280669
GEN01062	1.43034383	1.217118852
GEN01063	5.60829318	1.146812235
GEN01064	4.3332521	1.147638831
GEN01065	1.79874965	1.174270361
GEN01066	1.79874962	1.174270361
GEN01067	3.10829318	1.146812235
GEN01068	2.8332521	1.147638831
GEN01069	1.48920605	1.147097428
GEN01070	1.48920605	1.147097428
GEN01071	0.35122064	1.203097185
GEN01072	0.98984151	1.203097185
GEN01073	0.66662627	1.203097185
GEN01074	4.10829318	1.146812235
GEN01075	6.14324701	1.147103062
GEN01076	1.64324701	1.147103062
GEN01077	0.64324701	1.147103062
GEN01078	0.64324701	1.147103062
GEN01079	7.14324701	1.147103062
GEN01080	2.68971802	1.204940943
GEN01081	1.02305136	1.204940943
GEN01082	2.18971802	1.161520263
GEN01083	1.18971802	1.161520263
GEN01084	5.00497325	1.136853535
GEN01085	2.03074833	1.133478792
GEN01086	1.83363472	1.293604151
GEN01087	2.03074833	1.133478792
GEN01088	3.60401589	1.271739581
GEN01089	0.67266253	1.133316801
GEN01090	1.3778209	2.191814222
GEN01091	2.57512269	3.984978746
GEN01092	5.13674728	1.209937223
GEN01093	2.13674726	1.209937223
GEN01094	1.67258876	1.189004274
GEN01095	0.81922105	1.180818872
GEN01096	1.17721283	1.148486215
GEN01097	3.00941817	2.000572395
GEN01098	1.48920608	1.147097428
GEN01099	3.3736593	4.517742006
GEN01100	5.1591874	1.286993414
GEN01101	1.00497325	1.136853535
GEN01102	1.63963953	1.175373417
GEN01103	0.6920515	1.134405312
GEN01104	2.17874414	1.847150082
GEN01105	0.4029351	1.150562644
GEN01106	1.19838217	1.176012152
GEN01107	1.5014537	1.174553988
GEN01108	4.58364481	1.40058547
GEN01109	3.22134681	1.154118834
GEN01110	1.72134681	1.154118834
GEN01111	6.22134681	1.154118834
GEN01112	5.22134681	1.154118834
GEN01113	7.22134681	1.154118834
GEN01114	1.72134681	1.154118834
GEN01115	1.22134684	1.154118834
GEN01116	1.22134678	1.154118834
GEN01117	1.22134684	1.154118834
GEN01118	1.22134681	1.154118834
GEN01119	1.22134684	1.154118834
GEN01120	1.22134684	1.154118834
GEN01121	1.22134681	1.154118834
GEN01122	1.22134684	1.154118834
GEN01123	1.22134681	1.154118834
GEN01124	1.72134681	1.154118834
GEN01125	1.22134684	1.154118834
GEN01126	1.22134684	1.154118834
GEN01127	1.22134681	1.154118834
GEN01128	2.72134681	1.154118834
GEN01129	1.22134681	1.154118834
GEN01130	1.22134684	1.154118834
GEN01131	2.22134687	1.154118834
GEN01132	1.22134678	1.154118834
GEN01133	1.22134684	1.154118834
GEN01134	1.22134681	1.154118834
GEN01135	1.22134684	1.154118834
GEN01136	1.22134681	1.154118834
GEN01137	4.22134693	1.154118834
GEN01138	1.72134681	1.154118834
GEN01139	1.22134681	1.154118834
GEN01140	3.72134681	1.154118834
GEN01141	4.22134693	1.154118834
GEN01142	4.72134681	1.154118834
GEN01143	3.22134681	1.154118834
GEN01144	2.22134687	1.154118834
GEN01145	1.72134681	1.154118834
GEN01146	1.22134678	1.154118834
GEN01147	1.72134681	1.154118834
GEN01148	1.22134678	1.154118834
GEN01149	1.22134684	1.154118834
GEN01150	1.22134684	1.154118834
GEN01151	1.22134678	1.154118834
GEN01152	2.72134681	1.154118834
GEN01153	2.22134687	1.154118834
GEN01154	1.22134684	1.154118834
GEN01155	1.72134681	1.154118834
GEN01156	3.22134681	1.154118834
GEN01157	3.22134681	1.154118834
GEN01158	1.22134681	1.154118834
GEN01159	0.86862473	3.575054156
GEN01160	5.00497325	1.136853535
GEN01161	1.93627739	1.188244542
GEN01162	1.41461765	1.568715569
GEN01163	-0.10978508	1.147508573
GEN01164	0.70670298	1.246572071
GEN01165	3.44475212	1.17680115
GEN01166	1.67835091	1.687137105
GEN01167	1.6920515	1.150711067
GEN01168	2.96302538	1.214191323
GEN01169	2.00497325	1.136853535
GEN01170	1.00497325	1.136853535
GEN01171	1.38129477	1.355443694
GEN01172	1.00497322	1.155607518
GEN01173	0.7936063	1.230300556
GEN01174	3.00497325	1.136853535
GEN01175	2.00497325	1.136853535
GEN01176	2.00497319	1.155607518
GEN01177	3.00497325	1.136853535
GEN01178	2.00497325	1.136853535
GEN01179	1.85070036	2.209260362
GEN01180	3.23145949	3.392271105
GEN01181	2.03074833	1.133478792
GEN01182	1.6798713	11.17724355
GEN01183	0.47539889	1.135421246
GEN01184	0.47539889	1.135421246
GEN01185	0.47539889	1.135421246
GEN01186	0.47539889	1.135421246
GEN01187	0.47539889	1.135421246
GEN01188	0.47539889	1.135421246
GEN01189	0.47539889	1.135421246
GEN01190	0.47539889	1.135421246
GEN01191	0.47539889	1.135421246
GEN01192	0.47539889	1.135421246
GEN01193	0.47539889	1.135421246
GEN01194	0.47539889	1.135421246
GEN01195	0.47539889	1.135421246
GEN01196	0.47539889	1.135421246
GEN01197	0.47539889	1.135421246
GEN01198	0.47539889	1.135421246
GEN01199	0.47539889	1.135421246
GEN01200	0.47539889	1.135421246
GEN01201	0.47539889	1.135421246
GEN01202	0.47539889	1.135421246
GEN01203	0.47539889	1.135421246
GEN01204	0.47539889	1.135421246
GEN01205	0.47539889	1.135421246
GEN01206	0.47539889	1.135421246
GEN01207	0.47539889	1.135421246
GEN01208	0.47539889	1.135421246
GEN01209	0.47539889	1.135421246
GEN01210	0.47539889	1.135421246
GEN01211	0.47539889	1.135421246
GEN01212	0.47539889	1.135421246
GEN01213	0.47539889	1.135421246
GEN01214	0.47539889	1.135421246
GEN01215	0.47539889	1.135421246
GEN01216	0.47539889	1.135421246
GEN01217	0.47539889	1.135421246
GEN01218	0.47539889	1.135421246
GEN01219	0.47539889	1.135421246
GEN01220	0.47539889	1.135421246
GEN01221	0.47539889	1.135421246
GEN01222	0.47539889	1.135421246
GEN01223	0.47539889	1.135421246
GEN01224	0.47539889	1.135421246
GEN01225	0.47539889	1.135421246
GEN01226	0.47539889	1.135421246
GEN01227	0.47539889	1.135421246
GEN01228	0.47539889	1.135421246
GEN01229	0.47539889	1.135421246
GEN01230	0.47539889	1.135421246
GEN01231	0.47539889	1.135421246
GEN01232	0.47539889	1.135421246
GEN01233	0.47539889	1.135421246
GEN01234	0.47539889	1.135421246
GEN01235	0.47539889	1.135421246
GEN01236	0.47539889	1.135421246
GEN01237	0.47539889	1.135421246
GEN01238	0.47539889	1.135421246
GEN01239	0.47539889	1.135421246
GEN01240	0.47539889	1.135421246
GEN01241	0.47539889	1.135421246
GEN01242	0.47539889	1.135421246
GEN01243	0.47539889	1.135421246
GEN01244	0.47539889	1.135421246
GEN01245	0.47539889	1.135421246
GEN01246	0.47539889	1.135421246
GEN01247	0.47539889	1.135421246
GEN01248	0.47539889	1.135421246
GEN01249	0.47539889	1.135421246
GEN01250	0.47539889	1.135421246
GEN01251	0.47539889	1.135421246
GEN01252	0.47539889	1.135421246
GEN01253	0.47539889	1.135421246
GEN01254	0.47539889	1.135421246
GEN01255	0.47539889	1.135421246
GEN01256	0.47539889	1.135421246
GEN01257	0.47539889	1.135421246
GEN01258	0.47539889	1.135421246
GEN01259	0.47539889	1.135421246
GEN01260	0.47539889	1.135421246
GEN01261	0.47539889	1.135421246
GEN01262	0.47539889	1.135421246
GEN01263	0.47539889	1.135421246
GEN01264	0.47539889	1.135421246
GEN01265	0.47539889	1.135421246
GEN01266	0.47539889	1.135421246
GEN01267	0.47539889	1.135421246
GEN01268	0.47539889	1.135421246
GEN01269	0.47539889	1.135421246
GEN01270	0.47539889	1.135421246
GEN01271	0.47539889	1.135421246
GEN01272	0.47539889	1.135421246
GEN01273	3.1920515	1.150711067
GEN01274	4.03779882	1.177647928
GEN01275	4.31922106	1.180818872
GEN01276	0.47539889	1.135421246
GEN01277	1.03248201	1.531976135
GEN01278	0.44567268	1.25861689
GEN01279	4.00497313	1.155607518
GEN01280	1.67721286	1.178872867
GEN01281	1.00497325	1.136853535
GEN01282	1.00497325	1.136853535
GEN01283	0.94553949	1.163822369
GEN01284	0.4029351	1.150562644
GEN01285	5.03074833	1.133478792
GEN01286	2.03074833	1.133478792
GEN01287	2.03074833	1.133478792
GEN01288	2.6920515	1.150711067
GEN01289	2.6920515	1.150711067
GEN01290	0.6920515	1.150711067
GEN01291	1.6920515	1.150711067
GEN01292	2.17266253	1.148534047
GEN01293	4.17266253	1.148534047
GEN01294	4.67266253	1.148534047
GEN01295	3.3332521	1.147638831
GEN01296	1.94838219	1.176012152
GEN01297	2.60829318	1.146812235
GEN01298	2.10829318	1.146812235
GEN01299	1.76705577	1.208872643
GEN01300	2.76705577	1.208872643
GEN01301	2.76705577	1.208872643
GEN01302	2.60038911	1.208872643
GEN01303	1.26705577	1.208872643
GEN01304	4.10038911	1.208872643
GEN01305	2.60038911	1.208872643
GEN01306	1.26705577	1.208872643
GEN01307	1.93372244	1.208872643
GEN01308	2.93372244	1.208872643
GEN01309	1.93372244	1.208872643
GEN01310	1.17721283	1.148486215
GEN01311	1.17721286	1.209259523
GEN01312	1.10622163	1.175751077
GEN01313	3.93372244	1.208872643
GEN01314	1.17721283	1.148486215
GEN01315	3.78139625	1.203802881
GEN01316	1.11472959	1.203802881
GEN01317	1.97930457	1.292461738
GEN01318	3.67721283	1.178872867
GEN01319	1.26705577	1.208872643
GEN01320	1.17721283	1.148486215
GEN01321	4.08348797	1.147008428
GEN01322	1.17721283	1.148486215
GEN01323	2.17721289	1.148486215
GEN01324	1.17721282	1.178872867
GEN01325	1.17721283	1.148486215
GEN01326	2.17721289	1.148486215
GEN01327	1.17721285	1.178872867
GEN01328	1.17721283	1.148486215
GEN01329	1.1772128	1.148486215
GEN01330	1.17721283	1.133292869
GEN01331	1.17721283	1.133292869
GEN01332	1.17721283	1.133292869
GEN01333	1.17721283	1.133292869
GEN01334	1.17721283	1.133292869
GEN01335	1.17721283	1.133292869
GEN01336	1.17721283	1.133292869
GEN01337	1.17721283	1.133292869
GEN01338	1.17721283	1.133292869
GEN01339	1.17721283	1.133292869
GEN01340	1.17721283	1.133292869
GEN01341	1.17721283	1.133292869
GEN01342	1.17721283	1.133292869
GEN01343	1.17721283	1.133292869
GEN01344	1.17721283	1.133292869
GEN01345	1.17721283	1.133292869
GEN01346	1.17721283	1.133292869
GEN01347	1.17721283	1.133292869
GEN01348	1.17721283	1.133292869
GEN01349	1.17721283	1.133292869
GEN01350	1.17721283	1.133292869
GEN01351	1.17721283	1.133292869
GEN01352	1.17721283	1.133292869
GEN01353	1.17721283	1.133292869
GEN01354	1.17721283	1.133292869
GEN01355	1.17721283	1.133292869
GEN01356	1.17721283	1.133292869
GEN01357	1.17721283	1.133292869
GEN01358	1.17721283	1.133292869
GEN01359	1.17721283	1.133292869
GEN01360	1.17721283	1.133292869
GEN01361	1.17721283	1.133292869
GEN01362	1.17721283	1.133292869
GEN01363	1.17721283	1.133292869
GEN01364	1.17721283	1.133292869
GEN01365	1.17721283	1.133292869
GEN01366	1.17721283	1.133292869
GEN01367	1.17721283	1.133292869
GEN01368	1.17721283	1.133292869
GEN01369	1.17721283	1.133292869
GEN01370	1.17721283	1.133292869
GEN01371	1.17721283	1.133292869
GEN01372	1.17721283	1.133292869
GEN01373	1.17721283	1.133292869
GEN01374	1.17721283	1.133292869
GEN01375	1.17721283	1.133292869
GEN01376	1.17721283	1.133292869
GEN01377	1.17721283	1.133292869
GEN01378	1.17721283	1.133292869
GEN01379	1.17721283	1.133292869
GEN01380	1.17721283	1.133292869
GEN01381	1.17721283	1.133292869
GEN01382	1.17721283	1.133292869
GEN01383	1.17721283	1.133292869
GEN01384	1.17721283	1.133292869
GEN01385	1.17721283	1.133292869
GEN01386	1.17721283	1.133292869
GEN01387	1.17721283	1.133292869
GEN01388	1.17721283	1.133292869
GEN01389	1.17721283	1.133292869
GEN01390	1.17721283	1.133292869
GEN01391	1.17721283	1.133292869
GEN01392	1.17721283	1.133292869
GEN01393	1.17721283	1.133292869
GEN01394	1.17721283	1.133292869
GEN01395	1.17721283	1.133292869
GEN01396	1.17721283	1.133292869
GEN01397	1.17721283	1.133292869
GEN01398	1.17721283	1.133292869
GEN01399	1.17721283	1.133292869
GEN01400	1.17721283	1.133292869
GEN01401	1.17721283	1.133292869
GEN01402	1.17721283	1.133292869
GEN01403	1.17721283	1.133292869
GEN01404	1.17721283	1.133292869
GEN01405	1.17721283	1.133292869
GEN01406	2.17721283	1.133292869
GEN01407	1.17721283	1.133292869
GEN01408	1.17721283	1.133292869
GEN01409	1.17721283	1.133292869
GEN01410	1.17721283	1.133292869
GEN01411	1.17721283	1.133292869
GEN01412	1.17721283	1.133292869
GEN01413	1.17721283	1.133292869
GEN01414	1.17721283	1.133292869
GEN01415	1.17721283	1.133292869
GEN01416	1.17721283	1.133292869
GEN01417	1.17721283	1.133292869
GEN01418	1.17721283	1.133292869
GEN01419	1.17721283	1.133292869
GEN01420	1.17721283	1.133292869
GEN01421	1.17721283	1.133292869
GEN01422	1.17721283	1.133292869
GEN01423	1.17721283	1.133292869
GEN01424	1.17721283	1.133292869
GEN01425	1.17721283	1.133292869
GEN01426	1.17721283	1.133292869
GEN01427	1.17721283	1.133292869
GEN01428	1.17721283	1.133292869
GEN01429	1.17721283	1.133292869
GEN01430	2.17721283	1.133292869
GEN01431	1.17721283	1.133292869
GEN01432	1.17721283	1.133292869
GEN01433	1.17721283	1.133292869
GEN01434	1.17721283	1.133292869
GEN01435	1.17721283	1.133292869
GEN01436	1.17721283	1.133292869
GEN01437	1.17721283	1.133292869
GEN01438	1.17721283	1.133292869
GEN01439	1.17721283	1.133292869
GEN01440	1.17721283	1.133292869
GEN01441	1.17721283	1.133292869
GEN01442	1.17721283	1.133292869
GEN01443	1.17721283	1.133292869
GEN01444	1.17721283	1.133292869
GEN01445	2.17721283	1.133292869
GEN01446	1.17721283	1.133292869
GEN01447	1.17721283	1.133292869
GEN01448	1.17721283	1.133292869
GEN01449	1.17721283	1.133292869
GEN01450	1.17721283	1.133292869
GEN01451	1.17721283	1.133292869
GEN01452	1.17721283	1.133292869
GEN01453	1.17721283	1.133292869
GEN01454	1.17721283	1.133292869
GEN01455	1.17721283	1.133292869
GEN01456	2.17721283	1.133292869
GEN01457	1.17721283	1.133292869
GEN01458	1.17721283	1.133292869
GEN01459	1.17721283	1.133292869
GEN01460	1.17721283	1.133292869
GEN01461	1.17721283	1.133292869
GEN01462	1.17721283	1.133292869
GEN01463	2.17721283	1.133292869
GEN01464	1.17721283	1.133292869
GEN01465	1.17721283	1.133292869
GEN01466	1.17721283	1.133292869
GEN01467	1.17721283	1.133292869
GEN01468	1.17721283	1.133292869
GEN01469	1.17721283	1.133292869
GEN01470	1.17721283	1.133292869
GEN01471	1.17721283	1.133292869
GEN01472	1.17721283	1.133292869
GEN01473	1.17721283	1.133292869
GEN01474	1.17721283	1.133292869
GEN01475	2.17721283	1.133292869
GEN01476	1.17721283	1.133292869
GEN01477	1.17721283	1.133292869
GEN01478	1.17721283	1.133292869
GEN01479	1.17721283	1.133292869
GEN01480	1.17721283	1.133292869
GEN01481	1.17721283	1.133292869
GEN01482	1.17721283	1.133292869
GEN01483	1.17721283	1.133292869
GEN01484	1.17721283	1.133292869
GEN01485	1.17721283	1.133292869
GEN01486	1.17721283	1.133292869
GEN01487	1.17721283	1.133292869
GEN01488	1.17721283	1.133292869
GEN01489	1.17721283	1.133292869
GEN01490	1.17721283	1.133292869
GEN01491	1.17721283	1.133292869
GEN01492	1.17721283	1.133292869
GEN01493	1.17721283	1.133292869
GEN01494	1.17721283	1.133292869
GEN01495	1.17721283	1.133292869
GEN01496	1.17721283	1.133292869
GEN01497	1.17721283	1.133292869
GEN01498	1.17721283	1.133292869
GEN01499	1.17721283	1.133292869
GEN01500	1.17721283	1.133292869
GEN01501	1.17721283	1.133292869
GEN01502	1.17721283	1.133292869
GEN01503	1.17721283	1.133292869
GEN01504	1.17721283	1.133292869
GEN01505	1.17721283	1.133292869
GEN01506	1.17721283	1.133292869
GEN01507	1.17721283	1.133292869
GEN01508	1.17721283	1.133292869
GEN01509	1.17721283	1.133292869
GEN01510	1.17721283	1.133292869
GEN01511	1.17721283	1.133292869
GEN01512	1.17721283	1.133292869
GEN01513	1.17721283	1.133292869
GEN01514	2.17721283	1.133292869
GEN01515	1.17721283	1.133292869
GEN01516	1.17721283	1.133292869
GEN01517	1.17721283	1.133292869
GEN01518	1.17721283	1.133292869
GEN01519	1.17721283	1.133292869
GEN01520	1.17721283	1.133292869
GEN01521	1.17721283	1.133292869
GEN01522	4.17721283	1.133292869
GEN01523	1.17721283	1.133292869
GEN01524	1.17721283	1.133292869
GEN01525	1.17721283	1.133292869
GEN01526	1.17721283	1.133292869
GEN01527	1.17721283	1.133292869
GEN01528	1.17721283	1.133292869
GEN01529	2.17721283	1.133292869
GEN01530	1.17721283	1.133292869
GEN01531	1.17721283	1.133292869
GEN01532	1.17721283	1.133292869
GEN01533	1.17721283	1.133292869
GEN01534	1.17721283	1.133292869
GEN01535	1.17721283	1.133292869
GEN01536	1.17721283	1.133292869
GEN01537	1.17721283	1.133292869
GEN01538	1.17721283	1.133292869
GEN01539	1.17721283	1.133292869
GEN01540	1.17721283	1.133292869
GEN01541	1.17721283	1.133292869
GEN01542	1.17721283	1.133292869
GEN01543	1.17721283	1.133292869
GEN01544	1.17721283	1.133292869
GEN01545	1.17721283	1.133292869
GEN01546	2.17721283	1.133292869
GEN01547	1.17721283	1.133292869
GEN01548	1.17721283	1.133292869
GEN01549	1.17721283	1.133292869
GEN01550	1.17721283	1.133292869
GEN01551	1.17721283	1.133292869
GEN01552	1.17721283	1.133292869
GEN01553	3.17721283	1.133292869
GEN01554	1.17721283	1.133292869
GEN01555	1.17721283	1.133292869
GEN01556	1.17721283	1.133292869
GEN01557	1.17721283	1.133292869
GEN01558	1.17721283	1.133292869
GEN01559	1.17721283	1.133292869
GEN01560	3.17721283	1.133292869
GEN01561	1.17721283	1.133292869
GEN01562	1.17721283	1.133292869
GEN01563	1.17721283	1.133292869
GEN01564	1.17721283	1.133292869
GEN01565	1.17721283	1.133292869
GEN01566	1.17721283	1.133292869
GEN01567	1.17721283	1.133292869
GEN01568	1.17721283	1.133292869
GEN01569	1.17721283	1.133292869
GEN01570	1.17721283	1.133292869
GEN01571	1.17721283	1.133292869
GEN01572	1.17721283	1.133292869
GEN01573	1.17721283	1.133292869
GEN01574	1.17721283	1.133292869
GEN01575	1.17721283	1.133292869
GEN01576	2.17721283	1.133292869
GEN01577	1.17721283	1.133292869
GEN01578	1.17721283	1.133292869
GEN01579	1.17721283	1.133292869
GEN01580	2.10829315	1.146812235
GEN01581	4.33547924	1.148522044
GEN01582	0.83547924	1.148522044
GEN01583	1.33547924	1.148522044
GEN01584	1.92721283	1.178872867
GEN01585	1.42721283	1.178872867
GEN01586	1.42721285	1.178872867
GEN01587	1.00497325	1.136853535
GEN01588	0.67266253	1.148534047
GEN01589	0.6726625	1.148534047
GEN01590	1.17266253	1.148534047
GEN01591	1.00497325	1.136853535
GEN01592	0.6920515	1.134405312
GEN01593	1.4029351	1.134331098
GEN01594	4.6920515	1.134405312
GEN01595	2.6920515	1.134405312
GEN01596	6.6920515	1.134405312
GEN01597	5.1920515	1.150711067
GEN01598	1.6920515	1.134405312
GEN01599	0.69205147	1.150711067
GEN01600	1.1920515	1.150711067
GEN01601	0.6920515	1.134405312
GEN01602	5.6920515	1.134405312
GEN01603	5.6920515	1.134405312
GEN01604	2.03074833	1.133478792
GEN01605	0.4029351	1.134331098
GEN01606	3.17266253	1.148534047
GEN01607	2.6920515	1.134405312
GEN01608	2.17266253	1.148534047
GEN01609	2.03074833	1.133478792
GEN01610	1.67266253	1.148534047
GEN01611	0.67266253	1.148534047
GEN01612	0.4029351	1.134331098
GEN01613	2.03074833	1.133478792
GEN01614	0.4029351	1.134331098
GEN01615	1.12535778	1.162747605
GEN01616	2.1253578	1.162747605
GEN01617	1.17266253	1.148534047
GEN01618	1.17266253	1.148534047
GEN01619	0.4029351	1.134331098
GEN01620	0.4029351	1.134331098
GEN01621	0.4029351	1.134331098
GEN01622	0.4029351	1.134331098
GEN01623	2.17266253	1.148534047
GEN01624	2.03074833	1.133478792
GEN01625	2.03074833	1.133478792
GEN01626	3.4029351	1.134331098
GEN01627	2.4029351	1.134331098
GEN01628	1.7920245	1.162747605
GEN01629	0.4029351	1.134331098
GEN01630	2.1920515	1.150711067
GEN01631	1.67266259	1.148534047
GEN01632	1.6920515	1.134405312
GEN01633	2.6920515	1.134405312
GEN01634	0.6920515	1.134405312
GEN01635	0.6920515	1.134405312
GEN01636	2.6920515	1.134405312
GEN01637	3.6920515	1.134405312
GEN01638	1.48920608	1.132598498
GEN01639	1.48920608	1.132598498
GEN01640	1.48920608	1.132598498
GEN01641	3.21762364	1.260536643
GEN01642	1.48920608	1.132598498
GEN01643	0.48920608	1.132598498
GEN01644	1.48920608	1.132598498
GEN01645	1.48920608	1.132598498
GEN01646	0.48920608	1.132598498
GEN01647	1.48920608	1.132598498
GEN01648	1.26478275	1.160061971
GEN01649	1.48920608	1.132598498
GEN01650	1.41290533	1.160061971
GEN01651	1.48920608	1.132598498
GEN01652	1.48920608	1.132598498
GEN01653	1.48920608	1.132598498
GEN01654	1.48920608	1.132598498
GEN01655	1.47310002	1.160061971
GEN01656	2.58348797	1.147008428
GEN01657	2.65861731	1.177144711
GEN01658	2.1514039	1.273867375
GEN01659	1.26705577	1.208872643
GEN01660	0.90273061	1.175597108
GEN01661	0.86810929	1.230856275
GEN01662	3.65273061	1.175597108
GEN01663	2.65273061	1.175597108
GEN01664	0.90273061	1.175597108
GEN01665	1.40273061	1.175597108
GEN01666	1.15273061	1.175597108
GEN01667	1.74310929	1.230856275
GEN01668	1.61810929	1.230856275
GEN01669	2.65273061	1.175597108
GEN01670	2.90273061	1.175597108
GEN01671	2.15273061	1.175597108
GEN01672	3.90273061	1.175597108
GEN01673	0.58348794	1.147008428
GEN01674	4.08348797	1.147008428
GEN01675	2.08348797	1.147008428
GEN01676	0.58348797	1.147008428
GEN01677	0.94092017	1.174274046
GEN01678	0.61730013	1.20449432
GEN01679	1.58348803	1.147008428
GEN01680	0.04923542	1.20449432
GEN01681	0.04253986	1.177134686
GEN01682	0.43386826	1.20449432
GEN01683	0.58348794	1.147008428
GEN01684	-0.27009587	1.20449432
GEN01685	0.60409617	1.174274046
GEN01686	0.68721858	1.146317177
GEN01687	0.58348798	1.175917331
GEN01688	0.58348798	1.175917331
GEN01689	0.83348798	1.175917331
GEN01690	1.83348797	1.175917331
GEN01691	0.83348795	1.175917331
GEN01692	0.83348797	1.175917331
GEN01693	1.58348797	1.175917331
GEN01694	1.08348794	1.175917331
GEN01695	1.08348797	1.175917331
GEN01696	0.58348795	1.175917331
GEN01697	1.33348794	1.175917331
GEN01698	0.833488	1.175917331
GEN01699	3.83348803	1.175917331
GEN01700	1.333488	1.175917331
GEN01701	0.58348797	1.175917331
GEN01702	1.58348791	1.147008428
GEN01703	0.58348794	1.147008428
GEN01704	0.28446085	1.146317177
GEN01705	0.95115604	1.146317177
GEN01706	3.61762369	1.260536643
GEN01707	0.17332662	1.146317177
GEN01708	0.54747016	1.146317177
GEN01709	0.41642845	1.146317177
GEN01710	-0.10440825	1.146317177
GEN01711	1.3666452	1.160061971
GEN01712	0.56228252	1.146317177
GEN01713	1.02401948	1.146317177
GEN01714	1.86193437	1.287531156
GEN01715	0.83348797	1.175917331
GEN01716	1.29147451	1.146317177
GEN01717	0.72896821	1.146317177
GEN01718	0.07092077	1.146317177
GEN01719	0.20805642	1.146317177
GEN01720	0.58348794	1.147008428
GEN01721	0.61775828	1.146317177
GEN01722	1.12563861	1.146317177
GEN01723	1.65943462	1.146317177
GEN01724	6.58348797	1.147008428
GEN01725	0.26362342	1.146317177
GEN01726	0.58348797	1.147008428
GEN01727	-0.33361938	1.146317177
GEN01728	0.58348797	1.147008428
GEN01729	0.60440296	1.160061971
GEN01730	0.58348797	1.147008428
GEN01731	2.60829318	1.146812235
GEN01732	2.60829318	1.146812235
GEN01733	0.40755829	1.149473249
GEN01734	0.94838222	1.176012152
GEN01735	1.35463187	1.175751077
GEN01736	1.85367727	1.175751077
GEN01737	0.94838219	1.176012152
GEN01738	1.17721283	1.148486215
GEN01739	2.10829318	1.146812235
GEN01740	2.10829321	1.146812235
GEN01741	2.19838217	1.176012152
GEN01742	2.60599276	1.175751077
GEN01743	1.35083216	1.175751077
GEN01744	1.17721283	1.148486215
GEN01745	1.17721283	1.148486215
GEN01746	1.67721283	1.148486215
GEN01747	1.69838219	1.176012152
GEN01748	1.60451361	1.175751077
GEN01749	1.857223	1.175751077
GEN01750	1.85257747	1.175751077
GEN01751	1.85199867	1.175751077
GEN01752	1.85410764	1.175751077
GEN01753	3.35244707	1.175751077
GEN01754	2.10829315	1.146812235
GEN01755	2.17721283	1.148486215
GEN01756	2.10829318	1.146812235
GEN01757	2.60829318	1.146812235
GEN01758	1.17721283	1.148486215
GEN01759	0.94838216	1.176012152
GEN01760	1.17721283	1.148486215
GEN01761	1.17721283	1.148486215
GEN01762	2.10829318	1.146812235
GEN01763	2.10829315	1.146812235
GEN01764	2.10829318	1.146812235
GEN01765	2.10829321	1.146812235
GEN01766	1.35413783	1.175751077
GEN01767	1.19838217	1.176012152
GEN01768	0.94838222	1.176012152
GEN01769	1.35521958	1.175751077
GEN01770	0.6983822	1.176012152
GEN01771	1.44838219	1.176012152
GEN01772	2.60829318	1.146812235
GEN01773	2.10829318	1.146812235
GEN01774	2.10829321	1.146812235
GEN01775	2.10829321	1.146812235
GEN01776	1.3582926	1.175751077
GEN01777	0.9483822	1.176012152
GEN01778	0.9483822	1.176012152
GEN01779	1.19838219	1.176012152
GEN01780	1.35648331	1.175751077
GEN01781	2.10829321	1.146812235
GEN01782	1.17721283	1.148486215
GEN01783	1.17721283	1.148486215
GEN01784	1.17721283	1.148486215
GEN01785	1.35284407	1.175751077
GEN01786	2.10829318	1.146812235
GEN01787	1.17721283	1.148486215
GEN01788	1.17721283	1.148486215
GEN01789	1.17721283	1.148486215
GEN01790	1.17721283	1.148486215
GEN01791	3.33547924	1.148522044
GEN01792	3.33547924	1.148522044
GEN01793	0.83547924	1.148522044
GEN01794	0.58348797	1.147008428
GEN01795	0.83547924	1.148522044
GEN01796	0.83547924	1.148522044
GEN01797	1.08348797	1.147008428
GEN01798	0.83547924	1.148522044
GEN01799	0.83547924	1.148522044
GEN01800	0.58348797	1.147008428
GEN01801	0.83547924	1.148522044
GEN01802	0.83547924	1.148522044
GEN01803	0.83547924	1.148522044
GEN01804	1.33547924	1.148522044
GEN01805	0.83547924	1.148522044
GEN01806	3.33547924	1.148522044
GEN01807	1.83547924	1.148522044
GEN01808	0.83547924	1.148522044
GEN01809	2.33547924	1.148522044
GEN01810	0.58348794	1.147008428
GEN01811	1.08348797	1.147008428
GEN01812	0.83547924	1.148522044
GEN01813	3.58348785	1.147008428
GEN01814	0.58348797	1.147008428
GEN01815	3.33547924	1.148522044
GEN01816	7.58348773	1.147008428
GEN01817	0.583488	1.147008428
GEN01818	0.58348797	1.147008428
GEN01819	0.58348797	1.147008428
GEN01820	0.58348797	1.147008428
GEN01821	1.1920515	1.150711067
GEN01822	2.03074833	1.133478792
GEN01823	2.00497325	1.136853535
GEN01824	5.46302541	1.16614542
GEN01825	3.00497325	1.136853535
GEN01826	4.46302541	1.16614542
GEN01827	1.00497325	1.136853535
GEN01828	1.00497325	1.136853535
GEN01829	1.00497325	1.136853535
GEN01830	1.00497325	1.136853535
GEN01831	3.00497325	1.136853535
GEN01832	3.00497325	1.136853535
GEN01833	2.00497325	1.136853535
GEN01834	3.00497325	1.136853535
GEN01835	1.46302541	1.16614542
GEN01836	2.00497325	1.136853535
GEN01837	1.00497325	1.136853535
GEN01838	2.00497325	1.136853535
GEN01839	1.79635871	1.16614542
GEN01840	1.00497325	1.136853535
GEN01841	1.00497325	1.136853535
GEN01842	3.00497325	1.136853535
GEN01843	1.09851237	1.183239613
GEN01844	1.6920515	1.150711067
GEN01845	1.00497325	1.136853535
GEN01846	0.79635875	1.214191323
GEN01847	1.00497322	1.155607518
GEN01848	1.6920515	1.134405312
GEN01849	1.69205156	1.150711067
GEN01850	1.6920515	1.134405312
GEN01851	0.79635877	1.16614542
GEN01852	0.79635875	1.16614542
GEN01853	3.6920515	1.150711067
GEN01854	2.0474933	1.180998177
GEN01855	0.63898928	1.195927957
GEN01856	0.79635873	1.16614542
GEN01857	1.00497325	1.136853535
GEN01858	0.63898928	1.195927957
GEN01859	0.5474933	1.180998177
GEN01860	1.00497325	1.136853535
GEN01861	0.6389893	1.195927957
GEN01862	0.6389893	1.195927957
GEN01863	1.00497325	1.136853535
GEN01864	1.69205156	1.150711067
GEN01865	5.1920515	1.150711067
GEN01866	1.00497325	1.136853535
GEN01867	1.00497325	1.136853535
GEN01868	1.85814209	3.075764006
GEN01869	1.33256665	1.174594348
GEN01870	0.72997274	1.177134686
GEN01871	7.24877166	1.332808409
GEN01872	-0.18077892	1.180818872
GEN01873	1.30180327	1.188764704
GEN01874	0.81352442	6.395820576
GEN01875	1.63776552	1.258979066
GEN01876	2.26170791	1.146725518
GEN01877	3.10566193	1.201800967
GEN01878	3.64128132	1.313768411
GEN01879	0.56922103	1.180818872
GEN01880	3.2835394	2.551272092
GEN01881	4.79643893	1.303849683
GEN01882	7.6920515	1.134405312
GEN01883	2.13272747	1.483618031
GEN01884	1.1772128	1.148486215
GEN01885	0.94323349	1.424463243
GEN01886	2.67317159	1.439526696
GEN01887	4.03074833	1.133478792
GEN01888	2.2510864	1.188095422
GEN01889	2.10829315	1.146812235
GEN01890	2.90755829	1.149473249
GEN01891	2.94838219	1.176012152
GEN01892	1.38035041	1.175519261
GEN01893	2.14324701	1.147103062
GEN01894	2.03074833	1.133478792
GEN01895	0.40445361	1.378995459
GEN01896	-0.5682879	1.417171488
GEN01897	0.6920515	1.134405312
GEN01898	3.16482002	1.177883036
GEN01899	0.583488	1.147008428
GEN01900	0.42787585	1.177134686
GEN01901	1.48920608	1.147097428
GEN01902	3.10829318	1.146812235
GEN01903	0.58348794	1.147008428
GEN01904	1.22134678	1.154118834
GEN01905	1.17721283	1.148486215
GEN01906	1.67721283	1.148486215
GEN01907	1.17721283	1.148486215
GEN01908	0.4029351	1.134331098
GEN01909	2.31568876	1.275037959
GEN01910	2.03074833	1.133478792
GEN01911	0.69205147	1.150711067
GEN01912	1.6920515	1.150711067
GEN01913	2.23241751	1.161500327
GEN01914	1.35170543	1.177544012
GEN01915	3.47539889	1.135421246
GEN01916	0.47539889	1.135421246
GEN01917	2.49109826	1.160667152
GEN01918	0.87094913	1.209132764
GEN01919	0.54749327	1.180998177
GEN01920	2.50497325	1.155607518
GEN01921	1.10009274	1.221266657
GEN01922	0.69205148	1.167016821
GEN01923	0.6920515	1.167016821
GEN01924	0.69205148	1.167016821
GEN01925	1.00497325	1.136853535
GEN01926	0.6920515	1.150711067
GEN01927	1.49930723	1.165417757
GEN01928	3.49930731	1.165417757
GEN01929	2.00497325	1.136853535
GEN01930	3.50497325	1.155607518
GEN01931	2.0376158	1.209132764
GEN01932	2.62969204	1.214191323
GEN01933	1.17721286	1.148486215
GEN01934	0.47539889	1.135421246
GEN01935	1.65783207	1.225845823
GEN01936	1.83264057	1.165417757
GEN01937	1.1772128	1.148486215
GEN01938	0.47539889	1.135421246
GEN01939	0.47539889	1.135421246
GEN01940	0.47539889	1.135421246
GEN01941	0.94327485	1.162415816
GEN01942	0.47539889	1.135421246
GEN01943	0.47539889	1.135421246
GEN01944	1.27660819	1.162415816
GEN01945	0.94327485	1.162415816
GEN01946	1.1772128	1.148486215
GEN01947	0.47539889	1.135421246
GEN01948	3.00497325	1.136853535
GEN01949	1.6920515	1.134405312
GEN01950	1.17721286	1.148486215
GEN01951	1.1920515	1.150711067
GEN01952	1.00497325	1.136853535
GEN01953	1.00497325	1.136853535
GEN01954	1.4420515	1.18332259
GEN01955	1.17721283	1.148486215
GEN01956	1.17721283	1.148486215
GEN01957	6.6920515	1.134405312
GEN01958	3.74420512	1.214232835
GEN01959	2.00497325	1.136853535
GEN01960	2.00497325	1.136853535
GEN01961	4.00497325	1.136853535
GEN01962	1.00497325	1.136853535
GEN01963	1.00497325	1.136853535
GEN01964	0.6920515	1.150711067
GEN01965	3.6920515	1.134405312
GEN01966	3.00497325	1.155607518
GEN01967	3.49857406	1.393175266
GEN01968	4.00497325	1.136853535
GEN01969	4.00497325	1.136853535
GEN01970	4.00497325	1.136853535
GEN01971	1.00497325	1.136853535
GEN01972	1.00497325	1.136853535
GEN01973	0.95750009	1.341009259
GEN01974	3.00497325	1.136853535
GEN01975	3.00497325	1.136853535
GEN01976	1.6920515	1.134405312
GEN01977	1.12969208	1.16614542
GEN01978	0.79635875	1.16614542
GEN01979	3.00497325	1.136853535
GEN01980	2.00497325	1.136853535
GEN01981	2.00497325	1.136853535
GEN01982	2.00497325	1.136853535
GEN01983	4.00497325	1.136853535
GEN01984	1.6920515	1.134405312
GEN01985	3.67266253	1.16375129
GEN01986	3.01692912	1.224012754
GEN01987	4.00497325	1.136853535
GEN01988	1.00497328	1.155607518
GEN01989	1.00497325	1.136853535
GEN01990	1.00497325	1.136853535
GEN01991	0.79635875	1.16614542
GEN01992	1.12969208	1.16614542
GEN01993	1.04749333	1.180998177
GEN01994	1.1920515	1.150711067
GEN01995	1.00497325	1.136853535
GEN01996	2.00497325	1.136853535
GEN01997	1.00497322	1.155607518
GEN01998	4.34851237	1.150669561
GEN01999	3.00497325	1.136853535
[truncated: 18,530 more rows]
