# Supplementary material for: Genomic signatures of selection for resistance to stripe rust in Austrian winter wheat
Source: Theor Appl Genet. 2021 Jun 14;134(9):3111–21. doi: 10.1007/s00122-021-03882-3 (PMC8354948; doi:10.1007/s00122-021-03882-3)
Supplement: Supplementary file 5 — Online Resource 5. Number of observations, variance and number of genotypes, variance and number of trials, error variance, false discovery rate (FDR, α = 0.05) SNP p-value significance thresholds (NA = no significant SNPs), and number of significant SNPs from genome wide association of stripe rust resistance within and across years from 2008 to 2018 (CSV 0 kb) [file 122_2021_3882_MOESM5_ESM.csv]

Year	N_obs	Var_genotype	N_genotype	Var_trial	N_trial	Var_error	FDR_cutoff	N_sig_SNPs
2008	113	1.846	47			0.002	NA	0
2009	308	0.911	93			0.024	1.2x10-5	2
2010	356	1.46	182			0.036	4.7x10-4	72
2011	500	1.361	243			0.061	5.2x10-5	8
2012	571	1.094	288			0.041	NA	0
2013	1410	0.454	266	0.828	3	0.229	NA	0
2014	7817	0.855	1458	0.262	24	0.323	1.6x10-4	29
2015	7237	0.915	1298	0.216	17	0.375	1.3x10-4	22
2016	6600	0.809	1387	0.579	14	0.465	NA	0
2017	2619	0.744	638	0.517	6	0.526	NA	0
2018	3274	4.01	1639	0.02	2	0.104	9.0x10-6	3
Across	5226	0.246	5226			0.457	2.7x10-4	49
