# Supplementary material for: Genomic signatures of selection for resistance to stripe rust in Austrian winter wheat
Source: Theor Appl Genet. 2021 Jun 14;134(9):3111–21. doi: 10.1007/s00122-021-03882-3 (PMC8354948; doi:10.1007/s00122-021-03882-3)
Supplement: Supplementary file 6 — Online Resource 6. GWA results for each SNP tested within each year or across years from 2008-2018, including chromosome, physical position (Mbp), effect estimate, p-value, F-statistic, and R2 (CSV 6525 kb) [file 122_2021_3882_MOESM6_ESM.csv]

Year	SNP	Chromosome	Position	Effect	pvalue	Fstatistic	R2
2008	SNP0002	1A	1337332	-0.101324689	0.099302037	0.067424126	18.63436063
2008	SNP0004	1A	2378183	-0.132540559	0.175352038	0.185169185	18.63541899
2008	SNP0005	1A	3118347	0.08891629	0.07884253	0.044137297	18.63415105
2008	SNP0006	1A	3379136	0.017234785	0.021818463	0.003792998	18.63378774
2008	SNP0007	1A	3382947	-0.004823633	0.004180412	0.000144807	18.63375488
2008	SNP0008	1A	3760751	0.326180471	0.466911008	0.913506013	18.64191618
2008	SNP0009	1A	4048434	-0.699759086	0.903572095	2.391264283	18.65484218
2008	SNP0010	1A	5024210	-0.004823633	0.004180412	0.000144807	18.63375488
2008	SNP0011	1A	5027480	-0.193961214	0.24622473	0.329268549	18.63671118
2008	SNP0013	1A	5029209	-0.004823633	0.004180412	0.000144807	18.63375488
2008	SNP0015	1A	7184764	-0.004823633	0.004180412	0.000144807	18.63375488
2008	SNP0016	1A	7184772	0.178249379	0.230823447	0.295625616	18.63640979
2008	SNP0017	1A	7288883	-0.004823633	0.004180412	0.000144807	18.63375488
2008	SNP0018	1A	7292714	-0.004823633	0.004180412	0.000144807	18.63375488
2008	SNP0019	1A	7294590	-0.081684086	0.082561138	0.048062025	18.63418638
2008	SNP0020	1A	7643175	-0.004823633	0.004180412	0.000144807	18.63375488
2008	SNP0021	1A	7658705	-0.123615842	0.109099424	0.079974653	18.63447355
2008	SNP0026	1A	9121369	-0.414523653	0.44848106	0.858903179	18.64143202
2008	SNP0027	1A	9579689	0.24570191	0.352137964	0.588858614	18.63903061
2008	SNP0028	1A	10048676	-0.158942087	0.190131221	0.212832374	18.63566731
2008	SNP0029	1A	10067785	-0.075750407	0.083167354	0.048715179	18.63419226
2008	SNP0035	1A	11894225	0.175133148	0.195640257	0.223488009	18.63576293
2008	SNP0036	1A	11951913	-0.284274611	0.449544443	0.862030209	18.64145976
2008	SNP0037	1A	12098848	0.413991649	0.584908344	1.281440943	18.64516633
2008	SNP0038	1A	12105596	0.199120172	0.404980236	0.73358777	18.64031908
2008	SNP0039	1A	12157340	0.175133148	0.195640257	0.223488009	18.63576293
2008	SNP0040	1A	12318316	-0.821407357	1.84503456	6.195954927	18.68662191
2008	SNP0041	1A	12364371	0.38883479	0.549080822	1.166632987	18.64415446
2008	SNP0042	1A	12422342	0.388949065	0.571362355	1.237741145	18.64478142
2008	SNP0043	1A	13673215	0.072408527	0.089590613	0.05586107	18.63425657
2008	SNP0044	1A	13766563	0.388949065	0.571362355	1.237741145	18.64478142
2008	SNP0046	1A	14056088	0.277709973	0.439498298	0.832605619	18.64119868
2008	SNP0047	1A	14163158	0.201806405	0.279409313	0.405601572	18.63739434
2008	SNP0050	1A	16389666	-0.046922483	0.05662381	0.023766366	18.63396764
2008	SNP0051	1A	16389875	0.200564488	0.222439992	0.277822693	18.63625023
2008	SNP0058	1A	20179048	0.220551017	0.32422946	0.516165635	18.63838219
2008	SNP0060	1A	20538274	0.687001673	1.25823234	3.755373484	18.66647861
2008	SNP0062	1A	20818613	0.488768477	0.65904526	1.52642923	18.64731865
2008	SNP0063	1A	20889664	0.246186512	0.267120237	0.376748097	18.63713622
2008	SNP0064	1A	20921766	-0.345396265	0.536093832	1.125646824	18.64379273
2008	SNP0065	1A	20967184	-0.008408166	0.006186923	0.000315736	18.63375642
2008	SNP0066	1A	21283595	0.59580814	1.311857064	3.970120551	18.66828533
2008	SNP0067	1A	21624343	-0.461230498	0.548781088	1.16568316	18.64414608
2008	SNP0068	1A	21624404	0.311003368	0.535424949	1.123545292	18.64377417
2008	SNP0069	1A	22045397	-0.152303176	0.163513518	0.164025498	18.6352291
2008	SNP0071	1A	23969303	0.151635219	0.248502428	0.334343672	18.63675663
2008	SNP0072	1A	24321378	0.195395513	0.21123753	0.254620537	18.6360422
2008	SNP0073	1A	24321480	0.01186385	0.010277213	0.000863232	18.63376135
2008	SNP0074	1A	24328723	0.317781415	0.372288766	0.643007134	18.63951307
2008	SNP0079	1A	27249816	-0.022620555	0.026523902	0.005548858	18.63380356
2008	SNP0082	1A	27755766	-0.380258761	0.661616905	1.535093271	18.64739459
2008	SNP0084	1A	29240987	0.22619051	0.246816608	0.33058494	18.63672297
2008	SNP0087	1A	32302707	-0.392326155	0.452621339	0.871094657	18.64154017
2008	SNP0092	1A	33373136	-0.288723173	0.238149573	0.311480652	18.63655185
2008	SNP0098	1A	37501086	-0.121080401	0.121777761	0.097465148	18.63463087
2008	SNP0099	1A	37507903	-0.058444603	0.058680481	0.025420349	18.63398253
2008	SNP0100	1A	37508227	-0.30279702	0.475398461	0.938936071	18.6421415
2008	SNP0106	1A	42505121	0.257972211	0.378702154	0.660517479	18.63966898
2008	SNP0108	1A	47791193	-0.304364649	0.354401003	0.594872449	18.63908422
2008	SNP0109	1A	47791272	-0.304364649	0.354401003	0.594872449	18.63908422
2008	SNP0110	1A	48831197	-0.304364649	0.354401003	0.594872449	18.63908422
2008	SNP0112	1A	49153607	0.26941008	0.386940771	0.683200471	18.63987088
2008	SNP0119	1A	68373723	-0.294938445	0.452865514	0.871815028	18.64154656
2008	SNP0120	1A	74443571	0.132531315	0.197359862	0.226851184	18.63579311
2008	SNP0125	1A	89443201	-0.047911508	0.062457906	0.028585112	18.63401103
2008	SNP0127	1A	92568142	-0.091624713	0.136091257	0.118805862	18.63482275
2008	SNP0129	1A	99698823	0.259064901	0.260895108	0.362390263	18.63700773
2008	SNP0130	1A	99750159	0.224656084	0.431344762	0.808920589	18.64098842
2008	SNP0137	1A	152407540	0.024354258	0.032359287	0.008157139	18.63382706
2008	SNP0138	1A	159173047	0.145996417	0.221593671	0.276046084	18.63623431
2008	SNP0147	1A	251591388	-0.293755896	0.274888094	0.394908862	18.6372987
2008	SNP0148	1A	254387019	-0.061207276	0.087714313	0.053731504	18.63423741
2008	SNP0165	1A	303859437	0.282617754	0.368380921	0.632402027	18.63941861
2008	SNP0167	1A	308943245	-0.143387587	0.165430214	0.167385249	18.63525928
2008	SNP0169	1A	311806328	-0.353731486	0.502539965	1.021406083	18.64287153
2008	SNP0170	1A	311846987	-0.353731486	0.502539965	1.021406083	18.64287153
2008	SNP0171	1A	313161519	-0.143387587	0.165430214	0.167385249	18.63525928
2008	SNP0173	1A	320223678	-0.385330327	0.533883479	1.118705779	18.64373144
2008	SNP0174	1A	320336750	0.0410291	0.039199073	0.011799865	18.63385987
2008	SNP0175	1A	337008092	-0.303744641	0.538708198	1.133869698	18.64386532
2008	SNP0188	1A	363422562	-0.267842633	0.307413428	0.473746608	18.63800342
2008	SNP0190	1A	366123525	-0.267842633	0.307413428	0.473746608	18.63800342
2008	SNP0191	1A	369502408	0.218916803	0.262307324	0.365631906	18.63703674
2008	SNP0192	1A	369993811	-0.37657142	0.568697511	1.229185486	18.64470603
2008	SNP0220	1A	456284200	0.064037667	0.062414832	0.028548108	18.6340107
2008	SNP0223	1A	462434828	-0.01917924	0.018892004	0.002861923	18.63377936
2008	SNP0224	1A	462434897	-0.284520288	0.367335833	0.629574227	18.63939342
2008	SNP0225	1A	462435261	-0.193573455	0.230607645	0.295162745	18.63640564
2008	SNP0226	1A	463040823	-0.590752856	0.897822753	2.370097542	18.65465942
2008	SNP0227	1A	463288459	-0.715043013	1.106889794	3.160410558	18.66143752
2008	SNP0228	1A	463827807	-0.461339875	1.038272448	2.896622826	18.65918561
2008	SNP0229	1A	463961307	0.30308975	0.510539787	1.046035831	18.64308934
2008	SNP0230	1A	464793640	0.082237652	0.114141858	0.086766321	18.63453464
2008	SNP0231	1A	464810371	0.187044363	0.27049171	0.384597397	18.63720645
2008	SNP0235	1A	472168981	0.125450961	0.167573008	0.171170691	18.63529328
2008	SNP0237	1A	474190042	0.0264364	0.032460812	0.008206646	18.6338275
2008	SNP0238	1A	474197602	-0.444542828	0.799167818	2.012660329	18.65156273
2008	SNP0240	1A	475716331	-0.17724095	0.266463237	0.37522445	18.63712259
2008	SNP0241	1A	476909512	0.078041465	0.101246116	0.069845219	18.63438241
2008	SNP0244	1A	478352181	-0.011881583	0.011172272	0.001018101	18.63376275
2008	SNP0245	1A	479001456	-0.433836961	0.87312631	2.279580766	18.65387707
2008	SNP0247	1A	480749214	-0.138873117	0.229027976	0.291781866	18.63637535
2008	SNP0248	1A	480755627	-0.011881583	0.011172272	0.001018101	18.63376275
2008	SNP0250	1A	481243343	0.033761812	0.035171571	0.009579773	18.63383987
2008	SNP0252	1A	481519333	-0.011881583	0.011172272	0.001018101	18.63376275
2008	SNP0253	1A	482329657	-0.011881583	0.011172272	0.001018101	18.63376275
2008	SNP0256	1A	482966284	0.353087852	0.54734149	1.161123757	18.64410586
2008	SNP0257	1A	482966539	-0.384423815	0.774018147	1.923406924	18.65078642
2008	SNP0258	1A	483921397	-0.584013468	1.065629022	3.001311021	18.66008056
2008	SNP0259	1A	484328492	-0.384423815	0.774018147	1.923406924	18.65078642
2008	SNP0260	1A	484328569	-0.455350438	0.981362117	2.680983992	18.65733697
2008	SNP0262	1A	485002430	-0.384423815	0.774018147	1.923406924	18.65078642
2008	SNP0263	1A	485007359	-0.34458717	0.677807823	1.589881589	18.64787457
2008	SNP0264	1A	486339519	-0.384423815	0.774018147	1.923406924	18.65078642
2008	SNP0265	1A	487732726	0.353087852	0.54734149	1.161123757	18.64410586
2008	SNP0266	1A	488069081	0.0668948	0.070661859	0.036009768	18.63407788
2008	SNP0267	1A	488069595	-0.584013468	1.065629022	3.001311021	18.66008056
2008	SNP0269	1A	489235617	0.019506858	0.0233005	0.004311926	18.63379242
2008	SNP0270	1A	490087918	-0.136603693	0.225543525	0.284370252	18.63630892
2008	SNP0271	1A	490414377	-0.197945622	0.35460489	0.595415114	18.63908905
2008	SNP0272	1A	490785449	-0.372327937	0.652750644	1.505267091	18.6471331
2008	SNP0273	1A	491650720	-0.439506056	0.826947499	2.112162015	18.65242674
2008	SNP0274	1A	492623650	-0.501473712	0.984090216	2.691252556	18.65742516
2008	SNP0275	1A	493219294	-0.251129055	0.485147708	0.968360984	18.6424021
2008	SNP0276	1A	493817949	-0.344279964	0.731572303	1.774654287	18.64948986
2008	SNP0277	1A	496304609	-0.839021912	2.521119747	9.201045147	18.7103007
2008	SNP0278	1A	496311585	-0.645633414	1.8994413	6.431020509	18.68851781
2008	SNP0279	1A	496478862	-0.839021912	2.521119747	9.201045147	18.7103007
2008	SNP0280	1A	496479398	-0.915251018	2.9717795	11.29354867	18.72610144
2008	SNP0281	1A	497082636	-0.309253708	0.758428882	1.868492713	18.65030817
2008	SNP0282	1A	497503475	-0.133126008	0.155157746	0.149673951	18.63510017
2008	SNP0283	1A	497622166	-0.453018711	1.364692004	4.183553848	18.67007433
2008	SNP0284	1A	497760681	-0.133126008	0.155157746	0.149673951	18.63510017
2008	SNP0285	1A	497968036	-0.19632203	0.259273404	0.358679106	18.63697451
2008	SNP0287	1A	498141767	-0.276919994	0.244646374	0.325766491	18.63667982
2008	SNP0294	1A	500840476	-0.167627164	0.239894283	0.315296508	18.63658604
2008	SNP0295	1A	501038836	0.004501799	0.005150686	0.000219343	18.63375555
2008	SNP0299	1A	503310491	0.005187714	0.004325818	0.000155005	18.63375497
2008	SNP0300	1A	503379799	0.274878727	0.366546938	0.627441982	18.63937443
2008	SNP0301	1A	504239805	-0.297404892	0.469870011	0.922351791	18.64199457
2008	SNP0302	1A	504246510	-0.297404892	0.469870011	0.922351791	18.64199457
2008	SNP0303	1A	504246937	0.056535779	0.088821643	0.054984135	18.63424868
2008	SNP0304	1A	504978997	-0.191578773	0.351604759	0.5874442	18.639018
2008	SNP0305	1A	505469553	0.030931308	0.038270593	0.011269201	18.63385509
2008	SNP0308	1A	506992251	-0.087951487	0.108649999	0.079380108	18.6344682
2008	SNP0309	1A	507075828	0.154227495	0.257856924	0.355447571	18.63694558
2008	SNP0310	1A	507079330	-0.087951487	0.108649999	0.079380108	18.6344682
2008	SNP0312	1A	508641198	0.091477933	0.139110917	0.123513799	18.63486507
2008	SNP0313	1A	508723994	-0.454875478	0.490866302	0.98572517	18.64255581
2008	SNP0314	1A	508725939	0.159829934	0.205316161	0.242636997	18.63593472
2008	SNP0315	1A	509035416	-0.092539864	0.11494265	0.087865147	18.63454453
2008	SNP0320	1A	510284293	0.159829934	0.205316161	0.242636997	18.63593472
2008	SNP0321	1A	511007501	0.159829934	0.205316161	0.242636997	18.63593472
2008	SNP0322	1A	511012323	0.031894177	0.037067118	0.010598113	18.63384904
2008	SNP0324	1A	511482395	-0.006480881	0.007671504	0.000483815	18.63375793
2008	SNP0325	1A	512872373	0.585217125	1.083944115	3.071757858	18.66068187
2008	SNP0326	1A	513495584	0.585217125	1.083944115	3.071757858	18.66068187
2008	SNP0327	1A	513662351	-0.229989063	0.370201689	0.637337107	18.63946257
2008	SNP0328	1A	513833782	-0.130347274	0.22372453	0.280526505	18.63627447
2008	SNP0330	1A	514138011	0.00930864	0.011900342	0.001153245	18.63376396
2008	SNP0331	1A	515547860	-0.215463044	0.240749527	0.317172564	18.63660284
2008	SNP0332	1A	516373178	0.310346181	0.390007397	0.691697088	18.63994649
2008	SNP0334	1A	516771134	0.498006644	0.607722235	1.355808713	18.64582067
2008	SNP0335	1A	516774989	0.607386701	1.09044534	3.096831777	18.66089571
2008	SNP0336	1A	516786305	0.635106448	0.984470558	2.692684721	18.65743746
2008	SNP0337	1A	517102292	0.170627194	0.154396462	0.148390664	18.63508864
2008	SNP0338	1A	517379633	0.494934572	0.505967884	1.031942401	18.64296472
2008	SNP0345	1A	517896059	0.179824295	0.177138146	0.188439053	18.63544835
2008	SNP0346	1A	519816912	0.30495146	0.4132976	0.757141783	18.64052846
2008	SNP0353	1A	531682497	-0.364040699	0.491639423	0.988078557	18.64257664
2008	SNP0355	1A	532918743	-0.456572342	0.79086661	1.983111519	18.65130586
2008	SNP0356	1A	532921571	-0.348429686	0.518889645	1.071894246	18.64331792
2008	SNP0357	1A	533141036	-0.348429686	0.518889645	1.071894246	18.64331792
2008	SNP0359	1A	533902177	-0.558213762	1.025030914	2.846186192	18.65875385
2008	SNP0361	1A	534261493	-0.558213762	1.025030914	2.846186192	18.65875385
2008	SNP0363	1A	534265604	-0.576433982	1.14408061	3.305005382	18.66266749
2008	SNP0364	1A	534271688	-0.576433982	1.14408061	3.305005382	18.66266749
2008	SNP0365	1A	534536380	-0.324059081	0.345527645	0.571392489	18.63887489
2008	SNP0366	1A	534940023	-0.535657488	0.966372991	2.624691868	18.65685323
2008	SNP0367	1A	535027928	-0.549594158	0.958415953	2.594897258	18.656597
2008	SNP0369	1A	535315039	-0.405703613	0.57222102	1.240500858	18.64480574
2008	SNP0370	1A	535324101	-0.709941814	0.984150367	2.691479044	18.65742711
2008	SNP0374	1A	536439313	-0.275071693	0.323525021	0.514367173	18.63836614
2008	SNP0375	1A	536613882	-0.254531859	0.257730484	0.355159566	18.636943
2008	SNP0376	1A	536614259	-0.275071693	0.323525021	0.514367173	18.63836614
2008	SNP0377	1A	536939119	0.2933587	0.260955204	0.362528022	18.63700896
2008	SNP0378	1A	536939480	0.2933587	0.260955204	0.362528022	18.63700896
2008	SNP0387	1A	540143862	-0.010296941	0.012086538	0.001189122	18.63376429
2008	SNP0388	1A	540154216	-0.214882328	0.168794614	0.17334254	18.63531278
2008	SNP0389	1A	540338546	0.134985568	0.123120716	0.099397178	18.63464824
2008	SNP0390	1A	540648013	0.134985568	0.123120716	0.099397178	18.63464824
2008	SNP0391	1A	540886970	0.134985568	0.123120716	0.099397178	18.63464824
2008	SNP0393	1A	541468815	-0.238537159	0.25040811	0.338609127	18.63679483
2008	SNP0394	1A	541709036	0.238537159	0.25040811	0.338609127	18.63679483
2008	SNP0395	1A	541989582	0.238537159	0.25040811	0.338609127	18.63679483
2008	SNP0396	1A	542003112	0.2933587	0.260955204	0.362528022	18.63700896
2008	SNP0398	1A	542136706	0.2933587	0.260955204	0.362528022	18.63700896
2008	SNP0401	1A	542825285	0.255766569	0.287646973	0.425309697	18.63757057
2008	SNP0402	1A	542825315	0.255766569	0.287646973	0.425309697	18.63757057
2008	SNP0403	1A	543181046	0.255766569	0.287646973	0.425309697	18.63757057
2008	SNP0405	1A	543961464	-0.585547361	1.252768065	3.733601042	18.66629505
2008	SNP0407	1A	544052013	-0.385682012	0.701017818	1.66912526	18.64856797
2008	SNP0408	1A	544055323	-0.43103562	0.635507717	1.447629017	18.64662738
2008	SNP0409	1A	544055651	-0.516975831	1.06433681	2.996351425	18.6600382
2008	SNP0410	1A	544125960	0.162900099	0.219821518	0.272338384	18.63620107
2008	SNP0413	1A	544170158	-0.018738145	0.021825801	0.003795489	18.63378777
2008	SNP0414	1A	544170243	-0.136799214	0.202677028	0.237360164	18.63588739
2008	SNP0415	1A	544170272	-0.136799214	0.202677028	0.237360164	18.63588739
2008	SNP0416	1A	544202682	-0.180606172	0.276661057	0.399091316	18.63733611
2008	SNP0417	1A	544378367	-0.386003783	0.703092666	1.676248531	18.64863025
2008	SNP0418	1A	544605117	-0.58570408	1.065875495	3.002257162	18.66008864
2008	SNP0420	1A	545528557	0.039076214	0.047794622	0.017235495	18.63390882
2008	SNP0427	1A	550111570	0.048272453	0.044655603	0.015142442	18.63388997
2008	SNP0428	1A	550342842	0.048272453	0.044655603	0.015142442	18.63388997
2008	SNP0433	1A	551904900	0.227005032	0.252608085	0.343554935	18.63683911
2008	SNP0436	1A	557562061	0.170644922	0.168577414	0.172955661	18.63530931
2008	SNP0437	1A	557886247	-0.064027642	0.056198571	0.02343054	18.63396461
2008	SNP0438	1A	558484504	0.00714031	0.00549154	0.000249142	18.63375582
2008	SNP0439	1A	558490490	0.00714031	0.00549154	0.000249142	18.63375582
2008	SNP0442	1A	564302479	-0.064027642	0.056198571	0.02343054	18.63396461
2008	SNP0443	1A	564398835	0.028114473	0.023760434	0.004479384	18.63379393
2008	SNP0446	1A	567979360	0.048272453	0.044655603	0.015142442	18.63388997
2008	SNP0447	1A	567987836	0.048272453	0.044655603	0.015142442	18.63388997
2008	SNP0454	1A	569466063	-0.064027642	0.056198571	0.02343054	18.63396461
2008	SNP0458	1A	572212121	0.048272453	0.044655603	0.015142442	18.63388997
2008	SNP0459	1A	572350861	-0.236937127	0.269785511	0.382949043	18.6371917
2008	SNP0460	1A	572350933	-0.236937127	0.269785511	0.382949043	18.6371917
2008	SNP0461	1A	572350981	-0.236937127	0.269785511	0.382949043	18.6371917
2008	SNP0462	1A	573946587	-0.152936232	0.130144687	0.109741418	18.63474126
2008	SNP0464	1A	574253143	-0.358300822	0.624175965	1.410021135	18.64629713
2008	SNP0467	1A	576638139	0.150205943	0.200687316	0.23340836	18.63585194
2008	SNP0468	1A	576778490	0.000497065	0.000619893	3.21E-06	18.6337536
2008	SNP0469	1A	576783161	-0.000497065	0.000619893	3.21E-06	18.6337536
2008	SNP0470	1A	577079096	-0.0872737	0.097073025	0.064691277	18.63433604
2008	SNP0471	1A	577079110	-0.0872737	0.097073025	0.064691277	18.63433604
2008	SNP0472	1A	577274548	-0.0872737	0.097073025	0.064691277	18.63433604
2008	SNP0474	1A	577803900	-0.081531371	0.078254192	0.043529353	18.63414558
2008	SNP0475	1A	577841015	-0.652601347	0.893172389	2.353002613	18.65451176
2008	SNP0476	1A	577841074	-0.442039304	0.582864551	1.274825403	18.64510808
2008	SNP0477	1A	577873699	-0.652601347	0.893172389	2.353002613	18.65451176
2008	SNP0478	1A	578015832	-0.227351859	0.279491462	0.405796676	18.63739608
2008	SNP0481	1A	579299273	-0.535349365	0.693774462	1.644307788	18.64835092
2008	SNP0483	1A	579301604	-0.535349365	0.693774462	1.644307788	18.64835092
2008	SNP0484	1A	579830476	-0.024522419	0.024207458	0.004645036	18.63379542
2008	SNP0485	1A	580188586	-0.123723567	0.161324869	0.16021966	18.63519491
2008	SNP0486	1A	580432372	-0.182459312	0.278131722	0.402571052	18.63736723
2008	SNP0487	1A	580433136	0.093997487	0.129778155	0.109191816	18.63473632
2008	SNP0490	1A	582645090	-0.404078725	0.568086239	1.227224889	18.64468875
2008	SNP0491	1A	582700265	0.070436705	0.108576508	0.079283057	18.63446733
2008	SNP0492	1A	582749051	0.070436705	0.108576508	0.079283057	18.63446733
2008	SNP0494	1A	583434595	-0.043912968	0.069925893	0.035313533	18.63407161
2008	SNP0495	1A	584072314	-0.162153521	0.252330574	0.342929786	18.63683352
2008	SNP0498	1A	585822535	0.237707547	0.390263231	0.692407217	18.63995281
2008	SNP0501	1A	586717497	0.232755273	0.320540527	0.506768189	18.6382983
2008	SNP0502	1A	586913995	0.232755273	0.320540527	0.506768189	18.6382983
2008	SNP0503	1A	586914293	0.173110836	0.212969224	0.258162239	18.63607396
2008	SNP0504	1A	586915033	0.262397157	0.381497869	0.668191144	18.63973729
2008	SNP0505	1A	587360525	-0.271896946	0.413150494	0.756723468	18.64052474
2008	SNP0506	1A	587360602	-0.334448629	0.541062152	1.141285621	18.64393079
2008	SNP0512	1A	588888521	0.294765426	0.530821023	1.109105836	18.64364667
2008	SNP0513	1A	588906497	-0.328331711	0.589720672	1.297048676	18.64530373
2008	SNP0514	1A	589048459	0.269705216	0.453222066	0.872867213	18.64155589
2008	SNP0515	1A	589629246	0.312305969	0.573712326	1.245297218	18.644848
2008	SNP0516	1A	589630947	0.394347969	0.793015298	1.990751646	18.65137229
2008	SNP0517	1A	590001412	-0.342639182	0.594759637	1.313437311	18.64544796
2008	SNP0518	1A	590001937	-0.448147226	0.876251064	2.290996688	18.6539758
2008	SNP0519	1A	590003097	-0.448147226	0.876251064	2.290996688	18.6539758
2008	SNP0520	1A	590342407	-0.192598913	0.282215596	0.412282945	18.63745409
2008	SNP0521	1A	590466836	0.337901287	0.637758235	1.455123875	18.64669317
2008	SNP0523	1A	591147525	-0.289077937	0.476735475	0.942957968	18.64217713
2008	SNP0524	1A	591153688	-0.485789594	0.770069474	1.909467271	18.65066506
2008	SNP0525	1A	591154381	-0.48731793	0.9731193	2.650001127	18.65707078
2008	SNP0526	1A	591602349	-0.262204548	0.419993773	0.776247967	18.64069823
2008	SNP0527	1A	593301552	0.170404294	0.199558941	0.231177493	18.63583192
2008	SNP0528	1A	593398166	0.08198194	0.087744342	0.053765314	18.63423771
2008	SNP0529	1A	593398978	0.010491073	0.011192292	0.001021707	18.63376278
2008	SNP0531	1A	593537061	0.010491073	0.011192292	0.001021707	18.63376278
2008	SNP0532	1A	593549103	-0.013510179	0.014890894	0.001793753	18.63376973
2008	SNP0537	1B	1433721	-0.00126405	0.001618954	2.18E-05	18.63375377
2008	SNP0543	1B	7039712	-0.720367045	1.457066569	4.560867179	18.6732208
2008	SNP0546	1B	10017977	-0.333345418	0.676647001	1.585939861	18.64784006
2008	SNP0549	1B	15110092	-0.68690325	2.228799635	7.880323237	18.70004144
2008	SNP0550	1B	15142461	-0.022560069	0.021255642	0.003604237	18.63378604
2008	SNP0551	1B	15236422	0.067773984	0.066946972	0.032555682	18.63404678
2008	SNP0552	1B	15368386	-0.053929669	0.0782112	0.043485068	18.63414518
2008	SNP0553	1B	15439308	-0.053929669	0.0782112	0.043485068	18.63414518
2008	SNP0556	1B	17353895	-0.391085161	0.738739241	1.799599242	18.64970752
2008	SNP0557	1B	17731121	-0.121800831	0.122704218	0.098796397	18.63464284
2008	SNP0558	1B	17731196	0.365663313	0.642178546	1.46986937	18.64682258
2008	SNP0559	1B	19060035	-0.047393184	0.051062014	0.019543051	18.63392961
2008	SNP0561	1B	22151577	0.125224896	0.173337033	0.18150505	18.63538608
2008	SNP0568	1B	38833902	0.170529518	0.232832682	0.299946715	18.63644851
2008	SNP0569	1B	38902238	0.005226356	0.006092164	0.000306204	18.63375633
2008	SNP0570	1B	38911445	0.281727338	0.459030408	0.890053141	18.64170829
2008	SNP0576	1B	44933662	-0.555489467	0.675706056	1.582746286	18.64781209
2008	SNP0577	1B	46884434	0.045274934	0.037891684	0.011055867	18.63385317
2008	SNP0585	1B	57776336	-0.341359328	0.566175423	1.221100807	18.64463478
2008	SNP0588	1B	58594843	0.166922076	0.220785243	0.274352601	18.63621912
2008	SNP0597	1B	67050755	0.34797083	0.600172466	1.33109359	18.64560331
2008	SNP0600	1B	69563286	-0.275566819	0.399488142	0.718144808	18.64018176
2008	SNP0601	1B	73729410	0.175210653	0.21212949	0.256442715	18.63605854
2008	SNP0603	1B	77212371	0.342641199	0.567734199	1.226096084	18.6446788
2008	SNP0604	1B	82305927	0.342641199	0.567734199	1.226096084	18.6446788
2008	SNP0605	1B	86808394	0.34797083	0.600172466	1.33109359	18.64560331
2008	SNP0606	1B	88113952	0.34797083	0.600172466	1.33109359	18.64560331
2008	SNP0610	1B	93914834	-0.34634817	0.541930446	1.144023986	18.64395495
2008	SNP0619	1B	115278850	0.219717858	0.263859409	0.369205169	18.63706872
2008	SNP0623	1B	117188973	0.349971952	0.492277172	0.990020914	18.64259383
2008	SNP0625	1B	121406332	-0.151819399	0.122956354	0.099159923	18.63464611
2008	SNP0628	1B	142523424	-0.663018212	0.64419917	1.476620667	18.64688182
2008	SNP0631	1B	144395971	0.251464043	0.315494411	0.493996347	18.63818427
2008	SNP0632	1B	144879140	0.66924554	1.199893404	3.524011507	18.66452451
2008	SNP0635	1B	146303966	0.66924554	1.199893404	3.524011507	18.66452451
2008	SNP0638	1B	152765742	0.66924554	1.199893404	3.524011507	18.66452451
2008	SNP0640	1B	156264575	0.484643555	0.748723763	1.834469026	18.65001163
2008	SNP0641	1B	156565271	0.484643555	0.748723763	1.834469026	18.65001163
2008	SNP0642	1B	156687483	0.021097693	0.018947395	0.002878382	18.6337795
2008	SNP0644	1B	157901564	0.484643555	0.748723763	1.834469026	18.65001163
2008	SNP0650	1B	168621146	0.451503406	0.635587506	1.447894593	18.64662971
2008	SNP0654	1B	189581210	0.087427014	0.11871735	0.093118204	18.63459177
2008	SNP0656	1B	196150036	0.215621852	0.254395703	0.347590674	18.63687525
2008	SNP0657	1B	200099098	0.041206522	0.047027058	0.016712395	18.63390411
2008	SNP0658	1B	200903268	0.51243724	0.558900906	1.197851547	18.64442982
2008	SNP0669	1B	277458400	-0.332003425	0.487927088	0.976790865	18.64247673
2008	SNP0670	1B	277958158	-0.129459604	0.156689549	0.152268499	18.63512348
2008	SNP0671	1B	282427887	-0.100286106	0.126023129	0.103623208	18.63468625
2008	SNP0672	1B	283119351	-0.221416639	0.318273444	0.501018208	18.63824697
2008	SNP0673	1B	285345264	-0.221416639	0.318273444	0.501018208	18.63824697
2008	SNP0674	1B	288649630	-0.221416639	0.318273444	0.501018208	18.63824697
2008	SNP0678	1B	310367244	0.709679379	1.294325991	3.899702527	18.66769363
2008	SNP0679	1B	317847764	0.709679379	1.294325991	3.899702527	18.66769363
2008	SNP0680	1B	325283703	0.327021516	0.464731505	0.907004305	18.64185856
2008	SNP0681	1B	325286274	0.327021516	0.464731505	0.907004305	18.64185856
2008	SNP0682	1B	325286924	0.495615595	0.78349583	1.956947545	18.65107829
2008	SNP0683	1B	325286990	0.495615595	0.78349583	1.956947545	18.65107829
2008	SNP0684	1B	325818540	0.537794387	0.862613977	2.241254942	18.65354543
2008	SNP0685	1B	326779875	0.531297419	0.769088552	1.906007565	18.65063494
2008	SNP0686	1B	327838574	0.531297419	0.769088552	1.906007565	18.65063494
2008	SNP0687	1B	328994744	-0.236748247	0.304830263	0.467327325	18.63794608
2008	SNP0688	1B	331424018	0.713743659	1.193143711	3.497401826	18.66429926
2008	SNP0689	1B	332269842	0.713743659	1.193143711	3.497401826	18.66429926
2008	SNP0691	1B	333323500	0.219185509	0.282740161	0.413535608	18.63746529
2008	SNP0737	1B	444863009	-0.159360015	0.188680653	0.210057162	18.63564241
2008	SNP0739	1B	445181538	0.453691188	0.696752238	1.654500902	18.64844008
2008	SNP0740	1B	447165512	0.789168332	1.568223691	5.021428406	18.67703375
2008	SNP0741	1B	447166817	-0.198123478	0.270288152	0.384122041	18.6372022
2008	SNP0742	1B	447323283	0.713882827	1.340049849	4.083786159	18.6692389
2008	SNP0743	1B	448246554	0.789168332	1.568223691	5.021428406	18.67703375
2008	SNP0744	1B	448300265	0.5367878	0.985004413	2.694695171	18.65745472
2008	SNP0747	1B	449134972	0.5367878	0.985004413	2.694695171	18.65745472
2008	SNP0748	1B	450610995	-0.159360015	0.188680653	0.210057162	18.63564241
2008	SNP0750	1B	453708741	0.087147792	0.087690294	0.053704466	18.63423716
2008	SNP0751	1B	456253762	0.237370853	0.252070629	0.342344539	18.63682828
2008	SNP0752	1B	456258902	0.19265594	0.212936086	0.258094308	18.63607335
2008	SNP0753	1B	456977238	0.027496002	0.026906975	0.005705613	18.63380497
2008	SNP0754	1B	457460552	-0.126272633	0.140133703	0.125124209	18.63487955
2008	SNP0761	1B	466076529	0.190345621	0.222786388	0.278550955	18.63625676
2008	SNP0763	1B	469606167	-0.023188154	0.01894895	0.002878844	18.63377951
2008	SNP0764	1B	470000721	0.038367836	0.03449685	0.009228796	18.63383671
2008	SNP0765	1B	470581540	-0.109824508	0.110170126	0.081398246	18.63448635
2008	SNP0766	1B	471193256	0.058434731	0.061553792	0.027812814	18.63400408
2008	SNP0768	1B	471757280	0.171914781	0.214411635	0.261124965	18.63610053
2008	SNP0769	1B	474446721	0.620720125	1.001691667	2.757672798	18.65799522
2008	SNP0770	1B	474451738	-0.109824508	0.110170126	0.081398246	18.63448635
2008	SNP0771	1B	476034106	-0.109824508	0.110170126	0.081398246	18.63448635
2008	SNP0772	1B	476034812	-0.109824508	0.110170126	0.081398246	18.63448635
2008	SNP0773	1B	476879982	-0.109824508	0.110170126	0.081398246	18.63448635
2008	SNP0774	1B	482181941	-0.17983421	0.197998065	0.228103814	18.63580435
2008	SNP0777	1B	488210678	0.191666349	0.236056956	0.306924045	18.63651103
2008	SNP0778	1B	488465591	-0.054461529	0.079066585	0.044369759	18.63415314
2008	SNP0779	1B	489134036	-0.416626047	0.59069987	1.300229742	18.64533173
2008	SNP0780	1B	489994236	-0.054461529	0.079066585	0.044369759	18.63415314
2008	SNP0784	1B	493868003	0.911579529	1.513219434	4.792670536	18.67514368
2008	SNP0787	1B	496196382	0.763616981	0.96350388	2.613941555	18.6567608
2008	SNP0791	1B	505062219	0.584779598	0.978698266	2.670964084	18.6572509
2008	SNP0792	1B	505643057	0.584779598	0.978698266	2.670964084	18.6572509
2008	SNP0796	1B	509887879	0.132435684	0.113951498	0.086505924	18.6345323
2008	SNP0797	1B	510980598	-0.138866682	0.154382527	0.148367213	18.63508843
2008	SNP0798	1B	510980889	0.206141015	0.205666105	0.243339689	18.63594103
2008	SNP0800	1B	511449121	-0.138866682	0.154382527	0.148367213	18.63508843
2008	SNP0801	1B	512638158	0.206141015	0.205666105	0.243339689	18.63594103
2008	SNP0803	1B	515050434	0.333032674	0.289120418	0.428865094	18.63760235
2008	SNP0804	1B	515915688	0.163858735	0.179832403	0.193410181	18.63549298
2008	SNP0805	1B	517907007	0.013493282	0.010156344	0.000843274	18.63376117
2008	SNP0806	1B	518182860	0.346874405	0.35622535	0.599733103	18.63912754
2008	SNP0807	1B	520090246	-0.34077848	0.355097352	0.596726426	18.63910074
2008	SNP0809	1B	520407279	-0.34077848	0.355097352	0.596726426	18.63910074
2008	SNP0810	1B	520525761	-0.720038282	1.046596174	2.928407122	18.6594575
2008	SNP0812	1B	520925982	-0.469059937	0.519436354	1.073592642	18.64333293
2008	SNP0813	1B	522061971	-0.720038282	1.046596174	2.928407122	18.6594575
2008	SNP0828	1B	530478705	0.135051858	0.153830753	0.147439718	18.6350801
2008	SNP0829	1B	530478729	0.135051858	0.153830753	0.147439718	18.6350801
2008	SNP0830	1B	530778489	0.072825331	0.069312331	0.034737583	18.63406643
2008	SNP0831	1B	530960751	-0.156970985	0.17709595	0.188361567	18.63544765
2008	SNP0841	1B	535797760	0.482921434	0.588953233	1.294556774	18.6452818
2008	SNP0848	1B	540731407	-1.00640902	1.417739765	4.399606165	18.67187854
2008	SNP0850	1B	542135988	-1.00640902	1.417739765	4.399606165	18.67187854
2008	SNP0853	1B	542724945	-1.00640902	1.417739765	4.399606165	18.67187854
2008	SNP0856	1B	543085765	-1.00640902	1.417739765	4.399606165	18.67187854
2008	SNP0857	1B	543085990	-1.00640902	1.417739765	4.399606165	18.67187854
2008	SNP0858	1B	543473908	-0.177250336	0.171068401	0.177411432	18.63534932
2008	SNP0859	1B	544133222	-1.00640902	1.417739765	4.399606165	18.67187854
2008	SNP0860	1B	544999113	-0.121307983	0.117225541	0.091027708	18.63457297
2008	SNP0861	1B	546273019	-1.00640902	1.417739765	4.399606165	18.67187854
2008	SNP0866	1B	548675687	0.342410923	0.350713194	0.585081341	18.63899694
2008	SNP0869	1B	549456914	-1.00640902	1.417739765	4.399606165	18.67187854
2008	SNP0871	1B	549792880	-0.224169558	0.230048391	0.293964328	18.63639491
2008	SNP0873	1B	551009907	0.367644257	0.490028302	0.983175858	18.64253325
2008	SNP0874	1B	551013078	0.2058103	0.259978759	0.360291765	18.63698894
2008	SNP0875	1B	551039487	-0.099540912	0.081769667	0.047214868	18.63417875
2008	SNP0876	1B	551152071	0.289964023	0.410536651	0.749300978	18.64045877
2008	SNP0877	1B	551177570	-0.099540912	0.081769667	0.047214868	18.63417875
2008	SNP0882	1B	553142830	0.000283146	0.000277774	6.45E-07	18.63375358
2008	SNP0883	1B	553142989	-0.153007743	0.176179223	0.186680976	18.63543256
2008	SNP0885	1B	553146272	0.380833405	0.540244467	1.138708281	18.64390804
2008	SNP0887	1B	554429872	0.300210834	0.284023419	0.416604982	18.63749274
2008	SNP0888	1B	554522237	0.782337093	0.972802153	2.648810346	18.65706055
2008	SNP0890	1B	555294490	0.033919287	0.028277757	0.006283339	18.63381018
2008	SNP0892	1B	555639681	-0.619309576	0.805915809	2.036743639	18.65177199
2008	SNP0893	1B	555641155	-0.355765424	0.333012047	0.538741382	18.63858366
2008	SNP0894	1B	555765117	-0.423339989	0.428287242	0.800085061	18.64090996
2008	SNP0895	1B	557459362	-0.549724448	0.804885312	2.033062191	18.65174001
2008	SNP0897	1B	558910249	0.013101513	0.008750062	0.000627894	18.63375923
2008	SNP0901	1B	561694728	-0.549724448	0.804885312	2.033062191	18.65174001
2008	SNP0903	1B	562214131	-0.799045418	1.130777201	3.253156561	18.6622268
2008	SNP0906	1B	562893270	-0.423339989	0.428287242	0.800085061	18.64090996
2008	SNP0907	1B	563023480	-0.188611898	0.139348569	0.123887282	18.63486843
2008	SNP0909	1B	563028672	-0.387299372	0.479393911	0.950967616	18.64224807
2008	SNP0910	1B	563030506	-0.680323874	1.198289524	3.517685409	18.66447097
2008	SNP0912	1B	563297240	-0.549724448	0.804885312	2.033062191	18.65174001
2008	SNP0913	1B	563537150	-0.694882679	1.315727475	3.98569437	18.6684161
2008	SNP0914	1B	563676626	0.035169754	0.028786234	0.006504286	18.63381217
2008	SNP0917	1B	565672725	0.277224725	0.305055336	0.467885595	18.63795107
2008	SNP0919	1B	565752186	0.277224725	0.305055336	0.467885595	18.63795107
2008	SNP0922	1B	566687575	-0.18490771	0.199601327	0.231261158	18.63583268
2008	SNP0923	1B	566831488	-0.010206622	0.009825315	0.000789785	18.63376069
2008	SNP0927	1B	567112988	0.049518753	0.052662982	0.020720958	18.63394021
2008	SNP0930	1B	568525365	0.065967583	0.069520609	0.034932635	18.63406818
2008	SNP0931	1B	568568373	0.065967583	0.069520609	0.034932635	18.63406818
2008	SNP0932	1B	568968274	0.065967583	0.069520609	0.034932635	18.63406818
2008	SNP0934	1B	570024019	0.049518753	0.052662982	0.020720958	18.63394021
2008	SNP0935	1B	570482957	-0.066663851	0.069241643	0.034671491	18.63406583
2008	SNP0936	1B	570483831	0.082350764	0.074259415	0.039496841	18.63410927
2008	SNP0942	1B	573567500	-0.111804633	0.118271217	0.092491067	18.63458613
2008	SNP0944	1B	573870724	-0.026111913	0.025184203	0.005016883	18.63379877
2008	SNP0946	1B	575722374	-0.530814683	0.82802235	2.116030664	18.6524603
2008	SNP0948	1B	577178541	-0.231141919	0.290834146	0.433011693	18.63763942
2008	SNP0949	1B	577610016	0.466239347	0.737658091	1.79583167	18.64967466
2008	SNP0952	1B	579791826	-0.516315401	0.400631776	0.721353229	18.64021029
2008	SNP0954	1B	582907198	0.59628647	0.836365898	2.146107654	18.65272115
2008	SNP0955	1B	583685696	-0.026111913	0.025184203	0.005016883	18.63379877
2008	SNP0959	1B	585311640	-0.257702016	0.227795693	0.289153479	18.63635179
2008	SNP0960	1B	587028424	-0.07632059	0.065967245	0.031669964	18.63403881
2008	SNP0973	1B	597555441	0.140064963	0.201889354	0.235793008	18.63587333
2008	SNP0976	1B	601007263	-0.418348844	0.661207296	1.533712566	18.64738249
2008	SNP0977	1B	603753334	0.194549558	0.359388155	0.608186304	18.63920287
2008	SNP0978	1B	605926935	-0.120417178	0.190445195	0.21343475	18.63567272
2008	SNP0986	1B	614184398	-0.596882065	1.262336369	3.771739605	18.66661654
2008	SNP0987	1B	614451966	0.29883896	0.555394082	1.18668106	18.64433131
2008	SNP0988	1B	614455614	0.295157463	0.56420059	1.214779017	18.64457905
2008	SNP0990	1B	619683476	-0.523899711	1.064055491	2.995271895	18.66002898
2008	SNP0991	1B	619685872	-0.05958909	0.081342551	0.046760345	18.63417466
2008	SNP0992	1B	619687977	0.223061423	0.405680195	0.735562293	18.64033664
2008	SNP0993	1B	619690185	-0.031352503	0.043138408	0.014174993	18.63388126
2008	SNP0994	1B	619691942	0.223061423	0.405680195	0.735562293	18.64033664
2008	SNP0995	1B	619692262	-0.523899711	1.064055491	2.995271895	18.66002898
2008	SNP0996	1B	619694191	0.068323753	0.095083817	0.062291721	18.63431445
2008	SNP0999	1B	621023464	-0.414324283	0.72802928	1.76234907	18.64938245
2008	SNP1001	1B	622313987	-0.414324283	0.72802928	1.76234907	18.64938245
2008	SNP1002	1B	622464323	0.223061423	0.405680195	0.735562293	18.64033664
2008	SNP1003	1B	622571865	0.274642138	0.48443074	0.96618936	18.64238287
2008	SNP1005	1B	625535442	0.072418829	0.082456506	0.047949667	18.63418537
2008	SNP1006	1B	625571194	0.264968557	0.444975303	0.848614765	18.64134075
2008	SNP1007	1B	626069980	-0.148929586	0.124375807	0.101216204	18.6346646
2008	SNP1008	1B	626070793	0.210261571	0.334797454	0.543365127	18.63862491
2008	SNP1009	1B	626226186	0.443546724	0.738162612	1.797589615	18.64968999
2008	SNP1010	1B	626589007	-0.286853016	0.42619416	0.794051241	18.64085638
2008	SNP1011	1B	626697607	-0.155591909	0.21043	0.252974666	18.63602744
2008	SNP1012	1B	626724405	-0.387744294	0.591100646	1.301532234	18.64534319
2008	SNP1013	1B	627924965	-0.112524345	0.165147674	0.166888424	18.63525482
2008	SNP1015	1B	628514341	-0.009652428	0.011705751	0.001116323	18.63376363
2008	SNP1016	1B	628602317	-0.016571092	0.02348617	0.004379162	18.63379302
2008	SNP1018	1B	628618597	0.166138419	0.242980084	0.322082568	18.63664682
2008	SNP1019	1B	628618896	-0.148480372	0.239041133	0.31342868	18.6365693
2008	SNP1022	1B	629159283	-0.045143312	0.064382545	0.030259877	18.63402611
2008	SNP1023	1B	629482416	-0.092097082	0.159198004	0.156552824	18.63516197
2008	SNP1024	1B	629483964	-0.090114155	0.136844005	0.119972918	18.63483324
2008	SNP1025	1B	629484264	0.013307533	0.018585543	0.002771683	18.63377854
2008	SNP1026	1B	629487008	0.100188116	0.158184453	0.154816438	18.63514637
2008	SNP1027	1B	629940450	-0.328843228	0.383955036	0.674955679	18.6397975
2008	SNP1028	1B	632011224	0.644631384	1.840584834	6.176787835	18.68646698
2008	SNP1029	1B	633301304	-0.186482098	0.289411797	0.429569262	18.63760865
2008	SNP1032	1B	635929574	-0.290433921	0.738473568	1.79867328	18.64969945
2008	SNP1033	1B	636753103	-0.29331093	0.72616137	1.755868769	18.64932588
2008	SNP1034	1B	636753126	-0.207644135	0.413364354	0.757331628	18.64053015
2008	SNP1035	1B	636800748	-0.29331093	0.72616137	1.755868769	18.64932588
2008	SNP1038	1B	637547894	-0.244996952	0.559433982	1.199551719	18.64444481
2008	SNP1039	1B	637622495	0.223264111	0.388822172	0.688409814	18.63991724
2008	SNP1040	1B	637622603	0.223264111	0.388822172	0.688409814	18.63991724
2008	SNP1041	1B	638014941	0.792458308	2.241381866	7.936533409	18.70048272
2008	SNP1043	1B	638932014	0.598449512	1.046547865	2.928222477	18.65945592
2008	SNP1046	1B	641532096	0.393728905	0.60259336	1.339007553	18.64567292
2008	SNP1047	1B	642476606	-0.276597229	0.589431638	1.296110042	18.64529547
2008	SNP1048	1B	642637018	0.017749787	0.021501374	0.003686087	18.63378678
2008	SNP1049	1B	642678660	-0.011041426	0.014751713	0.00176092	18.63376944
2008	SNP1050	1B	643096778	0.174240828	0.286785623	0.423235494	18.63755202
2008	SNP1051	1B	643099969	0.064198738	0.089880015	0.056192598	18.63425956
2008	SNP1056	1B	645571394	0.417780182	1.164377407	3.384375482	18.66334132
2008	SNP1057	1B	645572009	0.373661404	0.966351896	2.624612801	18.65685255
2008	SNP1058	1B	645708102	0.319880844	0.789360474	1.977759603	18.65125932
2008	SNP1062	1B	651515547	-0.614810781	1.667509265	5.438385741	18.6804597
2008	SNP1063	1B	651542380	-0.598316384	1.742064392	5.754728637	18.68304261
2008	SNP1064	1B	651544481	-0.389470418	0.508734657	1.040465752	18.64304009
2008	SNP1066	1B	652468820	0.513587976	0.927116955	2.478309223	18.65559307
2008	SNP1067	1B	653263986	0.615909967	1.538294745	4.896752602	18.67600456
2008	SNP1068	1B	653873491	-0.235942276	0.252452146	0.343203606	18.63683597
2008	SNP1069	1B	653875415	-0.7372656	1.860734087	6.26365088	18.68716868
2008	SNP1071	1B	655251326	0.126924955	0.201924711	0.235863277	18.63587396
2008	SNP1073	1B	655465170	-0.704487041	1.880398985	6.348599529	18.68785392
2008	SNP1074	1B	655782118	-0.704487041	1.880398985	6.348599529	18.68785392
2008	SNP1075	1B	655797933	-0.476309883	1.032978136	2.876438209	18.65901287
2008	SNP1076	1B	656236058	-0.582886184	1.394077884	4.303023736	18.67107283
2008	SNP1077	1B	656680044	-0.344864403	0.702622748	1.674634675	18.64861614
2008	SNP1078	1B	656758470	-0.313878417	0.637863703	1.455475322	18.64669625
2008	SNP1079	1B	657177219	-0.315037757	0.615899287	1.382691637	18.64605699
2008	SNP1080	1B	658482906	0.044588719	0.042253459	0.013624146	18.6338763
2008	SNP1081	1B	658531715	0.209881428	0.317099175	0.498047566	18.63822045
2008	SNP1082	1B	658712572	0.197142547	0.306130223	0.470554496	18.63797491
2008	SNP1083	1B	658714991	0.121331566	0.180638965	0.194907338	18.63550642
2008	SNP1084	1B	658738515	0.333940668	0.750780095	1.841667405	18.65007438
2008	SNP1085	1B	659296047	-0.362515557	0.747519088	1.830254617	18.64997488
2008	SNP1087	1B	660085509	0.14223218	0.199108316	0.230288657	18.63582395
2008	SNP1089	1B	660528325	0.343127355	0.529911508	1.106258566	18.64362152
2008	SNP1090	1B	660528615	0.343127355	0.529911508	1.106258566	18.64362152
2008	SNP1091	1B	660721986	0.227701097	0.330592758	0.532494432	18.63852792
2008	SNP1093	1B	662154416	0.067773772	0.082597649	0.048101258	18.63418673
2008	SNP1095	1B	662545202	0.134429672	0.100388481	0.068772857	18.63437277
2008	SNP1096	1B	662718729	-0.410624704	1.026992635	2.853648456	18.65881775
2008	SNP1097	1B	663607626	-0.301420675	0.421817297	0.781472818	18.64074465
2008	SNP1099	1B	664285868	-0.545852159	0.860509505	2.233597356	18.65347914
2008	SNP1100	1B	664302451	-0.377340065	0.534283472	1.119961095	18.64374253
2008	SNP1101	1B	664302529	-0.545852159	0.860509505	2.233597356	18.65347914
2008	SNP1103	1B	664772626	-0.377340065	0.534283472	1.119961095	18.64374253
2008	SNP1104	1B	664790797	0.348110494	0.660787822	1.532298881	18.6473701
2008	SNP1105	1B	664801923	0.217091777	0.373660412	0.646741128	18.63954632
2008	SNP1106	1B	664802570	-0.706752534	0.830984473	2.126699168	18.65255284
2008	SNP1107	1B	665276762	0.330723036	0.702781844	1.675181028	18.64862092
2008	SNP1108	1B	665314478	0.374396105	0.832641506	2.132671737	18.65260464
2008	SNP1109	1B	665492913	0.267602465	0.539978867	1.137871407	18.64390065
2008	SNP1111	1B	666535886	0.435179479	0.887587491	2.332503062	18.65433463
2008	SNP1112	1B	666809202	-0.736214931	1.360755761	4.167591605	18.66994076
2008	SNP1113	1B	666916728	-0.600555465	0.724316429	1.749472991	18.64927004
2008	SNP1116	1B	668141732	-0.335377074	0.719516077	1.732854459	18.64912491
2008	SNP1120	1B	670291238	0.268624905	0.382695435	0.671485678	18.63976662
2008	SNP1121	1B	670781804	-0.065740435	0.096774152	0.064328375	18.63433277
2008	SNP1122	1B	670783740	0.143591332	0.228979827	0.29167902	18.63637443
2008	SNP1123	1B	671995691	0.523621225	1.006003271	2.773986905	18.65813513
2008	SNP1124	1B	672333907	0.333681596	0.415723924	0.764050197	18.64058985
2008	SNP1126	1B	673161075	0.333681596	0.415723924	0.764050197	18.64058985
2008	SNP1127	1B	673603243	0.584058598	1.428462269	4.443483693	18.67224413
2008	SNP1129	1B	674079444	0.31490015	0.681816039	1.603508007	18.64799388
2008	SNP1130	1B	674376523	0.003861207	0.004292413	0.000152631	18.63375495
2008	SNP1131	1B	674631544	0.003861207	0.004292413	0.000152631	18.63375495
2008	SNP1132	1B	674662171	0.003861207	0.004292413	0.000152631	18.63375495
2008	SNP1133	1B	674821558	-0.181420086	0.252360952	0.3429982	18.63683413
2008	SNP1134	1B	675320350	-0.038318153	0.044394336	0.014973777	18.63388845
2008	SNP1135	1B	675375207	-0.064255882	0.075923135	0.041155962	18.63412421
2008	SNP1138	1B	676201132	-0.337282965	0.70874959	1.695701769	18.6488003
2008	SNP1141	1B	676776178	-0.20382376	0.345404208	0.571067769	18.63887199
2008	SNP1142	1B	676812396	0.19126547	0.308611742	0.476733381	18.6380301
2008	SNP1143	1B	676813384	-0.27101985	0.53265423	1.11485006	18.64369739
2008	SNP1145	1B	677256133	-0.166199085	0.275552297	0.396474119	18.6373127
2008	SNP1150	1B	678444494	-0.159939117	0.239602688	0.314657701	18.63658031
2008	SNP1152	1B	679570485	-0.086021283	0.122143964	0.097990508	18.63463559
2008	SNP1155	1B	687719756	0.109601186	0.159470218	0.15702039	18.63516617
2008	SNP1156	1B	687720392	0.122779091	0.192875493	0.21811759	18.63571474
2008	SNP1157	1B	688380934	0.266701181	0.304203892	0.465774738	18.63793221
2008	SNP1165	1D	512662	0.133022894	0.203624234	0.239249461	18.63590434
2008	SNP1166	1D	578061	2.30714943	1.472574277	4.62470503	18.67375112
2008	SNP1168	1D	2082331	-0.061490846	0.051623954	0.019952984	18.6339333
2008	SNP1169	1D	2102788	-0.061490846	0.051623954	0.019952984	18.6339333
2008	SNP1172	1D	2220153	-0.061490846	0.051623954	0.019952984	18.6339333
2008	SNP1175	1D	3969410	0.071748384	0.075393729	0.040624858	18.63411943
2008	SNP1176	1D	5357562	-0.612694737	0.63477337	1.445185275	18.64660593
2008	SNP1178	1D	7211899	-0.215901748	0.314176964	0.490677817	18.63815464
2008	SNP1180	1D	7510267	0.397249642	0.488227679	0.977703645	18.64248481
2008	SNP1181	1D	7947992	0.142560539	0.186694661	0.206278455	18.63560849
2008	SNP1183	1D	8611503	-0.367726553	0.534387586	1.120287896	18.64374541
2008	SNP1184	1D	8721336	-0.029157071	0.037551922	0.01086617	18.63385146
2008	SNP1187	1D	9255864	0.382287671	0.717296303	1.725180859	18.64905788
2008	SNP1190	1D	10382187	0.417855317	0.546107629	1.1572193	18.6440714
2008	SNP1191	1D	10383045	0.417855317	0.546107629	1.1572193	18.6440714
2008	SNP1192	1D	10427266	-0.144990691	0.214878283	0.26208592	18.63610915
2008	SNP1193	1D	10432903	-0.092020142	0.125575688	0.102967242	18.63468035
2008	SNP1194	1D	10662643	-0.010086952	0.012121163	0.001195853	18.63376435
2008	SNP1195	1D	11524325	-0.002669543	0.002878071	6.88E-05	18.63375419
2008	SNP1196	1D	11623657	-0.311857312	0.509960103	1.044246315	18.64307352
2008	SNP1197	1D	11683425	-0.194956652	0.30117306	0.458284248	18.63786528
2008	SNP1198	1D	11754611	-0.157085546	0.252522502	0.343362104	18.63683739
2008	SNP1199	1D	11879702	-0.383151543	0.770885139	1.912345075	18.65069012
2008	SNP1202	1D	13313714	0.029428588	0.024706143	0.004833193	18.63379711
2008	SNP1207	1D	16408846	0.165511187	0.247285879	0.331629852	18.63673233
2008	SNP1208	1D	16410151	0.381762533	0.850989563	2.199019707	18.65317971
2008	SNP1209	1D	16788817	0.250391769	0.487163713	0.974473738	18.64245622
2008	SNP1210	1D	16789295	0.250391769	0.487163713	0.974473738	18.64245622
2008	SNP1212	1D	17618172	0.712567664	1.790762725	5.962791665	18.68473382
2008	SNP1214	1D	18065747	-0.414558984	0.784081501	1.959023967	18.65109636
2008	SNP1215	1D	18066358	-0.414558984	0.784081501	1.959023967	18.65109636
2008	SNP1216	1D	18148272	-0.727632605	1.977538859	6.770682676	18.69124396
2008	SNP1217	1D	18163249	0.23118918	0.463937461	0.904638504	18.64183759
2008	SNP1218	1D	18269540	-0.446823974	0.871424532	2.273368068	18.65382332
2008	SNP1220	1D	19128329	0.128982013	0.136713183	0.11976978	18.63483142
2008	SNP1221	1D	19129377	0.128982013	0.136713183	0.11976978	18.63483142
2008	SNP1222	1D	19188710	0.128982013	0.136713183	0.11976978	18.63483142
2008	SNP1223	1D	19264057	0.092447486	0.07481876	0.040051383	18.63411427
2008	SNP1224	1D	19893845	0.092447486	0.07481876	0.040051383	18.63411427
2008	SNP1225	1D	20056288	-0.824045795	2.342390515	8.389901657	18.7040267
2008	SNP1227	1D	20997263	0.092447486	0.07481876	0.040051383	18.63411427
2008	SNP1231	1D	27686593	-0.610895454	0.855709163	2.216149006	18.65332807
2008	SNP1236	1D	30432014	-0.108628942	0.11719323	0.090982638	18.63457257
2008	SNP1237	1D	30571783	-0.150515471	0.178556053	0.191049436	18.63547178
2008	SNP1238	1D	31322494	-0.254943585	0.378565021	0.660141705	18.63966564
2008	SNP1239	1D	31423363	-0.22181617	0.392438347	0.698452778	18.64000659
2008	SNP1240	1D	31430938	-0.229639215	0.398640707	0.715769855	18.64016064
2008	SNP1241	1D	32544824	-0.401391044	0.439512594	0.832647301	18.64119905
2008	SNP1243	1D	33470449	-0.401391044	0.439512594	0.832647301	18.64119905
2008	SNP1244	1D	33640450	0.274388061	0.299647182	0.454527061	18.63783171
2008	SNP1245	1D	33712839	0.316521591	0.347159476	0.57569021	18.63891321
2008	SNP1247	1D	33756199	0.490444554	0.625696372	1.415054364	18.64634134
2008	SNP1248	1D	33756478	0.316521591	0.347159476	0.57569021	18.63891321
2008	SNP1249	1D	33855774	-0.490444554	0.625696372	1.415054364	18.64634134
2008	SNP1257	1D	37426419	-0.305461239	0.269239752	0.381676703	18.63718032
2008	SNP1258	1D	37568850	-0.305461239	0.269239752	0.381676703	18.63718032
2008	SNP1259	1D	37960138	-0.029523998	0.032022048	0.007993692	18.63382558
2008	SNP1260	1D	38295043	-0.11874274	0.134773697	0.116773666	18.63480448
2008	SNP1261	1D	38552802	-0.029523998	0.032022048	0.007993692	18.63382558
2008	SNP1262	1D	38581076	-0.029523998	0.032022048	0.007993692	18.63382558
2008	SNP1263	1D	38657599	-0.029523998	0.032022048	0.007993692	18.63382558
2008	SNP1264	1D	38781422	-0.141994317	0.1971346	0.226409626	18.63578915
2008	SNP1265	1D	38787701	-0.141994317	0.1971346	0.226409626	18.63578915
2008	SNP1266	1D	38788060	-0.141994317	0.1971346	0.226409626	18.63578915
2008	SNP1267	1D	38788957	-0.141994317	0.1971346	0.226409626	18.63578915
2008	SNP1268	1D	38868181	-0.141994317	0.1971346	0.226409626	18.63578915
2008	SNP1270	1D	39640446	-0.314548012	0.534754452	1.121439626	18.64375558
2008	SNP1271	1D	39868866	-0.314548012	0.534754452	1.121439626	18.64375558
2008	SNP1272	1D	39948476	-0.314548012	0.534754452	1.121439626	18.64375558
2008	SNP1275	1D	41992440	-0.25561987	0.51557031	1.061596427	18.6432269
2008	SNP1292	1D	50296844	-0.439358646	0.584243221	1.279287154	18.64514737
2008	SNP1302	1D	57477599	-0.162918358	0.251430815	0.340905416	18.63681539
2008	SNP1304	1D	58760452	0.058885866	0.05265723	0.02071667	18.63394018
2008	SNP1308	1D	62135085	-0.022604906	0.027942212	0.006139501	18.63380888
2008	SNP1312	1D	69785758	-0.350655229	0.40443436	0.732048892	18.6403054
2008	SNP1313	1D	73679336	-0.274546951	0.520941717	1.078272507	18.64337428
2008	SNP1333	1D	159986041	-0.028197296	0.029538199	0.00683759	18.63381517
2008	SNP1346	1D	222336884	-0.091050557	0.10058878	0.0690227	18.63437501
2008	SNP1347	1D	225416170	0.514800836	0.768738226	1.904772274	18.65062418
2008	SNP1350	1D	243708010	0.229093431	0.310385569	0.481164907	18.63806968
2008	SNP1354	1D	285443861	0.094527737	0.088113253	0.054181405	18.63424146
2008	SNP1356	1D	310240561	0.174858196	0.299369646	0.453844687	18.63782561
2008	SNP1359	1D	337902064	-0.178686946	0.236307534	0.307468506	18.63651591
2008	SNP1361	1D	340557984	0.002386148	0.002623595	5.72E-05	18.63375409
2008	SNP1362	1D	354718038	-0.510571395	0.773685796	1.922232869	18.6507762
2008	SNP1363	1D	366197995	0.618898711	1.593494915	5.127073179	18.67790411
2008	SNP1365	1D	391323085	-0.865267114	1.956044594	6.676941341	18.69049316
2008	SNP1366	1D	407808852	-0.099521187	0.090492947	0.056897438	18.6342659
2008	SNP1367	1D	407875621	-0.099521187	0.090492947	0.056897438	18.6342659
2008	SNP1368	1D	408072737	-0.406138576	0.503047143	1.02296332	18.6428853
2008	SNP1369	1D	408072903	0.274343313	0.318076984	0.500520844	18.63824253
2008	SNP1370	1D	408073929	-0.406138576	0.503047143	1.02296332	18.6428853
2008	SNP1371	1D	408075106	-0.406138576	0.503047143	1.02296332	18.6428853
2008	SNP1372	1D	408078341	-0.406138576	0.503047143	1.02296332	18.6428853
2008	SNP1373	1D	408078426	-0.406138576	0.503047143	1.02296332	18.6428853
2008	SNP1374	1D	408204578	-0.406138576	0.503047143	1.02296332	18.6428853
2008	SNP1375	1D	408207085	-0.406138576	0.503047143	1.02296332	18.6428853
2008	SNP1376	1D	408239366	-0.406138576	0.503047143	1.02296332	18.6428853
2008	SNP1377	1D	408242402	-0.406138576	0.503047143	1.02296332	18.6428853
2008	SNP1378	1D	408244193	-0.406138576	0.503047143	1.02296332	18.6428853
2008	SNP1379	1D	408245690	-0.406138576	0.503047143	1.02296332	18.6428853
2008	SNP1380	1D	408535224	-0.274343313	0.318076984	0.500520844	18.63824253
2008	SNP1381	1D	409050801	-0.404117469	0.458948246	0.889809442	18.64170612
2008	SNP1382	1D	409496930	-0.054817559	0.043265811	0.014255114	18.63388198
2008	SNP1383	1D	409528522	-0.054817559	0.043265811	0.014255114	18.63388198
2008	SNP1384	1D	410464643	-0.054817559	0.043265811	0.014255114	18.63388198
2008	SNP1385	1D	410467979	-0.054817559	0.043265811	0.014255114	18.63388198
2008	SNP1386	1D	410498464	-0.054817559	0.043265811	0.014255114	18.63388198
2008	SNP1389	1D	410742043	0.048114048	0.04390502	0.0146602	18.63388563
2008	SNP1391	1D	411411026	-0.054817559	0.043265811	0.014255114	18.63388198
2008	SNP1394	1D	412022802	0.139077183	0.109064749	0.079928718	18.63447313
2008	SNP1395	1D	412023808	0.139077183	0.109064749	0.079928718	18.63447313
2008	SNP1396	1D	412081239	0.139077183	0.109064749	0.079928718	18.63447313
2008	SNP1397	1D	412219267	0.139077183	0.109064749	0.079928718	18.63447313
2008	SNP1399	1D	414280808	0.139077183	0.109064749	0.079928718	18.63447313
2008	SNP1400	1D	414303494	0.139077183	0.109064749	0.079928718	18.63447313
2008	SNP1401	1D	414565925	0.139077183	0.109064749	0.079928718	18.63447313
2008	SNP1402	1D	415415066	0.139077183	0.109064749	0.079928718	18.63447313
2008	SNP1404	1D	416098907	0.139077183	0.109064749	0.079928718	18.63447313
2008	SNP1405	1D	416099653	0.139077183	0.109064749	0.079928718	18.63447313
2008	SNP1406	1D	416458462	0.139077183	0.109064749	0.079928718	18.63447313
2008	SNP1407	1D	416473031	-0.12998576	0.153997181	0.147719244	18.63508261
2008	SNP1408	1D	416619955	-0.218096045	0.27583257	0.397135189	18.63731861
2008	SNP1409	1D	416666444	-0.12998576	0.153997181	0.147719244	18.63508261
2008	SNP1412	1D	417576079	-0.218096045	0.27583257	0.397135189	18.63731861
2008	SNP1414	1D	419468180	-0.218096045	0.27583257	0.397135189	18.63731861
2008	SNP1415	1D	419734283	-0.216485412	0.244904693	0.326338817	18.63668494
2008	SNP1417	1D	420553987	-0.216485412	0.244904693	0.326338817	18.63668494
2008	SNP1418	1D	420657525	-0.216485412	0.244904693	0.326338817	18.63668494
2008	SNP1420	1D	421023616	0.06335921	0.060232052	0.026700514	18.63399406
2008	SNP1424	1D	422681521	-0.067790468	0.071968215	0.037259989	18.63408914
2008	SNP1425	1D	423035496	-0.291575029	0.298792256	0.452426061	18.63781294
2008	SNP1426	1D	423035522	-0.291575029	0.298792256	0.452426061	18.63781294
2008	SNP1427	1D	423044772	-0.291575029	0.298792256	0.452426061	18.63781294
2008	SNP1428	1D	423255742	-0.142691039	0.139221216	0.123687087	18.63486663
2008	SNP1429	1D	423858612	-0.142691039	0.139221216	0.123687087	18.63486663
2008	SNP1431	1D	424736990	0.094691517	0.115950682	0.089256138	18.63455704
2008	SNP1434	1D	427331650	-0.142691039	0.139221216	0.123687087	18.63486663
2008	SNP1436	1D	427372003	-0.291575029	0.298792256	0.452426061	18.63781294
2008	SNP1440	1D	430565287	-0.291575029	0.298792256	0.452426061	18.63781294
2008	SNP1441	1D	431704908	-0.211698716	0.220756466	0.274292384	18.63621858
2008	SNP1446	1D	435264820	-0.161767286	0.21446108	0.261226731	18.63610144
2008	SNP1448	1D	435468449	-0.020403711	0.026922612	0.005712055	18.63380503
2008	SNP1449	1D	435738812	-0.450454358	0.728751854	1.764857201	18.64940435
2008	SNP1450	1D	435801686	0.049549388	0.040782125	0.0127304	18.63386825
2008	SNP1451	1D	436191953	0.354937528	0.568297301	1.227901768	18.64469472
2008	SNP1461	1D	453208291	-0.240119943	0.318314653	0.501122553	18.6382479
2008	SNP1462	1D	454175183	0.045153555	0.036073246	0.010058253	18.63384418
2008	SNP1463	1D	457256640	-0.075743612	0.102048053	0.07085404	18.63439149
2008	SNP1469	1D	462203556	0.27638825	0.39349852	0.701404626	18.64003286
2008	SNP1470	1D	465410475	-0.106173666	0.128391556	0.10712235	18.63471771
2008	SNP1473	1D	469801878	-0.688063638	1.731956694	5.71168361	18.68269198
2008	SNP1474	1D	470540175	-0.276054052	0.348027501	0.57798006	18.63893363
2008	SNP1478	1D	474822840	-0.279305856	0.361138237	0.612878062	18.63924468
2008	SNP1489	1D	484193526	-0.643957198	1.394594959	4.305130694	18.67109043
2008	SNP1499	1D	487839348	-0.008449752	0.011746861	0.001124074	18.6337637
2008	SNP1511	1D	494144942	0.023005921	0.025390635	0.005097204	18.63379949
2008	SNP1513	1D	494553993	0.456393739	0.543564653	1.149182037	18.64400048
2008	SNP1518	2A	3447445	-0.54739229	1.034905619	2.883783879	18.65907574
2008	SNP1519	2A	4790146	-0.233996573	0.304129279	0.465589896	18.63793056
2008	SNP1524	2A	14811490	-0.499297701	0.794526422	1.996128255	18.65141903
2008	SNP1525	2A	15612788	-0.466576266	0.803350437	2.027581284	18.65169239
2008	SNP1526	2A	16378452	-0.352240716	0.504226165	1.026585622	18.64291734
2008	SNP1540	2A	30147880	-0.061249408	0.069845185	0.03523754	18.63407093
2008	SNP1542	2A	31170478	-0.116572673	0.202895977	0.237796419	18.6358913
2008	SNP1544	2A	31598360	-0.141754509	0.187794893	0.208368854	18.63562725
2008	SNP1545	2A	31693348	-0.329006093	0.518921169	1.071992162	18.64331878
2008	SNP1546	2A	32111882	0.333074543	0.59510136	1.314550409	18.64545776
2008	SNP1547	2A	32153208	0.315151285	0.546440857	1.158273469	18.64408071
2008	SNP1548	2A	32269306	0.315151285	0.546440857	1.158273469	18.64408071
2008	SNP1549	2A	32334638	0.178088635	0.254083514	0.346884783	18.63686893
2008	SNP1550	2A	32452460	-0.435314502	0.836751141	2.147498367	18.65273321
2008	SNP1551	2A	32455881	-0.435314502	0.836751141	2.147498367	18.65273321
2008	SNP1552	2A	32512189	-0.446607921	0.753474747	1.851108935	18.65015668
2008	SNP1553	2A	32865184	-0.454482358	0.750627287	1.841132291	18.65006972
2008	SNP1557	2A	34665293	-0.673917954	1.496877876	4.725027567	18.67458335
2008	SNP1560	2A	36138724	0.111199236	0.13047589	0.110238962	18.63474573
2008	SNP1563	2A	36631968	0.258572614	0.341993989	0.562117724	18.63879218
2008	SNP1568	2A	38914266	0.619528861	1.286610055	3.868774363	18.66743352
2008	SNP1572	2A	40822441	0.18040244	0.273230268	0.391010492	18.63726383
2008	SNP1576	2A	42471328	0.045189486	0.043974207	0.014704356	18.63388603
2008	SNP1577	2A	45085276	-0.451405162	0.909898995	2.41459783	18.65504358
2008	SNP1578	2A	45120870	-0.519991659	1.068279688	3.011488908	18.66016748
2008	SNP1579	2A	46319045	-0.519991659	1.068279688	3.011488908	18.66016748
2008	SNP1582	2A	47826302	0.376526925	0.556014028	1.188654032	18.64434871
2008	SNP1583	2A	47827671	0.442159536	0.763683265	1.886965824	18.65046911
2008	SNP1584	2A	48399141	-0.688668721	1.45349626	4.546189582	18.67309879
2008	SNP1586	2A	49812703	0.615134234	0.946208299	2.549307435	18.65620468
2008	SNP1588	2A	50959197	-0.127217283	0.18331322	0.199900696	18.63555124
2008	SNP1589	2A	50959265	0.065964598	0.092005438	0.058652285	18.63428169
2008	SNP1596	2A	58373163	-0.291587634	0.406169595	0.736943692	18.64034892
2008	SNP1597	2A	58702349	0.041974933	0.049420866	0.018367729	18.63391902
2008	SNP1598	2A	58980287	0.007202566	0.00803498	0.000530313	18.63375835
2008	SNP1599	2A	59060171	-0.003226268	0.003410188	9.65E-05	18.63375444
2008	SNP1600	2A	59060954	-0.003226268	0.003410188	9.65E-05	18.63375444
2008	SNP1601	2A	59322517	-0.428571677	0.592130554	1.304880706	18.64537266
2008	SNP1602	2A	59353856	-0.428571677	0.592130554	1.304880706	18.64537266
2008	SNP1603	2A	59554468	0.21705376	0.240174995	0.315911875	18.63659155
2008	SNP1604	2A	59555868	0.120218302	0.141399471	0.12712817	18.63489756
2008	SNP1605	2A	59558241	0.208135325	0.300536417	0.456715496	18.63785127
2008	SNP1606	2A	59570089	-0.225517124	0.331778807	0.535554329	18.63855522
2008	SNP1608	2A	60078062	-0.052861909	0.065140458	0.030930788	18.63403215
2008	SNP1609	2A	61287719	0.208135325	0.300536417	0.456715496	18.63785127
2008	SNP1610	2A	61295141	0.208135325	0.300536417	0.456715496	18.63785127
2008	SNP1611	2A	61295182	-0.104420465	0.136532193	0.119488957	18.63482889
2008	SNP1612	2A	62235644	0.509636114	0.992949401	2.724647016	18.65771185
2008	SNP1618	2A	70875818	0.596120882	0.656077486	1.516443785	18.6472311
2008	SNP1619	2A	70877050	0.596120882	0.656077486	1.516443785	18.6472311
2008	SNP1621	2A	73174081	-0.669906904	1.059927387	2.979438542	18.65989371
2008	SNP1623	2A	74107927	-0.669906904	1.059927387	2.979438542	18.65989371
2008	SNP1624	2A	74107983	-0.451706712	0.389785848	0.691082287	18.63994102
2008	SNP1626	2A	74165479	-0.669906904	1.059927387	2.979438542	18.65989371
2008	SNP1627	2A	75292156	-0.451706712	0.389785848	0.691082287	18.63994102
2008	SNP1628	2A	75653126	-0.451706712	0.389785848	0.691082287	18.63994102
2008	SNP1631	2A	77163150	-0.451706712	0.389785848	0.691082287	18.63994102
2008	SNP1632	2A	77338818	-0.451706712	0.389785848	0.691082287	18.63994102
2008	SNP1638	2A	78597511	0.168843129	0.165962731	0.168323105	18.6352677
2008	SNP1639	2A	78843901	0.168843129	0.165962731	0.168323105	18.6352677
2008	SNP1640	2A	79748611	-0.025779729	0.019270518	0.002975291	18.63378038
2008	SNP1641	2A	80434665	-0.025779729	0.019270518	0.002975291	18.63378038
2008	SNP1647	2A	84142007	-0.38340541	0.637976985	1.455852827	18.64669957
2008	SNP1648	2A	84950937	-0.26148205	0.396641564	0.710175667	18.64011088
2008	SNP1660	2A	93937863	-0.074526318	0.069984993	0.035369226	18.63407211
2008	SNP1662	2A	98124097	-0.199682186	0.230816798	0.295611352	18.63640967
2008	SNP1665	2A	99148635	0.125842603	0.119301274	0.093941563	18.63459918
2008	SNP1666	2A	101400313	0.125842603	0.119301274	0.093941563	18.63459918
2008	SNP1667	2A	107384279	-0.184184726	0.183365698	0.199999131	18.63555213
2008	SNP1670	2A	115120817	-0.184184726	0.183365698	0.199999131	18.63555213
2008	SNP1673	2A	133985397	-0.290473078	0.465759628	0.910069849	18.64188573
2008	SNP1679	2A	161853973	-0.273943672	0.375675139	0.65223663	18.63959525
2008	SNP1682	2A	165848291	-0.642791754	1.27924746	3.839299856	18.66718551
2008	SNP1683	2A	165849452	-0.642791754	1.27924746	3.839299856	18.66718551
2008	SNP1684	2A	177003615	0.169873016	0.210585878	0.253292086	18.63603029
2008	SNP1689	2A	262163198	0.273669313	0.398145697	0.714383566	18.64014831
2008	SNP1692	2A	275928693	-0.203106272	0.2483631	0.334032502	18.63675385
2008	SNP1694	2A	280099459	0.295993489	0.401248975	0.723086361	18.6402257
2008	SNP1701	2A	410620027	0.22959165	0.318398214	0.501334157	18.63824979
2008	SNP1702	2A	413487809	-0.214188834	0.351615501	0.587472684	18.63901826
2008	SNP1703	2A	427146588	-0.540153349	0.775709894	1.929385353	18.65083846
2008	SNP1714	2A	498104973	-0.444948919	0.652082704	1.503025272	18.64711344
2008	SNP1715	2A	498105752	-0.444948919	0.652082704	1.503025272	18.64711344
2008	SNP1716	2A	504076128	-0.716287076	1.396572216	4.313189038	18.6711577
2008	SNP1718	2A	504711320	-0.444948919	0.652082704	1.503025272	18.64711344
2008	SNP1719	2A	505086157	-0.716287076	1.396572216	4.313189038	18.6711577
2008	SNP1720	2A	508033171	0.122228069	0.143575061	0.130600716	18.63492877
2008	SNP1723	2A	511923557	-0.145253049	0.185058741	0.203184074	18.63558072
2008	SNP1724	2A	514775086	-0.611019005	1.461597458	4.579504362	18.67337569
2008	SNP1726	2A	524146228	0.240461786	0.329877724	0.530652185	18.63851148
2008	SNP1727	2A	525599988	0.240461786	0.329877724	0.530652185	18.63851148
2008	SNP1728	2A	528168538	0.05992685	0.061415836	0.027695788	18.63400302
2008	SNP1731	2A	541842920	0.05992685	0.061415836	0.027695788	18.63400302
2008	SNP1732	2A	542653557	-0.254872892	0.520598857	1.077206196	18.64336486
2008	SNP1733	2A	543183750	0.05992685	0.061415836	0.027695788	18.63400302
2008	SNP1734	2A	543625470	0.05992685	0.061415836	0.027695788	18.63400302
2008	SNP1735	2A	544289475	0.05992685	0.061415836	0.027695788	18.63400302
2008	SNP1737	2A	558527894	0.079405774	0.110633624	0.082017626	18.63449193
2008	SNP1738	2A	558953026	0.036210921	0.047695012	0.0171672	18.63390821
2008	SNP1740	2A	561843396	0.079405774	0.110633624	0.082017626	18.63449193
2008	SNP1741	2A	562527198	0.036210921	0.047695012	0.0171672	18.63390821
2008	SNP1742	2A	562602396	0.036210921	0.047695012	0.0171672	18.63390821
2008	SNP1743	2A	562602503	0.07469429	0.082346991	0.047832185	18.63418431
2008	SNP1744	2A	564503115	0.036210921	0.047695012	0.0171672	18.63390821
2008	SNP1745	2A	565275011	0.07469429	0.082346991	0.047832185	18.63418431
2008	SNP1747	2A	569275959	0.132885519	0.146749074	0.135730092	18.63497487
2008	SNP1748	2A	570156271	0.023823365	0.030011324	0.007051293	18.63381709
2008	SNP1752	2A	573937014	0.05992685	0.061415836	0.027695788	18.63400302
2008	SNP1755	2A	579831139	0.05992685	0.061415836	0.027695788	18.63400302
2008	SNP1758	2A	585662243	0.387923571	0.702626869	1.674648828	18.64861627
2008	SNP1759	2A	592468653	0.203748764	0.300146187	0.455754736	18.63784268
2008	SNP1760	2A	594581705	0.128466176	0.165300842	0.167157691	18.63525723
2008	SNP1761	2A	603547806	-0.351515698	0.472834271	0.931234766	18.64207328
2008	SNP1762	2A	603548431	-0.351515698	0.472834271	0.931234766	18.64207328
2008	SNP1763	2A	605034660	-0.115055581	0.169989581	0.175476638	18.63533195
2008	SNP1764	2A	605184932	-0.032366674	0.042007817	0.01347301	18.63387494
2008	SNP1765	2A	605618996	0.070144601	0.07021273	0.035584188	18.63407405
2008	SNP1766	2A	605800183	0.095226096	0.097561406	0.065286086	18.63434139
2008	SNP1767	2A	610691695	-0.1004421	0.159479487	0.157036319	18.63516632
2008	SNP1769	2A	611348651	0.343485564	0.589792266	1.297281199	18.64530578
2008	SNP1770	2A	611944867	-0.440768344	0.696649687	1.654149644	18.64843701
2008	SNP1771	2A	611955444	0.176112233	0.298717173	0.452241685	18.63781129
2008	SNP1772	2A	611956518	0.361148762	0.565678371	1.21950894	18.64462075
2008	SNP1773	2A	612845103	-0.324855338	0.247936021	0.333079266	18.63674531
2008	SNP1778	2A	632626569	0.122200878	0.160848209	0.159395156	18.63518751
2008	SNP1780	2A	639988448	-0.233757182	0.259745177	0.359757469	18.63698416
2008	SNP1784	2A	649695473	-0.353204497	0.448345229	0.85850396	18.64142848
2008	SNP1785	2A	671703270	-0.035402397	0.055568988	0.02293723	18.63396017
2008	SNP1786	2A	675079896	-0.052862919	0.070256448	0.035625518	18.63407442
2008	SNP1787	2A	675938456	-0.126662546	0.194703458	0.221663214	18.63574656
2008	SNP1788	2A	675938678	-0.126662546	0.194703458	0.221663214	18.63574656
2008	SNP1789	2A	676169734	-0.034206868	0.043670934	0.014511254	18.63388429
2008	SNP1790	2A	676237182	-0.052862919	0.070256448	0.035625518	18.63407442
2008	SNP1791	2A	676238550	0.05091957	0.065036427	0.03083832	18.63403132
2008	SNP1792	2A	676244285	0.144166208	0.194662294	0.22158315	18.63574584
2008	SNP1793	2A	676244473	0.252217857	0.3759133	0.652887107	18.63960105
2008	SNP1794	2A	676246135	-0.050960278	0.070168739	0.035542621	18.63407367
2008	SNP1795	2A	677487567	-0.159731476	0.242582647	0.32120591	18.63663897
2008	SNP1797	2A	678185533	-0.226503562	0.249949679	0.337581433	18.63678563
2008	SNP1801	2A	681106708	0.252144604	0.377608309	0.657521768	18.63964231
2008	SNP1805	2A	690916010	-0.298628069	0.746173498	1.825549562	18.64993386
2008	SNP1806	2A	690932231	-0.344317458	0.687390427	1.622499735	18.64816011
2008	SNP1807	2A	691224070	-0.180026719	0.372725149	0.644194435	18.63952364
2008	SNP1808	2A	691235437	-0.200880607	0.424627501	0.789542828	18.64081633
2008	SNP1809	2A	691235981	0.301490052	0.728998253	1.765712645	18.64941181
2008	SNP1810	2A	692355281	-0.128233518	0.23336714	0.301099618	18.63645884
2008	SNP1811	2A	692708420	-0.784838359	1.270859	3.805763315	18.66690316
2008	SNP1812	2A	692850242	0.16189218	0.290414736	0.431995743	18.63763034
2008	SNP1814	2A	693292831	-0.134373741	0.176552493	0.187364621	18.6354387
2008	SNP1815	2A	693293500	0.238328849	0.272181366	0.388550269	18.63724182
2008	SNP1816	2A	693421350	0.134373741	0.176552493	0.187364621	18.6354387
2008	SNP1818	2A	694583696	-0.229287762	0.304716265	0.467044641	18.63794355
2008	SNP1819	2A	694589184	0.045778143	0.053333668	0.021223548	18.63394474
2008	SNP1820	2A	694753619	-0.051573017	0.061137886	0.027460663	18.63400091
2008	SNP1821	2A	694754671	0.045778143	0.053333668	0.021223548	18.63394474
2008	SNP1822	2A	694754859	0.045778143	0.053333668	0.021223548	18.63394474
2008	SNP1825	2A	694976334	0.211098442	0.292806965	0.437800288	18.63768222
2008	SNP1830	2A	698827031	0.247107845	0.204004348	0.240009087	18.63591115
2008	SNP1831	2A	699422643	-0.05821871	0.085314913	0.051058752	18.63421335
2008	SNP1832	2A	699439931	-0.047579174	0.069140882	0.034577376	18.63406498
2008	SNP1833	2A	699876284	0.230067173	0.441056487	0.837152127	18.64123903
2008	SNP1834	2A	700955081	0.751797615	1.434919535	4.469940381	18.67246443
2008	SNP1835	2A	702863108	0.751797615	1.434919535	4.469940381	18.67246443
2008	SNP1836	2A	702955945	-0.283873713	0.619603267	1.394907454	18.64616434
2008	SNP1839	2A	705804883	-0.006788075	0.007211402	0.000427965	18.63375743
2008	SNP1840	2A	705805647	-0.2569608	0.491748797	0.988411606	18.64257959
2008	SNP1842	2A	705935460	-0.355096614	0.648629802	1.491447822	18.6470119
2008	SNP1844	2A	706575623	-0.409439466	0.709009062	1.696595171	18.64880811
2008	SNP1845	2A	706896593	-0.627292854	1.201548333	3.53054094	18.66457977
2008	SNP1848	2A	707567874	0.489078155	0.817406371	2.077881751	18.65212924
2008	SNP1849	2A	708186610	0.087402917	0.071679153	0.036981768	18.63408663
2008	SNP1850	2A	709026207	-0.197982891	0.262839634	0.366856166	18.6370477
2008	SNP1851	2A	710045686	-0.754345891	2.121238613	7.40225736	18.69627145
2008	SNP1852	2A	710097624	-0.707504847	1.729453971	5.701032943	18.68260518
2008	SNP1853	2A	710099511	-0.495020622	1.004561292	2.768528882	18.65808832
2008	SNP1856	2A	711641795	-0.376976595	0.639028565	1.459358176	18.64673033
2008	SNP1857	2A	711881208	-0.476989578	0.766579117	1.897162549	18.65055792
2008	SNP1858	2A	712576941	-0.20185985	0.229404461	0.292586463	18.63638256
2008	SNP1859	2A	712588484	0.273000893	0.262262924	0.36552985	18.63703583
2008	SNP1860	2A	712854837	0.710008819	1.794486627	5.978747399	18.68486326
2008	SNP1867	2A	715413443	-0.747040844	2.147418243	7.518205612	18.6971886
2008	SNP1868	2A	715414711	-0.626042768	1.655125891	5.386106416	18.68003149
2008	SNP1873	2A	716548918	-0.029056641	0.023888732	0.004526635	18.63379435
2008	SNP1875	2A	717582044	0.044535771	0.033614281	0.008778882	18.63383266
2008	SNP1878	2A	718885437	-0.495733009	0.834298403	2.138647055	18.65265646
2008	SNP1886	2A	729175029	-0.338097847	0.586349036	1.286108998	18.64520743
2008	SNP1887	2A	729287911	-0.114019049	0.154202829	0.148064913	18.63508571
2008	SNP1888	2A	729288285	-0.114019049	0.154202829	0.148064913	18.63508571
2008	SNP1889	2A	729298625	-0.04443267	0.052442113	0.020556623	18.63393873
2008	SNP1890	2A	729365407	0.178414624	0.2791701	0.405033607	18.63738926
2008	SNP1893	2A	733091150	0.350468077	0.377591015	0.657474436	18.63964189
2008	SNP1894	2A	733677981	0.00874554	0.009071334	0.000674362	18.63375965
2008	SNP1895	2A	734256868	-0.017986599	0.017422668	0.002441906	18.63377557
2008	SNP1896	2A	734269687	-0.198194571	0.228479442	0.290610898	18.63636485
2008	SNP1897	2A	734271545	-0.198194571	0.228479442	0.290610898	18.63636485
2008	SNP1898	2A	734352055	-0.198194571	0.228479442	0.290610898	18.63636485
2008	SNP1901	2A	734972813	0.075255999	0.101901137	0.070668783	18.63438982
2008	SNP1902	2A	734976845	-0.023470014	0.029039317	0.006615591	18.63381317
2008	SNP1903	2A	735008728	-0.311951478	0.483128037	0.962246709	18.64234796
2008	SNP1905	2A	738030561	-0.051681941	0.047813768	0.017248636	18.63390894
2008	SNP1907	2A	738390089	-0.762901493	1.034803389	2.883394197	18.6590724
2008	SNP1909	2A	738732992	-0.045712643	0.043313738	0.014285308	18.63388225
2008	SNP1910	2A	738985900	0.180579496	0.183944274	0.201085536	18.63556188
2008	SNP1914	2A	739923970	0.138887459	0.208972169	0.250012616	18.63600088
2008	SNP1915	2A	739924028	0.138887459	0.208972169	0.250012616	18.63600088
2008	SNP1918	2A	741371829	0.060174215	0.098752912	0.066746588	18.63435453
2008	SNP1923	2A	744447829	-0.109369097	0.08594261	0.051752447	18.63421959
2008	SNP1924	2A	745016297	0.16248444	0.191465525	0.215396439	18.63569032
2008	SNP1925	2A	745023563	0.494479755	1.017648953	2.818136722	18.65851357
2008	SNP1926	2A	745038656	0.369067884	0.503358415	1.023919335	18.64289376
2008	SNP1928	2A	746754847	0.239138318	0.166300101	0.168918261	18.63527305
2008	SNP1929	2A	746761694	-0.130625713	0.099213878	0.067315163	18.63435965
2008	SNP1931	2A	747089736	-0.118198808	0.141270711	0.126923765	18.63489572
2008	SNP1932	2A	747090478	-0.154568573	0.185880731	0.204736818	18.63559465
2008	SNP1937	2A	748546092	0.457627357	0.547347845	1.161143875	18.64410603
2008	SNP1940	2A	749431786	0.664231864	0.841152062	2.163397844	18.65287104
2008	SNP1943	2A	751173000	-0.263955908	0.363190072	0.618391689	18.6392938
2008	SNP1947	2A	752102745	0.040459602	0.06355442	0.029534161	18.63401958
2008	SNP1949	2A	752998829	-0.08038255	0.128462386	0.10722769	18.63471866
2008	SNP1950	2A	753234705	-0.325355784	0.434568064	0.818262593	18.64107136
2008	SNP1951	2A	753431384	-0.027754794	0.051119063	0.019584493	18.63392998
2008	SNP1952	2A	753617378	0.169333445	0.24975721	0.337150265	18.63678177
2008	SNP1953	2A	753691564	-0.114166188	0.206686176	0.245391984	18.63595944
2008	SNP1954	2A	753948480	-0.087197359	0.132545063	0.113366984	18.63477386
2008	SNP1958	2A	754356954	-0.219837353	0.333520314	0.540056493	18.63859539
2008	SNP1960	2A	755361862	0.118011598	0.222626949	0.278215672	18.63625375
2008	SNP1962	2A	755784497	0.481185393	0.45499827	0.87811362	18.64160242
2008	SNP1964	2A	755794943	0.057309595	0.094729938	0.061868755	18.63431064
2008	SNP1966	2A	755929738	0.003419508	0.004916838	0.000199985	18.63375537
2008	SNP1969	2A	756223337	0.306584183	0.40898867	0.744914428	18.64041978
2008	SNP1971	2A	757680461	0.44985727	0.673546149	1.575420746	18.64774793
2008	SNP1972	2A	757805420	0.44985727	0.673546149	1.575420746	18.64774793
2008	SNP1973	2A	757807373	-0.594270142	1.277353759	3.831724778	18.66712175
2008	SNP1974	2A	757944939	0.44985727	0.673546149	1.575420746	18.64774793
2008	SNP1975	2A	758270165	0.063528052	0.0932043	0.060058892	18.63429435
2008	SNP1976	2A	758280875	0.259471686	0.316176106	0.495716083	18.63819963
2008	SNP1977	2A	758403281	0.069356136	0.097208387	0.064855913	18.63433752
2008	SNP1978	2A	758421328	0.197902482	0.345561228	0.571480843	18.63887568
2008	SNP1979	2A	758514658	0.069356136	0.097208387	0.064855913	18.63433752
2008	SNP1980	2A	759829922	0.078542338	0.114645428	0.087456666	18.63454085
2008	SNP1981	2A	759830642	0.276037855	0.514841116	1.059337413	18.64320693
2008	SNP1990	2A	762292230	0.159108654	0.21665185	0.265749066	18.63614199
2008	SNP1992	2A	763047835	0.678439248	1.231137262	3.647617861	18.66556948
2008	SNP1994	2A	763389730	0.042755179	0.051125171	0.019588933	18.63393002
2008	SNP1995	2A	763800269	0.042755179	0.051125171	0.019588933	18.63393002
2008	SNP1999	2A	765710095	-0.640644716	1.414708605	4.387214811	18.67177524
2008	SNP2000	2A	766393660	-0.417095536	0.746360722	1.826204072	18.64993957
2008	SNP2007	2A	770007086	0.263912033	0.473599669	0.933531901	18.64209363
2008	SNP2008	2A	770103801	-0.078142005	0.104448804	0.07390914	18.63441898
2008	SNP2009	2A	770411214	-0.178274382	0.276037769	0.397619401	18.63732294
2008	SNP2010	2A	771236813	-0.178274382	0.276037769	0.397619401	18.63732294
2008	SNP2011	2A	771241981	0.00899239	0.00818343	0.000549905	18.63375853
2008	SNP2012	2A	771501438	-0.015843246	0.014865031	0.00178763	18.63376968
2008	SNP2021	2A	778599772	-0.229055625	0.23239453	0.299002649	18.63644005
2008	SNP2022	2A	778915654	0.228033231	0.443335402	0.84381311	18.64129814
2008	SNP2023	2A	778917273	0.036254182	0.051255748	0.019683948	18.63393087
2008	SNP2025	2A	779645975	0.06374505	0.074159543	0.039398174	18.63410839
2008	SNP2026	2A	779674230	-0.170349598	0.144733752	0.132464575	18.63494553
2008	SNP2027	2A	779818481	0.069231905	0.108669552	0.079405939	18.63446843
2008	SNP2028	2A	780714645	-0.498081872	0.683625618	1.609667976	18.6480478
2008	SNP2029	2A	780715720	-0.498081872	0.683625618	1.609667976	18.6480478
2008	SNP2034	2B	80838	0.220676629	0.276618245	0.398990161	18.63733521
2008	SNP2035	2B	638431	0.068871903	0.067741671	0.033281903	18.63405332
2008	SNP2036	2B	1330726	0.155406508	0.211536716	0.255231249	18.63604768
2008	SNP2037	2B	1330854	0.167392298	0.250623905	0.339093237	18.63679916
2008	SNP2040	2B	2129174	0.048201054	0.05067637	0.019263931	18.63392709
2008	SNP2041	2B	2269716	0.046402811	0.064394741	0.030270622	18.63402621
2008	SNP2046	2B	3300130	-0.032495205	0.043734151	0.01455141	18.63388465
2008	SNP2047	2B	3301070	0.150755424	0.17002885	0.17554693	18.63533258
2008	SNP2048	2B	3405688	-0.318359203	0.538396354	1.132888123	18.64385666
2008	SNP2049	2B	4478715	0.358956312	0.524290702	1.088701341	18.64346643
2008	SNP2050	2B	4633569	0.33081658	0.527295553	1.098078973	18.64354927
2008	SNP2051	2B	4637506	0.25610269	0.348236615	0.578532092	18.63893855
2008	SNP2052	2B	4649374	-0.329234147	0.758262994	1.86791009	18.6503031
2008	SNP2053	2B	4664270	-0.268919681	0.408565812	0.743717362	18.64040914
2008	SNP2055	2B	5532102	-0.076704204	0.098451452	0.06637582	18.6343512
2008	SNP2056	2B	5532661	0.161196232	0.122100464	0.097928044	18.63463503
2008	SNP2057	2B	5532781	0.246750477	0.376865768	0.655490322	18.63962422
2008	SNP2058	2B	5669166	-0.222860621	0.342931591	0.564574389	18.63881409
2008	SNP2059	2B	5825651	-0.39305506	0.685934837	1.617536024	18.64811667
2008	SNP2060	2B	6033701	-0.476495954	1.096373789	3.119727171	18.66109089
2008	SNP2061	2B	6201424	-0.303747052	0.491757486	0.988438065	18.64257982
2008	SNP2062	2B	6210180	0.061871152	0.061953691	0.028153266	18.63400714
2008	SNP2063	2B	6311775	-0.135424746	0.178339199	0.190649372	18.63546819
2008	SNP2064	2B	6337758	-0.002416256	0.002717403	6.14E-05	18.63375413
2008	SNP2065	2B	6338135	-0.085166872	0.103711039	0.072964728	18.63441048
2008	SNP2066	2B	6338757	-0.002416256	0.002717403	6.14E-05	18.63375413
2008	SNP2068	2B	7429469	-0.135424746	0.178339199	0.190649372	18.63546819
2008	SNP2069	2B	7429521	-0.002416256	0.002717403	6.14E-05	18.63375413
2008	SNP2070	2B	7436690	-0.135424746	0.178339199	0.190649372	18.63546819
2008	SNP2071	2B	7436754	-0.002416256	0.002717403	6.14E-05	18.63375413
2008	SNP2072	2B	7676708	-0.002416256	0.002717403	6.14E-05	18.63375413
2008	SNP2074	2B	8250226	-0.135424746	0.178339199	0.190649372	18.63546819
2008	SNP2075	2B	9730954	-0.124302892	0.157252441	0.153226065	18.63513209
2008	SNP2076	2B	10216033	0.478216374	0.616295013	1.38399561	18.64606845
2008	SNP2078	2B	10860941	0.168674121	0.270576634	0.38479577	18.63720823
2008	SNP2079	2B	10991849	0.151863291	0.194199312	0.220683347	18.63573777
2008	SNP2080	2B	11078358	0.271495509	0.441249388	0.837715425	18.64124403
2008	SNP2081	2B	11196164	-0.169704336	0.188222161	0.209182651	18.63563456
2008	SNP2082	2B	12076633	0.113211949	0.103276541	0.072410831	18.6344055
2008	SNP2084	2B	13767834	-0.169997774	0.180976718	0.195535505	18.63551206
2008	SNP2085	2B	13811790	-0.090993694	0.104253067	0.073658098	18.63441672
2008	SNP2086	2B	14047040	0.070118373	0.074820677	0.04005329	18.63411428
2008	SNP2095	2B	17117959	-0.166093834	0.261730732	0.364307272	18.63702488
2008	SNP2097	2B	17389199	0.512045867	0.989738772	2.712536101	18.6576079
2008	SNP2098	2B	17390640	0.095544487	0.088806137	0.054966512	18.63424852
2008	SNP2100	2B	17562965	0.033890186	0.044829431	0.015255135	18.63389099
2008	SNP2101	2B	17564568	-0.043839279	0.05920085	0.025846605	18.63398637
2008	SNP2102	2B	17564830	0.189338809	0.218226252	0.269015231	18.63617127
2008	SNP2103	2B	17787961	0.277286253	0.366345407	0.626897605	18.63936958
2008	SNP2104	2B	17790858	-0.13407752	0.206058112	0.244127673	18.6359481
2008	SNP2105	2B	18176485	0.253869477	0.319368674	0.503793608	18.63827175
2008	SNP2106	2B	18196419	0.253869477	0.319368674	0.503793608	18.63827175
2008	SNP2107	2B	18385813	0.395286659	1.019999682	2.827063519	18.65859005
2008	SNP2108	2B	19098363	0.204428449	0.33631923	0.547315176	18.63866015
2008	SNP2110	2B	20077038	0.532479883	0.911673258	2.421148858	18.65510011
2008	SNP2111	2B	20566768	0.429046797	0.644741134	1.478432622	18.64689772
2008	SNP2115	2B	23117751	-0.27183657	0.401828531	0.72471481	18.64024018
2008	SNP2124	2B	24861188	-0.224511752	0.374954085	0.650268354	18.63957773
2008	SNP2125	2B	25017785	-0.28236052	0.477582684	0.945508699	18.64219972
2008	SNP2126	2B	25236588	-0.192573362	0.305446848	0.468857175	18.63795975
2008	SNP2127	2B	25236611	-0.349374337	0.657439894	1.52102602	18.64727128
2008	SNP2128	2B	25257963	-0.287535942	0.513515837	1.055234737	18.64317067
2008	SNP2130	2B	25594778	0.305110319	0.351282438	0.586589659	18.63901038
2008	SNP2134	2B	27735752	-0.305854885	0.488104295	0.977328949	18.64248149
2008	SNP2136	2B	28324334	0.277279725	0.442964921	0.84272931	18.64128852
2008	SNP2138	2B	28602351	0.382965535	0.586035501	1.285092768	18.64519848
2008	SNP2139	2B	29018657	-0.429107604	0.70266034	1.674763768	18.64861727
2008	SNP2147	2B	30311384	0.381735996	0.626921519	1.419113033	18.64637699
2008	SNP2148	2B	30497225	0.231970121	0.333284245	0.539445562	18.63858994
2008	SNP2149	2B	31299872	0.021711989	0.027484282	0.005945729	18.63380714
2008	SNP2150	2B	31626315	-0.031853778	0.032756093	0.008351426	18.63382881
2008	SNP2161	2B	44427137	-0.496095202	0.646272083	1.483553675	18.64694265
2008	SNP2162	2B	44926057	-0.258657527	0.384576835	0.676670444	18.63981277
2008	SNP2163	2B	45029799	-0.386410607	0.555759136	1.187842749	18.64434155
2008	SNP2164	2B	45139675	-0.386410607	0.555759136	1.187842749	18.64434155
2008	SNP2165	2B	45139712	0.075351986	0.096717852	0.064260107	18.63433216
2008	SNP2166	2B	45797726	0.08864372	0.135230651	0.117476946	18.63481081
2008	SNP2167	2B	46106606	-0.664714084	0.791021871	1.98366339	18.65131065
2008	SNP2169	2B	47426962	-0.118522733	0.161269786	0.160124301	18.63519406
2008	SNP2170	2B	47427223	0.031773486	0.037812608	0.011011582	18.63385277
2008	SNP2171	2B	47430583	-0.072977867	0.09302494	0.059847576	18.63429245
2008	SNP2172	2B	47432022	-0.024481764	0.02855393	0.006402899	18.63381125
2008	SNP2174	2B	52871725	0.268999359	0.316316912	0.49607152	18.6382028
2008	SNP2176	2B	53029480	-0.046118661	0.037804583	0.011007092	18.63385273
2008	SNP2181	2B	58844372	0.449599464	0.793831215	1.993654337	18.65139752
2008	SNP2187	2B	65100777	-0.216572942	0.253728817	0.346083336	18.63686175
2008	SNP2188	2B	65106573	-0.216572942	0.253728817	0.346083336	18.63686175
2008	SNP2189	2B	65106972	-0.216572942	0.253728817	0.346083336	18.63686175
2008	SNP2190	2B	65417557	-0.143435855	0.223634728	0.280337195	18.63627277
2008	SNP2191	2B	68365331	0.077438401	0.083715161	0.049308589	18.6341976
2008	SNP2192	2B	68582225	0.313352938	0.467569014	0.915471226	18.6419336
2008	SNP2194	2B	69648916	0.041125916	0.046141334	0.016117832	18.63389876
2008	SNP2195	2B	69650804	0.010866471	0.011137248	0.001011807	18.63376269
2008	SNP2196	2B	71230885	0.147287654	0.168578439	0.172957486	18.63530932
2008	SNP2199	2B	73796750	-0.214332447	0.227053864	0.287575021	18.63633764
2008	SNP2200	2B	73798618	-0.183528543	0.217193889	0.266872028	18.63615206
2008	SNP2201	2B	73980572	0.132697998	0.177215223	0.188580622	18.63544962
2008	SNP2202	2B	74004294	-0.322220272	0.432207744	0.811419	18.6410106
2008	SNP2205	2B	75608224	-0.183528543	0.217193889	0.266872028	18.63615206
2008	SNP2208	2B	76488826	0.048376786	0.05420122	0.021881615	18.63395067
2008	SNP2210	2B	77174799	0.048376786	0.05420122	0.021881615	18.63395067
2008	SNP2211	2B	77290644	0.048376786	0.05420122	0.021881615	18.63395067
2008	SNP2212	2B	79248172	-0.451346327	0.663772639	1.542364206	18.64745832
2008	SNP2219	2B	89432302	0.329010859	0.448171053	0.85799211	18.64142394
2008	SNP2220	2B	89491678	0.329010859	0.448171053	0.85799211	18.64142394
2008	SNP2221	2B	90404659	-0.65377531	1.391067092	4.290758736	18.67097042
2008	SNP2222	2B	91257375	0.329010859	0.448171053	0.85799211	18.64142394
2008	SNP2223	2B	91547581	0.487869418	0.787204667	1.970104134	18.65119274
2008	SNP2224	2B	91837416	0.329010859	0.448171053	0.85799211	18.64142394
2008	SNP2226	2B	93409738	0.528887952	0.97978073	2.67503489	18.65728587
2008	SNP2227	2B	93932311	0.528887952	0.97978073	2.67503489	18.65728587
2008	SNP2228	2B	94191689	0.329010859	0.448171053	0.85799211	18.64142394
2008	SNP2229	2B	95797333	0.528887952	0.97978073	2.67503489	18.65728587
2008	SNP2231	2B	97185177	0.329010859	0.448171053	0.85799211	18.64142394
2008	SNP2232	2B	97188878	0.528887952	0.97978073	2.67503489	18.65728587
2008	SNP2233	2B	97189783	0.329010859	0.448171053	0.85799211	18.64142394
2008	SNP2234	2B	97438081	0.329010859	0.448171053	0.85799211	18.64142394
2008	SNP2235	2B	97930271	0.528887952	0.97978073	2.67503489	18.65728587
2008	SNP2237	2B	98256088	0.528887952	0.97978073	2.67503489	18.65728587
2008	SNP2238	2B	98299403	0.329010859	0.448171053	0.85799211	18.64142394
2008	SNP2239	2B	98309666	-0.654411507	1.364142513	4.181324968	18.67005568
2008	SNP2240	2B	98357799	0.318311291	0.350398201	0.584247182	18.6389895
2008	SNP2245	2B	98735546	0.329010859	0.448171053	0.85799211	18.64142394
2008	SNP2246	2B	98749925	-0.654411507	1.364142513	4.181324968	18.67005568
2008	SNP2248	2B	99759629	-0.654411507	1.364142513	4.181324968	18.67005568
2008	SNP2249	2B	99961107	-0.654411507	1.364142513	4.181324968	18.67005568
2008	SNP2250	2B	99961111	-0.588541109	1.198328232	3.51783806	18.66447226
2008	SNP2251	2B	100095120	-0.651043414	1.259739318	3.761381688	18.66652925
2008	SNP2254	2B	102117252	0.345021778	0.437943087	0.828074209	18.64115846
2008	SNP2258	2B	104237436	-0.651043414	1.259739318	3.761381688	18.66652925
2008	SNP2260	2B	104792539	0.345021778	0.437943087	0.828074209	18.64115846
2008	SNP2261	2B	105375856	0.345021778	0.437943087	0.828074209	18.64115846
2008	SNP2263	2B	106304124	0.345021778	0.437943087	0.828074209	18.64115846
2008	SNP2264	2B	106939395	-0.52422079	0.797840819	2.007930976	18.65152163
2008	SNP2266	2B	107381860	0.345021778	0.437943087	0.828074209	18.64115846
2008	SNP2267	2B	108904823	0.253543264	0.307058142	0.472862147	18.63799552
2008	SNP2276	2B	118066149	0.20161643	0.219366145	0.27138838	18.63619255
2008	SNP2277	2B	118286649	0.20161643	0.219366145	0.27138838	18.63619255
2008	SNP2278	2B	118287577	0.20161643	0.219366145	0.27138838	18.63619255
2008	SNP2279	2B	118322223	0.20161643	0.219366145	0.27138838	18.63619255
2008	SNP2281	2B	121370831	0.20161643	0.219366145	0.27138838	18.63619255
2008	SNP2282	2B	122010473	0.20161643	0.219366145	0.27138838	18.63619255
2008	SNP2283	2B	122697243	0.345021778	0.437943087	0.828074209	18.64115846
2008	SNP2284	2B	122747829	0.20161643	0.219366145	0.27138838	18.63619255
2008	SNP2285	2B	130342879	-0.476761421	0.763882258	1.887666154	18.65047521
2008	SNP2286	2B	131130446	0.20161643	0.219366145	0.27138838	18.63619255
2008	SNP2287	2B	131310627	0.818785822	1.025208099	2.84686005	18.65875962
2008	SNP2288	2B	131570548	0.818785822	1.025208099	2.84686005	18.65875962
2008	SNP2289	2B	132714507	0.767588876	1.297656472	3.913064561	18.66780596
2008	SNP2290	2B	133009080	0.615280413	0.801996114	2.022747534	18.65165039
2008	SNP2291	2B	133689869	0.615280413	0.801996114	2.022747534	18.65165039
2008	SNP2292	2B	135007949	-0.273836513	0.16376252	0.16446056	18.63523301
2008	SNP2294	2B	138536924	-0.351655215	0.506339291	1.033085569	18.64297483
2008	SNP2296	2B	139570655	-0.076898519	0.099295116	0.067415569	18.63436055
2008	SNP2297	2B	139814540	-0.100343524	0.121562452	0.09715678	18.63462809
2008	SNP2298	2B	140775136	0.700790167	0.970397813	2.639785987	18.65698299
2008	SNP2299	2B	141590354	0.665320807	0.86517577	2.250583322	18.65362617
2008	SNP2300	2B	142446188	0.102581364	0.124661647	0.101632278	18.63466834
2008	SNP2302	2B	143822073	0.556811894	0.65691619	1.519264275	18.64725583
2008	SNP2303	2B	144022631	0.053151526	0.054855979	0.022384187	18.63395519
2008	SNP2304	2B	144432933	0.096641949	0.105999522	0.075910195	18.63443698
2008	SNP2305	2B	144654636	0.096641949	0.105999522	0.075910195	18.63443698
2008	SNP2306	2B	146636973	0.096641949	0.105999522	0.075910195	18.63443698
2008	SNP2307	2B	146717955	0.096641949	0.105999522	0.075910195	18.63443698
2008	SNP2308	2B	146732976	0.096641949	0.105999522	0.075910195	18.63443698
2008	SNP2309	2B	147481915	0.724151058	0.847257677	2.185493289	18.65306253
2008	SNP2311	2B	148401199	-0.348200906	0.699032834	1.662316467	18.64850843
2008	SNP2313	2B	150707718	0.20963542	0.382146007	0.669973635	18.63975316
2008	SNP2315	2B	152175288	0.014839965	0.020065496	0.003220248	18.63378258
2008	SNP2317	2B	152708637	0.230508966	0.315892001	0.494999147	18.63819323
2008	SNP2318	2B	152712516	-0.239271838	0.41203186	0.753544512	18.64049649
2008	SNP2319	2B	153223806	0.014839965	0.020065496	0.003220248	18.63378258
2008	SNP2320	2B	153579978	-0.239271838	0.41203186	0.753544512	18.64049649
2008	SNP2321	2B	153762070	-0.101648644	0.155646967	0.15050079	18.6351076
2008	SNP2324	2B	157693607	-0.036978966	0.059109175	0.025771283	18.63398569
2008	SNP2325	2B	157694672	-0.327752335	0.68261095	1.606213335	18.64801756
2008	SNP2326	2B	157756308	-0.036978966	0.059109175	0.025771283	18.63398569
2008	SNP2327	2B	158432198	-0.173615921	0.360711093	0.611732002	18.63923447
2008	SNP2329	2B	159209857	-0.027735109	0.044277078	0.014898358	18.63388777
2008	SNP2331	2B	159888514	-0.118376621	0.214199696	0.260688921	18.63609662
2008	SNP2333	2B	164088600	0.057351259	0.077877449	0.043141936	18.63414209
2008	SNP2335	2B	166045169	0.156208387	0.261111855	0.362887193	18.63701217
2008	SNP2336	2B	166472488	0.057351259	0.077877449	0.043141936	18.63414209
2008	SNP2337	2B	166809204	0.057351259	0.077877449	0.043141936	18.63414209
2008	SNP2338	2B	166858625	0.057351259	0.077877449	0.043141936	18.63414209
2008	SNP2340	2B	167798367	0.281484848	0.264832686	0.371451491	18.63708882
2008	SNP2341	2B	167861902	0.281484848	0.264832686	0.371451491	18.63708882
2008	SNP2342	2B	168040070	-0.041249165	0.037319219	0.010737119	18.63385029
2008	SNP2343	2B	168610718	-0.158940365	0.155096792	0.149571052	18.63509925
2008	SNP2344	2B	168616893	0.18138585	0.328814808	0.527917084	18.63848707
2008	SNP2349	2B	174786808	0.016315564	0.021051984	0.003537066	18.63378544
2008	SNP2352	2B	178703753	0.238019626	0.339432462	0.555421886	18.63873246
2008	SNP2354	2B	179398983	0.238019626	0.339432462	0.555421886	18.63873246
2008	SNP2355	2B	180616459	0.019590485	0.025764337	0.005244139	18.63380082
2008	SNP2356	2B	181613967	0.019590485	0.025764337	0.005244139	18.63380082
2008	SNP2357	2B	182008447	0.148980656	0.159275026	0.156685068	18.63516316
2008	SNP2358	2B	182569885	-0.096320522	0.145774963	0.134147953	18.63496065
2008	SNP2359	2B	182569885	-0.096320522	0.145774963	0.134147953	18.63496065
2008	SNP2360	2B	182933438	-0.078978745	0.082576347	0.048078365	18.63418652
2008	SNP2361	2B	184118630	0.00929276	0.008973322	0.000660013	18.63375952
2008	SNP2363	2B	184330982	0.00929276	0.008973322	0.000660013	18.63375952
2008	SNP2365	2B	185760768	-0.948689922	2.438142759	8.823073684	18.70738775
2008	SNP2367	2B	189594705	-0.50895655	1.35274058	4.135118595	18.66966893
2008	SNP2371	2B	199532233	0.035827137	0.044486432	0.015033133	18.63388899
2008	SNP2380	2B	211876226	-0.555116108	1.120519118	3.213272156	18.66188754
2008	SNP2381	2B	211884170	-0.476075714	0.686820488	1.6205558	18.64814309
2008	SNP2382	2B	212297719	-0.555116108	1.120519118	3.213272156	18.66188754
2008	SNP2383	2B	214534073	-0.418529786	0.535300006	1.123152844	18.64377071
2008	SNP2384	2B	216463297	-0.418529786	0.535300006	1.123152844	18.64377071
2008	SNP2385	2B	216953380	-0.555116108	1.120519118	3.213272156	18.66188754
2008	SNP2391	2B	242825157	0.020606881	0.026154293	0.005399566	18.63380222
2008	SNP2394	2B	244999200	-0.090520106	0.119497938	0.094219511	18.63460168
2008	SNP2396	2B	245129287	0.020606881	0.026154293	0.005399566	18.63380222
2008	SNP2397	2B	245687199	-0.031850598	0.040659334	0.012657066	18.63386759
2008	SNP2398	2B	245786981	-0.456592356	0.590684831	1.300180872	18.6453313
2008	SNP2399	2B	246153742	-0.044513989	0.053639044	0.021454165	18.63394682
2008	SNP2400	2B	246394803	-0.044513989	0.053639044	0.021454165	18.63394682
2008	SNP2402	2B	247934093	-0.044513989	0.053639044	0.021454165	18.63394682
2008	SNP2403	2B	248144564	-0.239223365	0.290074362	0.431171783	18.63762297
2008	SNP2406	2B	263811057	0.507201425	0.709146546	1.697068591	18.64881225
2008	SNP2415	2B	451824729	-0.521825843	0.675031103	1.580456335	18.64779203
2008	SNP2416	2B	452275275	-0.521825843	0.675031103	1.580456335	18.64779203
2008	SNP2417	2B	452811243	-0.521825843	0.675031103	1.580456335	18.64779203
2008	SNP2423	2B	542759646	-0.174004871	0.138379844	0.122367582	18.63485477
2008	SNP2424	2B	545757334	0.076990636	0.105870667	0.075743098	18.63443548
2008	SNP2425	2B	546587929	0.076990636	0.105870667	0.075743098	18.63443548
2008	SNP2428	2B	553628739	0.11083277	0.143591355	0.130626858	18.63492901
2008	SNP2429	2B	553875723	-0.002243479	0.00314753	8.23E-05	18.63375431
2008	SNP2430	2B	554292554	-0.090553192	0.155421159	0.150118939	18.63510417
2008	SNP2431	2B	554297763	-0.034530147	0.04474636	0.015201232	18.6338905
2008	SNP2434	2B	564436744	0.261334998	0.518372137	1.070287166	18.64330372
2008	SNP2437	2B	573213235	0.378672043	0.475884236	0.940396843	18.64215444
2008	SNP2438	2B	575835055	0.657340085	0.926187112	2.474860711	18.65556334
2008	SNP2439	2B	576044836	0.378672043	0.475884236	0.940396843	18.64215444
2008	SNP2441	2B	591914257	0.013731614	0.013200951	0.001415002	18.63376632
2008	SNP2442	2B	591915642	-0.16213685	0.187297467	0.207422841	18.63561876
2008	SNP2443	2B	592039376	-0.16213685	0.187297467	0.207422841	18.63561876
2008	SNP2444	2B	592529748	-0.38407244	0.573087055	1.243285694	18.64483028
2008	SNP2445	2B	592584141	-0.16213685	0.187297467	0.207422841	18.63561876
2008	SNP2446	2B	592585104	0.013731614	0.013200951	0.001415002	18.63376632
2008	SNP2447	2B	593675081	-0.12657652	0.124712191	0.10170592	18.634669
2008	SNP2448	2B	594172141	-0.12657652	0.124712191	0.10170592	18.634669
2008	SNP2449	2B	594173499	-0.11387668	0.110062288	0.08125441	18.63448506
2008	SNP2450	2B	595126678	-0.106842476	0.157808807	0.15417471	18.63514061
2008	SNP2451	2B	595126905	-0.106842476	0.157808807	0.15417471	18.63514061
2008	SNP2452	2B	597550742	-0.12657652	0.124712191	0.10170592	18.634669
2008	SNP2453	2B	597734839	-0.12657652	0.124712191	0.10170592	18.634669
2008	SNP2454	2B	599261578	-0.251260905	0.342905265	0.564505368	18.63881347
2008	SNP2455	2B	599665920	-0.251260905	0.342905265	0.564505368	18.63881347
2008	SNP2457	2B	604995458	-0.191675354	0.259963207	0.360256185	18.63698862
2008	SNP2460	2B	611312258	-0.221555653	0.385673443	0.679697524	18.63983971
2008	SNP2461	2B	612066671	-0.125385671	0.188487981	0.209689509	18.63563911
2008	SNP2465	2B	619756175	0.050500107	0.042614838	0.013847889	18.63387831
2008	SNP2468	2B	632394903	-0.165284283	0.257397009	0.354400339	18.63693621
2008	SNP2469	2B	632624317	-0.046147601	0.0606297	0.027033054	18.63399706
2008	SNP2470	2B	632920835	0.089091933	0.146199956	0.134837363	18.63496685
2008	SNP2471	2B	632920932	0.234919036	0.358593138	0.606058324	18.63918391
2008	SNP2473	2B	635075921	-0.119536212	0.159015391	0.156239448	18.63515916
2008	SNP2474	2B	635199356	-0.17309367	0.270233	0.383993278	18.63720105
2008	SNP2475	2B	635206997	-0.119536212	0.159015391	0.156239448	18.63515916
2008	SNP2476	2B	638631461	-0.390072197	0.685107641	1.614716642	18.64809199
2008	SNP2478	2B	640103118	-0.283960866	0.451359346	0.867373918	18.64150716
2008	SNP2479	2B	640341167	-0.283960866	0.451359346	0.867373918	18.64150716
2008	SNP2481	2B	640489948	-0.217906673	0.266664563	0.375691137	18.63712676
2008	SNP2482	2B	643356333	-0.217906673	0.266664563	0.375691137	18.63712676
2008	SNP2484	2B	643685337	-0.217906673	0.266664563	0.375691137	18.63712676
2008	SNP2485	2B	644151531	-0.376629833	0.512546313	1.052235814	18.64314416
2008	SNP2488	2B	646215622	-0.283960866	0.451359346	0.867373918	18.64150716
2008	SNP2489	2B	646411796	-0.377701543	0.707489806	1.69136552	18.6487624
2008	SNP2490	2B	646417363	-0.320818281	0.434681946	0.818593168	18.6410743
2008	SNP2491	2B	648481712	-0.220360409	0.307512801	0.473994078	18.63800563
2008	SNP2492	2B	648653994	-0.036309692	0.052245703	0.020410978	18.63393742
2008	SNP2493	2B	648920775	0.053946274	0.078847122	0.044142056	18.63415109
2008	SNP2494	2B	650286301	0.064392653	0.076749088	0.041990433	18.63413172
2008	SNP2496	2B	650792450	-0.220360409	0.307512801	0.473994078	18.63800563
2008	SNP2498	2B	655014351	0.031549503	0.036242751	0.010149405	18.633845
2008	SNP2500	2B	655606168	0.031549503	0.036242751	0.010149405	18.633845
2008	SNP2501	2B	655607462	0.031549503	0.036242751	0.010149405	18.633845
2008	SNP2513	2B	673960465	-0.525429009	0.900523043	2.38003453	18.65474523
2008	SNP2514	2B	673982493	-0.525429009	0.900523043	2.38003453	18.65474523
2008	SNP2516	2B	674723148	0.144920662	0.133346722	0.114587926	18.63478483
2008	SNP2519	2B	680573529	0.033679749	0.03052234	0.007285565	18.6338192
2008	SNP2521	2B	682854082	0.221156615	0.309896927	0.479942916	18.63805877
2008	SNP2522	2B	683029874	-0.011232107	0.010915969	0.000972481	18.63376233
2008	SNP2523	2B	683046953	0.064610431	0.067487668	0.033049032	18.63405122
2008	SNP2525	2B	685267711	0.144920662	0.133346722	0.114587926	18.63478483
2008	SNP2526	2B	685270808	-0.340754374	0.619238856	1.39370456	18.64615377
2008	SNP2532	2B	691418688	0.010279139	0.010546181	0.00090846	18.63376176
2008	SNP2533	2B	692461627	0.222138648	0.298636524	0.452043666	18.63780952
2008	SNP2534	2B	692464455	0.144920662	0.133346722	0.114587926	18.63478483
2008	SNP2536	2B	694604954	-0.128509661	0.169832026	0.175194718	18.63532942
2008	SNP2537	2B	696373596	0.144920662	0.133346722	0.114587926	18.63478483
2008	SNP2538	2B	696677616	-0.345535428	0.570974149	1.236493932	18.64477043
2008	SNP2539	2B	696679801	0.098136439	0.104690785	0.074219971	18.63442177
2008	SNP2540	2B	697510349	-0.492466799	0.755832491	1.859378023	18.65022875
2008	SNP2541	2B	697510360	0.326805726	0.271467076	0.386877673	18.63722685
2008	SNP2542	2B	699108759	-0.06334284	0.076291349	0.041527091	18.63412755
2008	SNP2543	2B	699225012	-0.165332078	0.222062641	0.277030081	18.63624313
2008	SNP2545	2B	699827041	-0.173342588	0.234464555	0.303471476	18.6364801
2008	SNP2551	2B	703870555	0.082788127	0.080268682	0.045625782	18.63416445
2008	SNP2552	2B	704729467	-0.333261285	0.594339594	1.312069391	18.64543593
2008	SNP2560	2B	710988131	-0.190460103	0.258551849	0.357031795	18.63695976
2008	SNP2563	2B	713675838	-0.250774039	0.38610754	0.68089683	18.63985038
2008	SNP2564	2B	714779827	0.144920662	0.133346722	0.114587926	18.63478483
2008	SNP2566	2B	715310497	0.025508786	0.020410795	0.003329528	18.63378357
2008	SNP2567	2B	715599572	-0.548415454	1.036103599	2.888351062	18.65911482
2008	SNP2569	2B	719965180	0.144920662	0.133346722	0.114587926	18.63478483
2008	SNP2572	2B	721113806	0.144920662	0.133346722	0.114587926	18.63478483
2008	SNP2573	2B	722637559	-0.023405474	0.029592276	0.00686186	18.63381539
2008	SNP2580	2B	726547808	-0.584824833	1.242637131	3.693289293	18.66595501
2008	SNP2582	2B	731536997	-0.656513947	1.422903624	4.42072863	18.67205457
2008	SNP2583	2B	732608663	-0.656513947	1.422903624	4.42072863	18.67205457
2008	SNP2585	2B	733845510	-0.740165794	1.848481064	6.210806752	18.68674192
2008	SNP2587	2B	734264695	-0.660468521	1.621535503	5.244685722	18.67887121
2008	SNP2588	2B	734453448	0.575783818	1.253565125	3.736775644	18.66632182
2008	SNP2590	2B	734495365	-0.549998471	1.258712253	3.757286691	18.66649473
2008	SNP2595	2B	738174205	-0.64479657	1.603047731	5.16709543	18.67823343
2008	SNP2596	2B	738485436	0.021097641	0.017005667	0.002328546	18.63377455
2008	SNP2597	2B	738682126	-0.611696829	1.426374295	4.434934136	18.67217291
2008	SNP2603	2B	740313539	-0.56863027	1.376138317	4.230025918	18.67046298
2008	SNP2604	2B	740315271	-0.62246386	1.537549257	4.893653281	18.67597895
2008	SNP2608	2B	741856732	0.125445983	0.142674255	0.129158602	18.63491581
2008	SNP2611	2B	743690554	-0.611696829	1.426374295	4.434934136	18.67217291
2008	SNP2612	2B	743693332	0.639590351	1.42211495	4.417501572	18.67202768
2008	SNP2613	2B	744199291	-0.166384893	0.174991507	0.18451165	18.63541308
2008	SNP2617	2B	746101524	-0.539361402	0.720204935	1.735237228	18.64914572
2008	SNP2619	2B	747821548	0.529389085	1.030138996	2.865624216	18.65892029
2008	SNP2620	2B	749043980	-0.131123478	0.15420183	0.148063235	18.6350857
2008	SNP2621	2B	750013175	0.761303947	1.861986123	6.269054344	18.6872123
2008	SNP2622	2B	751322520	0.250294668	0.407138519	0.739680663	18.64037325
2008	SNP2625	2B	752485245	0.802609932	1.207492937	3.554011568	18.66477834
2008	SNP2627	2B	754924149	-0.430737455	0.553005603	1.179086922	18.64426433
2008	SNP2645	2B	763633093	0.308155897	0.451092614	0.866588036	18.64150019
2008	SNP2646	2B	763842578	0.308155897	0.451092614	0.866588036	18.64150019
2008	SNP2648	2B	764074062	0.064673225	0.078454447	0.043735879	18.63414744
2008	SNP2649	2B	764533618	0.442997595	0.761341088	1.87872678	18.65039734
2008	SNP2651	2B	765069422	0.206880793	0.293365359	0.439158589	18.63769437
2008	SNP2656	2B	767375331	-0.639035766	1.223884328	3.61886129	18.66532657
2008	SNP2658	2B	768548817	-0.639035766	1.223884328	3.61886129	18.66532657
2008	SNP2659	2B	769072192	-0.639035766	1.223884328	3.61886129	18.66532657
2008	SNP2660	2B	769079523	-0.639035766	1.223884328	3.61886129	18.66532657
2008	SNP2661	2B	770759069	-0.639035766	1.223884328	3.61886129	18.66532657
2008	SNP2663	2B	771492458	-0.639035766	1.223884328	3.61886129	18.66532657
2008	SNP2667	2B	773156058	-0.110682306	0.126062179	0.103680533	18.63468676
2008	SNP2669	2B	775170108	0.446112279	0.849245365	2.192695776	18.65312493
2008	SNP2670	2B	776211899	0.337317071	0.427821574	0.798741621	18.64089803
2008	SNP2671	2B	776212162	0.337317071	0.427821574	0.798741621	18.64089803
2008	SNP2672	2B	776966254	0.337317071	0.427821574	0.798741621	18.64089803
2008	SNP2674	2B	777304853	0.337317071	0.427821574	0.798741621	18.64089803
2008	SNP2675	2B	777308028	-0.030332098	0.024686405	0.004825678	18.63379705
2008	SNP2676	2B	777358870	-0.285326382	0.429114626	0.8024735	18.64093117
2008	SNP2680	2B	780783984	0.267322601	0.34507655	0.570206077	18.63886431
2008	SNP2681	2B	780820131	-0.03088374	0.036671671	0.010381751	18.63384709
2008	SNP2682	2B	781535572	-0.125870987	0.156437787	0.151840934	18.63511964
2008	SNP2683	2B	783227134	0.036215852	0.035244101	0.009617862	18.63384021
2008	SNP2684	2B	784621059	0.221029345	0.292215199	0.436362212	18.63766937
2008	SNP2687	2B	785192965	-0.844594809	1.154761976	3.346735003	18.66302188
2008	SNP2688	2B	786031609	0.614202344	1.116012553	3.195776784	18.66173864
2008	SNP2689	2B	786033232	0.298271826	0.42642168	0.794706539	18.6408622
2008	SNP2690	2B	786105433	-0.159814766	0.166310215	0.168936116	18.63527321
2008	SNP2691	2B	786105977	-0.000879646	0.000805575	5.42E-06	18.63375362
2008	SNP2693	2B	786229986	-0.090123743	0.094726609	0.061864782	18.6343106
2008	SNP2694	2B	786466188	0.017594895	0.017797335	0.002545967	18.63377651
2008	SNP2696	2B	788519981	-0.298272628	0.53527832	1.123084729	18.64377011
2008	SNP2697	2B	788524908	-0.113402578	0.154485591	0.148540696	18.63508999
2008	SNP2699	2B	789605662	-0.343817833	0.426429231	0.794728292	18.64086239
2008	SNP2700	2B	789965626	-0.186321331	0.275739721	0.396916152	18.63731665
2008	SNP2701	2B	790584607	-0.282426453	0.464837128	0.907319118	18.64186135
2008	SNP2702	2B	790751874	-0.159558504	0.220562469	0.273886552	18.63621495
2008	SNP2704	2B	792992755	-0.232089502	0.368347403	0.632311278	18.6394178
2008	SNP2705	2B	793033991	-0.361078603	0.672971524	1.573473069	18.64773087
2008	SNP2706	2B	793151154	-0.310426166	0.5347279	1.12135626	18.64375485
2008	SNP2707	2B	793162247	-0.342739831	0.626999428	1.419371215	18.64637926
2008	SNP2722	2D	1638160	0.056979285	0.077365473	0.042617817	18.63413737
2008	SNP2723	2D	1669072	-0.328241445	0.41544305	0.763249617	18.64058274
2008	SNP2724	2D	2470315	0.200603143	0.287148866	0.424109833	18.63755984
2008	SNP2725	2D	4329820	-0.499297701	0.794526422	1.996128255	18.65141903
2008	SNP2726	2D	6642723	0.062747086	0.085106157	0.050828917	18.63421128
2008	SNP2729	2D	8297177	0.560690749	1.299573163	3.920757758	18.66787063
2008	SNP2730	2D	8478640	0.160905826	0.202756417	0.237518313	18.63588881
2008	SNP2734	2D	9372625	0.405817589	0.53941192	1.136085511	18.64388488
2008	SNP2739	2D	10826461	-0.322565419	0.476738858	0.942968151	18.64217722
2008	SNP2741	2D	11094456	0.445332708	0.668477442	1.558258311	18.64759759
2008	SNP2742	2D	11242736	0.127996075	0.154373981	0.148352831	18.6350883
2008	SNP2743	2D	11477047	0.127996075	0.154373981	0.148352831	18.6350883
2008	SNP2744	2D	11841612	0.127996075	0.154373981	0.148352831	18.6350883
2008	SNP2745	2D	12544152	0.067777745	0.077615037	0.04287296	18.63413967
2008	SNP2746	2D	12558974	0.127996075	0.154373981	0.148352831	18.6350883
2008	SNP2747	2D	12689621	0.127996075	0.154373981	0.148352831	18.6350883
2008	SNP2748	2D	12697298	0.127996075	0.154373981	0.148352831	18.6350883
2008	SNP2749	2D	12785782	-0.188959486	0.198000865	0.228109315	18.6358044
2008	SNP2750	2D	12786103	0.127996075	0.154373981	0.148352831	18.6350883
2008	SNP2751	2D	12885347	0.064299121	0.068870829	0.034325679	18.63406272
2008	SNP2752	2D	13427811	0.152286645	0.166722854	0.169665123	18.63527976
2008	SNP2754	2D	13649459	0.152286645	0.166722854	0.169665123	18.63527976
2008	SNP2755	2D	13680032	0.152286645	0.166722854	0.169665123	18.63527976
2008	SNP2758	2D	13877283	0.152286645	0.166722854	0.169665123	18.63527976
2008	SNP2759	2D	13909805	0.152286645	0.166722854	0.169665123	18.63527976
2008	SNP2760	2D	13958249	0.152286645	0.166722854	0.169665123	18.63527976
2008	SNP2761	2D	14395869	-0.259664851	0.387550875	0.684888579	18.6398859
2008	SNP2762	2D	14772838	-0.186459391	0.261279062	0.363270693	18.63701561
2008	SNP2763	2D	14778750	-0.16606039	0.227816897	0.289198638	18.6363522
2008	SNP2765	2D	14860421	-0.16606039	0.227816897	0.289198638	18.6363522
2008	SNP2766	2D	14897922	-0.16606039	0.227816897	0.289198638	18.6363522
2008	SNP2767	2D	14930913	-0.16606039	0.227816897	0.289198638	18.6363522
2008	SNP2770	2D	15926093	-0.365755792	0.588746937	1.293887109	18.6452759
2008	SNP2771	2D	15967374	-0.247103916	0.365326816	0.624148204	18.63934509
2008	SNP2773	2D	16058629	-0.247103916	0.365326816	0.624148204	18.63934509
2008	SNP2779	2D	19618711	-0.032237935	0.032824343	0.008385058	18.63382911
2008	SNP2781	2D	20769507	0.557415032	0.742322531	1.812097751	18.64981655
2008	SNP2789	2D	26504732	-0.233974077	0.250350117	0.338479064	18.63679366
2008	SNP2790	2D	27924929	-0.905389401	1.859067852	6.256460916	18.68711064
2008	SNP2791	2D	27928700	-0.905389401	1.859067852	6.256460916	18.68711064
2008	SNP2793	2D	28771138	-0.415993133	0.500071669	1.013835736	18.64280456
2008	SNP2794	2D	29454345	-0.601796585	1.31786461	3.994298013	18.66848832
2008	SNP2797	2D	30264123	-0.17736128	0.18152578	0.19655821	18.63552124
2008	SNP2800	2D	31806236	0.593814011	0.639843504	1.462075966	18.64675419
2008	SNP2801	2D	31887654	-0.713801061	0.919339456	2.449492191	18.65534461
2008	SNP2802	2D	32366296	-0.439650306	0.503440651	1.024171945	18.64289599
2008	SNP2804	2D	32790282	-0.443020512	0.763955529	1.887924037	18.65047745
2008	SNP2814	2D	49881808	0.011881135	0.012833036	0.001338321	18.63376563
2008	SNP2815	2D	50121152	-0.080212048	0.087742631	0.053763387	18.63423769
2008	SNP2819	2D	59727846	-1.041394969	1.612643529	5.207345479	18.67856438
2008	SNP2823	2D	61809892	-0.057354014	0.0664046	0.032064042	18.63404236
2008	SNP2824	2D	61973835	-0.057354014	0.0664046	0.032064042	18.63404236
2008	SNP2825	2D	61979558	-0.167032518	0.29894007	0.452789107	18.63781618
2008	SNP2826	2D	61980191	-0.057870116	0.069233597	0.034663972	18.63406576
2008	SNP2827	2D	62032666	-0.169053783	0.314356167	0.491128821	18.63815867
2008	SNP2828	2D	62401924	-0.230098571	0.467225548	0.914445289	18.6419245
2008	SNP2829	2D	62593512	0.022658024	0.026599986	0.005579828	18.63380384
2008	SNP2830	2D	62593874	0.012989565	0.014909513	0.001798168	18.63376977
2008	SNP2831	2D	62612984	-0.040933655	0.046245386	0.016187174	18.63389938
2008	SNP2832	2D	62613374	0.270783637	0.294348433	0.441553044	18.63771577
2008	SNP2833	2D	62981922	-0.076642687	0.057671857	0.024603064	18.63397517
2008	SNP2836	2D	64614513	-0.076642687	0.057671857	0.024603064	18.63397517
2008	SNP2837	2D	64981256	0.016307318	0.013406026	0.001458643	18.63376671
2008	SNP2839	2D	67552797	-0.076642687	0.057671857	0.024603064	18.63397517
2008	SNP2840	2D	68733948	0.016307318	0.013406026	0.001458643	18.63376671
2008	SNP2841	2D	69251598	-0.076642687	0.057671857	0.024603064	18.63397517
2008	SNP2842	2D	69504847	-0.076642687	0.057671857	0.024603064	18.63397517
2008	SNP2843	2D	70796770	-0.076642687	0.057671857	0.024603064	18.63397517
2008	SNP2845	2D	71383696	-0.076642687	0.057671857	0.024603064	18.63397517
2008	SNP2846	2D	71635394	-0.076642687	0.057671857	0.024603064	18.63397517
2008	SNP2849	2D	73023941	-0.076642687	0.057671857	0.024603064	18.63397517
2008	SNP2850	2D	73024824	0.016307318	0.013406026	0.001458643	18.63376671
2008	SNP2852	2D	73185854	0.291967362	0.355284494	0.597224956	18.63910518
2008	SNP2853	2D	73588086	0.178047941	0.16584615	0.168117621	18.63526586
2008	SNP2854	2D	73854713	0.276516778	0.309270716	0.478378252	18.63804479
2008	SNP2856	2D	74981604	0.320146219	0.382890422	0.672022515	18.6397714
2008	SNP2857	2D	74981713	0.320146219	0.382890422	0.672022515	18.6397714
2008	SNP2858	2D	75001713	0.320146219	0.382890422	0.672022515	18.6397714
2008	SNP2859	2D	75097142	0.22794294	0.250279502	0.338320717	18.63679225
2008	SNP2861	2D	75257787	0.320146219	0.382890422	0.672022515	18.6397714
2008	SNP2862	2D	75259345	0.22794294	0.250279502	0.338320717	18.63679225
2008	SNP2863	2D	75389806	0.320146219	0.382890422	0.672022515	18.6397714
2008	SNP2864	2D	75393593	0.22794294	0.250279502	0.338320717	18.63679225
2008	SNP2865	2D	75396107	0.22794294	0.250279502	0.338320717	18.63679225
2008	SNP2866	2D	75559333	0.22794294	0.250279502	0.338320717	18.63679225
2008	SNP2867	2D	75691400	-0.159731122	0.124963621	0.102072561	18.6346723
2008	SNP2869	2D	76007931	-0.159731122	0.124963621	0.102072561	18.6346723
2008	SNP2871	2D	76549623	-0.289179523	0.260400412	0.361256895	18.63699758
2008	SNP2872	2D	76580030	-0.289179523	0.260400412	0.361256895	18.63699758
2008	SNP2873	2D	76897109	0.031401796	0.041093629	0.012917307	18.63386993
2008	SNP2874	2D	76899670	0.089068641	0.105818802	0.075675882	18.63443487
2008	SNP2875	2D	77131576	0.385945192	0.515337218	1.06087419	18.64322052
2008	SNP2876	2D	77375045	0.122270217	0.183289851	0.199856867	18.63555085
2008	SNP2878	2D	78083628	-0.059650035	0.053646176	0.021459564	18.63394687
2008	SNP2879	2D	78379829	-0.076642687	0.057671857	0.024603064	18.63397517
2008	SNP2880	2D	78392267	-0.076642687	0.057671857	0.024603064	18.63397517
2008	SNP2881	2D	78562315	-0.171441524	0.160777772	0.15927345	18.63518641
2008	SNP2882	2D	78571676	-0.076642687	0.057671857	0.024603064	18.63397517
2008	SNP2883	2D	78692512	-0.076642687	0.057671857	0.024603064	18.63397517
2008	SNP2884	2D	78793729	0.180476533	0.213030183	0.258287217	18.63607508
2008	SNP2885	2D	79055437	0.291967362	0.355284494	0.597224956	18.63910518
2008	SNP2887	2D	79416615	-0.048184513	0.061589209	0.027842893	18.63400435
2008	SNP2888	2D	79421729	-0.048184513	0.061589209	0.027842893	18.63400435
2008	SNP2889	2D	79524473	-0.171190325	0.229574911	0.292950979	18.63638582
2008	SNP2890	2D	79541233	-0.171190325	0.229574911	0.292950979	18.63638582
2008	SNP2892	2D	79941387	0.247669501	0.314456656	0.491381779	18.63816093
2008	SNP2893	2D	79986637	0.247669501	0.314456656	0.491381779	18.63816093
2008	SNP2894	2D	79987003	0.247669501	0.314456656	0.491381779	18.63816093
2008	SNP2895	2D	80249386	0.247669501	0.314456656	0.491381779	18.63816093
2008	SNP2896	2D	80730898	0.247669501	0.314456656	0.491381779	18.63816093
2008	SNP2897	2D	80831894	-0.433123687	0.637806741	1.455285508	18.64669459
2008	SNP2898	2D	81005871	-0.033325772	0.032097639	0.008030194	18.63382591
2008	SNP2902	2D	81814667	-0.248709128	0.278989314	0.404604531	18.63738542
2008	SNP2903	2D	82178598	-0.248709128	0.278989314	0.404604531	18.63738542
2008	SNP2905	2D	83854192	-0.40607312	0.726425341	1.756784259	18.64933387
2008	SNP2906	2D	83957557	-0.40607312	0.726425341	1.756784259	18.64933387
2008	SNP2907	2D	84342606	-0.273836513	0.16376252	0.16446056	18.63523301
2008	SNP2913	2D	102859413	0.116295903	0.19733841	0.226809122	18.63579273
2008	SNP2917	2D	116589434	0.297951153	0.372348283	0.643169031	18.63951451
2008	SNP2919	2D	123100815	-0.049693627	0.062665135	0.028763432	18.63401264
2008	SNP2921	2D	125514254	-0.069006227	0.092332197	0.0590343	18.63428513
2008	SNP2922	2D	126950281	0.10676871	0.144178997	0.131570956	18.63493749
2008	SNP2924	2D	133752239	-0.933641276	1.708366369	5.611411308	18.68187417
2008	SNP2925	2D	134401577	-0.358910432	0.731800665	1.775448013	18.64949679
2008	SNP2928	2D	159687423	-0.169604765	0.197608454	0.227338823	18.63579748
2008	SNP2929	2D	185382835	-0.312794792	0.655734568	1.515290906	18.647221
2008	SNP2932	2D	202087086	-0.686850854	1.170314708	3.407652835	18.66353876
2008	SNP2934	2D	213703808	-0.075812179	0.080246116	0.045602067	18.63416423
2008	SNP2938	2D	269738655	-0.451562659	0.776692247	1.932858573	18.65086869
2008	SNP2940	2D	283144900	-0.342903262	0.607227953	1.3541875	18.64580642
2008	SNP2941	2D	286680296	-0.364287627	0.338246891	0.552330653	18.63870489
2008	SNP2942	2D	305901017	-0.248008592	0.291176641	0.433841869	18.63764684
2008	SNP2947	2D	352767263	-0.13014833	0.131651	0.11201126	18.63476167
2008	SNP2956	2D	432079784	0.089913019	0.074292462	0.039529512	18.63410957
2008	SNP2959	2D	459497754	-0.14483602	0.190766196	0.214051228	18.63567825
2008	SNP2960	2D	461301238	-0.044630909	0.066678497	0.032311913	18.63404459
2008	SNP2962	2D	474513412	-0.137145917	0.194631526	0.221523313	18.6357453
2008	SNP2964	2D	484794010	-0.372917255	0.30514973	0.468119788	18.63795316
2008	SNP2970	2D	537217595	-0.320650636	0.530415386	1.107835759	18.64363545
2008	SNP2971	2D	537217676	-0.320650636	0.530415386	1.107835759	18.64363545
2008	SNP2974	2D	548075127	-0.18614613	0.310313332	0.4809842	18.63806807
2008	SNP2976	2D	552192852	-0.3151575	0.437126817	0.825698422	18.64113737
2008	SNP2978	2D	553729990	-0.604720796	1.001449011	2.756755155	18.65798734
2008	SNP2980	2D	561837223	-1.005768522	1.467136502	4.602304546	18.6735651
2008	SNP2981	2D	571074888	-0.07831279	0.136986376	0.120194141	18.63483523
2008	SNP2985	2D	571878351	-0.500434455	1.403380316	4.340953762	18.67138941
2008	SNP2990	2D	574351991	0.193825869	0.220685402	0.274143698	18.63621725
2008	SNP2992	2D	575762547	0.263760558	0.449150585	0.860871671	18.64144949
2008	SNP2994	2D	577076920	-0.626342377	0.835240745	2.142046892	18.65268594
2008	SNP3003	2D	579902159	-1.103411642	1.945750993	6.632117588	18.69013373
2008	SNP3004	2D	580194720	-1.103411642	1.945750993	6.632117588	18.69013373
2008	SNP3005	2D	580238709	0.079459029	0.07320759	0.038463023	18.63409997
2008	SNP3006	2D	580386028	-1.103411642	1.945750993	6.632117588	18.69013373
2008	SNP3007	2D	580386228	-1.103411642	1.945750993	6.632117588	18.69013373
2008	SNP3008	2D	580387037	-1.103411642	1.945750993	6.632117588	18.69013373
2008	SNP3011	2D	584607714	-1.103411642	1.945750993	6.632117588	18.69013373
2008	SNP3012	2D	587292481	-1.179165057	2.533662765	9.25838574	18.71074102
2008	SNP3015	2D	588797915	-1.179165057	2.533662765	9.25838574	18.71074102
2008	SNP3025	2D	594581441	-1.179165057	2.533662765	9.25838574	18.71074102
2008	SNP3028	2D	595162981	-1.179165057	2.533662765	9.25838574	18.71074102
2008	SNP3030	2D	601184120	-0.762901493	1.034803389	2.883394197	18.6590724
2008	SNP3031	2D	601600690	-0.762901493	1.034803389	2.883394197	18.6590724
2008	SNP3035	2D	607418706	-0.762901493	1.034803389	2.883394197	18.6590724
2008	SNP3036	2D	607422994	-0.762901493	1.034803389	2.883394197	18.6590724
2008	SNP3037	2D	607423006	-0.762901493	1.034803389	2.883394197	18.6590724
2008	SNP3038	2D	608437120	-0.762901493	1.034803389	2.883394197	18.6590724
2008	SNP3039	2D	608756380	-0.762901493	1.034803389	2.883394197	18.6590724
2008	SNP3041	2D	613322375	-0.762901493	1.034803389	2.883394197	18.6590724
2008	SNP3046	2D	616013465	0.087462896	0.138087452	0.121910294	18.63485066
2008	SNP3049	2D	617392420	-0.371032902	0.318181365	0.500785079	18.63824489
2008	SNP3050	2D	617893224	-0.177155215	0.249407024	0.336366235	18.63677474
2008	SNP3056	2D	619576292	-0.371032902	0.318181365	0.500785079	18.63824489
2008	SNP3059	2D	621965440	0.0168091	0.019158989	0.002941669	18.63378007
2008	SNP3061	2D	622382821	-0.454305139	0.608728588	1.35911083	18.64584971
2008	SNP3069	2D	635600288	-0.139074041	0.201745979	0.235508137	18.63587078
2008	SNP3070	2D	635950193	0.101359205	0.14983676	0.140791001	18.63502035
2008	SNP3071	2D	635950451	0.221059313	0.320405537	0.506425272	18.63829524
2008	SNP3073	2D	637650887	-0.131575439	0.179073407	0.192005087	18.63548036
2008	SNP3074	2D	637657150	0.223483467	0.414663892	0.761029942	18.64056301
2008	SNP3077	2D	638140843	-0.278785118	0.430303706	0.805909326	18.64096168
2008	SNP3078	2D	638148586	-0.229628325	0.363576374	0.619431299	18.63930307
2008	SNP3082	2D	640216098	-0.921775197	1.819910577	6.087850766	18.68574745
2008	SNP3090	2D	647278277	-0.421202391	0.636609773	1.451298115	18.64665959
2008	SNP3095	2D	650037346	-0.477438378	0.890207094	2.342114205	18.65441769
2008	SNP3096	2D	650325224	0.298600276	0.490305354	0.98401851	18.64254071
2008	SNP3099	3A	80115	-0.07659684	0.083600944	0.049184615	18.63419648
2008	SNP3102	3A	1720575	-0.169573716	0.214832541	0.261991672	18.6361083
2008	SNP3105	3A	7297748	0.000265168	0.000249943	5.22E-07	18.63375358
2008	SNP3107	3A	7435171	-0.278402183	0.499407253	1.011800308	18.64278655
2008	SNP3108	3A	7437129	-0.5543842	0.611795758	1.369186115	18.64593828
2008	SNP3109	3A	7475459	-0.111415651	0.105738253	0.07557154	18.63443393
2008	SNP3110	3A	7920685	-0.169573716	0.214832541	0.261991672	18.6361083
2008	SNP3111	3A	8213038	-0.613726484	0.808604953	2.046356752	18.6518555
2008	SNP3112	3A	8685305	0.111569221	0.12510135	0.102273619	18.63467411
2008	SNP3113	3A	8866659	-0.072611409	0.089082295	0.055280736	18.63425135
2008	SNP3115	3A	8907636	-0.479046848	0.683741733	1.610063412	18.64805126
2008	SNP3116	3A	9438320	-0.376608051	0.660127005	1.530072414	18.64735058
2008	SNP3117	3A	9852648	-0.479046848	0.683741733	1.610063412	18.64805126
2008	SNP3120	3A	11839031	-0.609273161	1.109488671	3.170478768	18.66152326
2008	SNP3127	3A	12998787	-0.111215793	0.111431071	0.083087659	18.63450155
2008	SNP3128	3A	13035967	-0.035988914	0.029412123	0.006781163	18.63381466
2008	SNP3129	3A	13042873	-0.035988914	0.029412123	0.006781163	18.63381466
2008	SNP3131	3A	13090428	-0.032866969	0.027057208	0.00576765	18.63380553
2008	SNP3136	3A	15614362	0.072929508	0.112721711	0.08483119	18.63451723
2008	SNP3140	3A	17567816	-0.367148388	0.869681426	2.26700783	18.6537683
2008	SNP3142	3A	19103443	-0.131945715	0.174338965	0.183323691	18.63540241
2008	SNP3143	3A	19608686	-0.132292033	0.133192853	0.11435319	18.63478272
2008	SNP3146	3A	20037658	0.024441507	0.024596681	0.004791589	18.63379674
2008	SNP3148	3A	20134808	0.024441507	0.024596681	0.004791589	18.63379674
2008	SNP3156	3A	21788054	0.178608928	0.313416966	0.488766477	18.63813757
2008	SNP3158	3A	22250338	-0.310332145	0.657260187	1.520421434	18.64726598
2008	SNP3160	3A	22529186	0.199012799	0.345719859	0.571898239	18.6388794
2008	SNP3161	3A	22786498	0.632749643	0.730934862	1.772439104	18.64947053
2008	SNP3162	3A	22808794	0.255345022	0.48237457	0.959968161	18.64232778
2008	SNP3163	3A	22810088	0.178636383	0.235376478	0.305447091	18.6364978
2008	SNP3165	3A	23275295	-0.117622232	0.162111704	0.161584109	18.63520717
2008	SNP3170	3A	23825468	0.269324178	0.445284405	0.849520606	18.64134878
2008	SNP3171	3A	23829202	0.255700529	0.526039282	1.094156021	18.64351462
2008	SNP3172	3A	24056582	0.173428605	0.319926283	0.505208372	18.63828438
2008	SNP3173	3A	24057407	0.173428605	0.319926283	0.505208372	18.63828438
2008	SNP3175	3A	24606305	-0.174452289	0.293518821	0.439532112	18.6376977
2008	SNP3176	3A	24682314	-0.216516688	0.372243395	0.642883726	18.63951197
2008	SNP3177	3A	24683069	-0.144622252	0.199246008	0.23056012	18.63582639
2008	SNP3178	3A	24753024	-0.067913237	0.080910418	0.046302372	18.63417054
2008	SNP3179	3A	24782207	0.290351266	0.443459572	0.844176435	18.64130136
2008	SNP3181	3A	24889210	-0.156349784	0.139208481	0.123667074	18.63486645
2008	SNP3182	3A	24890660	0.310688677	0.555005372	1.185444388	18.6443204
2008	SNP3183	3A	24998944	0.299794546	0.584416207	1.279847233	18.6451523
2008	SNP3184	3A	25107660	-0.343113703	0.501162517	1.017179705	18.64283414
2008	SNP3185	3A	25108258	-0.058193096	0.06129955	0.027597311	18.63400214
2008	SNP3186	3A	25108868	-0.397983419	0.629832205	1.428765828	18.64646176
2008	SNP3188	3A	25374057	-0.210416637	0.283558215	0.415491469	18.63748278
2008	SNP3189	3A	25906964	0.739790427	1.128856584	3.245682653	18.66216325
2008	SNP3190	3A	25907604	0.021721679	0.02339349	0.004345539	18.63379272
2008	SNP3191	3A	25938598	0.083208752	0.095435615	0.062713376	18.63431824
2008	SNP3192	3A	25939263	0.302121842	0.369476569	0.635370431	18.63944505
2008	SNP3193	3A	25946915	0.213987025	0.241368685	0.318533012	18.63661503
2008	SNP3194	3A	25992592	-0.196634269	0.276562908	0.398859424	18.63733404
2008	SNP3197	3A	27532592	-0.07417973	0.117176691	0.090959571	18.63457236
2008	SNP3199	3A	32865492	0.058391864	0.065215065	0.030997177	18.63403275
2008	SNP3201	3A	35088885	-0.531279482	0.957124412	2.590067007	18.65655545
2008	SNP3205	3A	36474879	-0.143346327	0.181773061	0.197019425	18.63552538
2008	SNP3206	3A	36488783	-0.429265189	1.001699779	2.757703476	18.65799548
2008	SNP3208	3A	38036644	-0.262867206	0.271234276	0.386333032	18.63722198
2008	SNP3209	3A	38037285	0.040645646	0.03662058	0.010353948	18.63384684
2008	SNP3213	3A	42365362	-0.330296359	0.289290324	0.429275658	18.63760602
2008	SNP3214	3A	45124586	-0.21529626	0.450153317	0.863822001	18.64147566
2008	SNP3216	3A	45778392	-0.281300208	0.646031417	1.48274839	18.64693558
2008	SNP3223	3A	56140225	-0.59511354	1.01538969	2.80956198	18.65844009
2008	SNP3224	3A	56394563	-0.59511354	1.01538969	2.80956198	18.65844009
2008	SNP3225	3A	56397880	-0.35780949	0.719737681	1.733620918	18.6491316
2008	SNP3226	3A	56398439	-0.474429797	0.673861194	1.5764888	18.64775729
2008	SNP3227	3A	56676137	-0.76287192	1.617172648	5.226359613	18.67872065
2008	SNP3228	3A	56764859	-0.817913424	1.907721454	6.466908801	18.6888066
2008	SNP3229	3A	57012985	-0.76287192	1.617172648	5.226359613	18.67872065
2008	SNP3230	3A	57857744	-0.436586626	1.114609335	3.190332547	18.6616923
2008	SNP3231	3A	57861941	-0.399279269	0.916171197	2.43777114	18.65524352
2008	SNP3235	3A	61220722	-0.664067934	1.214631781	3.582231322	18.66501698
2008	SNP3249	3A	107738782	-0.576321189	1.307464058	3.952455831	18.66813697
2008	SNP3253	3A	112940326	0.047403877	0.073908104	0.039150238	18.63410615
2008	SNP3266	3A	170384058	-0.336904542	0.442516696	0.841418563	18.64127689
2008	SNP3277	3A	210952974	-0.424295578	0.492306114	0.990109083	18.64259461
2008	SNP3279	3A	277500139	-0.018928083	0.015384302	0.001912509	18.6337708
2008	SNP3281	3A	344050787	-0.377620005	0.598337833	1.32510318	18.64555061
2008	SNP3282	3A	345371438	-0.201897077	0.211768316	0.255704343	18.63605192
2008	SNP3286	3A	384744757	0.662357739	1.505787682	4.761889653	18.67488878
2008	SNP3288	3A	429545181	-0.556866847	1.13585883	3.272945328	18.66239504
2008	SNP3289	3A	430790376	0.067162039	0.073303018	0.038556333	18.63410081
2008	SNP3290	3A	431072651	0.067162039	0.073303018	0.038556333	18.63410081
2008	SNP3291	3A	432857254	0.111622675	0.118895014	0.093368416	18.63459402
2008	SNP3292	3A	432867542	0.067162039	0.073303018	0.038556333	18.63410081
2008	SNP3293	3A	433556512	0.067162039	0.073303018	0.038556333	18.63410081
2008	SNP3294	3A	434613991	0.067162039	0.073303018	0.038556333	18.63410081
2008	SNP3300	3A	462336810	0.185209322	0.231434177	0.296936868	18.63642154
2008	SNP3302	3A	471358772	-0.804712405	1.844640857	6.194258701	18.6866082
2008	SNP3303	3A	477712359	0.465486166	0.854642295	2.212274696	18.65329452
2008	SNP3304	3A	478256902	-0.033770792	0.031616472	0.007799168	18.63382383
2008	SNP3305	3A	479782399	-0.954802371	2.437439212	8.819879123	18.70736305
2008	SNP3307	3A	480147285	0.236288522	0.311159048	0.483101113	18.63808698
2008	SNP3308	3A	480436980	0.251041293	0.344631834	0.569037137	18.63885389
2008	SNP3309	3A	481512162	0.391834504	0.642053873	1.469453033	18.64681893
2008	SNP3310	3A	481518206	0.391834504	0.642053873	1.469453033	18.64681893
2008	SNP3311	3A	481875612	0.45367892	0.834920883	2.140892758	18.65267593
2008	SNP3312	3A	482403249	0.008632993	0.008412255	0.000580789	18.63375881
2008	SNP3313	3A	484635127	0.583893143	1.334271797	4.060448743	18.66904327
2008	SNP3314	3A	487437383	-0.849142948	2.235990585	7.912441011	18.70029363
2008	SNP3315	3A	487438242	-0.849142948	2.235990585	7.912441011	18.70029363
2008	SNP3316	3A	487861184	0.36032383	0.602541773	1.338838802	18.64567144
2008	SNP3318	3A	497710470	0.156139898	0.212190835	0.2565682	18.63605967
2008	SNP3325	3A	510836747	-0.075095848	0.108377045	0.079019887	18.63446496
2008	SNP3326	3A	511603183	-0.075095848	0.108377045	0.079019887	18.63446496
2008	SNP3327	3A	511677109	-0.325774997	0.466712645	0.912913786	18.64191093
2008	SNP3328	3A	511677416	0.02982824	0.046249462	0.016189893	18.63389941
2008	SNP3329	3A	511753633	-0.349413774	0.661773893	1.535622515	18.64739923
2008	SNP3330	3A	511754972	-0.152117545	0.236810453	0.308562216	18.63652571
2008	SNP3334	3A	514560784	-0.578733445	1.059772583	2.978845076	18.65988864
2008	SNP3336	3A	516634942	-0.948907043	2.160836569	7.577737825	18.6976588
2008	SNP3337	3A	516790713	-0.983030379	2.51130004	9.156191595	18.70995598
2008	SNP3338	3A	517075014	-0.686930198	1.207244856	3.553031574	18.66477005
2008	SNP3339	3A	517664962	-0.749107381	1.514779583	4.799136265	18.6751972
2008	SNP3341	3A	519210010	-0.749107381	1.514779583	4.799136265	18.6751972
2008	SNP3342	3A	521719123	0.067107393	0.062334185	0.028478882	18.63401007
2008	SNP3343	3A	522059012	0.598995542	1.338367027	4.07698707	18.66918192
2008	SNP3344	3A	522175807	-0.292708786	0.32987311	0.530640303	18.63851137
2008	SNP3345	3A	522240993	0.522385855	1.042914159	2.914339773	18.65933718
2008	SNP3347	3A	523557480	0.598995542	1.338367027	4.07698707	18.66918192
2008	SNP3348	3A	526863833	-0.948907043	2.160836569	7.577737825	18.6976588
2008	SNP3355	3A	531666860	-0.39149885	0.689409353	1.629389793	18.6482204
2008	SNP3356	3A	532323625	-0.39149885	0.689409353	1.629389793	18.6482204
2008	SNP3357	3A	532448432	-0.39149885	0.689409353	1.629389793	18.6482204
2008	SNP3358	3A	532595281	-0.598995542	1.338367027	4.07698707	18.66918192
2008	SNP3359	3A	534333680	-0.522385855	1.042914159	2.914339773	18.65933718
2008	SNP3361	3A	534548623	0.522385855	1.042914159	2.914339773	18.65933718
2008	SNP3362	3A	535003397	-0.983030379	2.51130004	9.156191595	18.70995598
2008	SNP3363	3A	535194616	0.121353171	0.194160983	0.220608914	18.6357371
2008	SNP3364	3A	535224341	0.38555424	0.756336906	1.861148079	18.65024417
2008	SNP3365	3A	535323709	0.33192371	0.564024905	1.214216986	18.6445741
2008	SNP3366	3A	535797821	-0.292708786	0.32987311	0.530640303	18.63851137
2008	SNP3367	3A	536632192	0.250513203	0.422859026	0.784461781	18.6407712
2008	SNP3368	3A	536637519	0.777860031	1.202014375	3.532380042	18.66459533
2008	SNP3369	3A	537744597	0.795422603	1.461796447	4.580323147	18.67338249
2008	SNP3370	3A	539198737	-0.292708786	0.32987311	0.530640303	18.63851137
2008	SNP3371	3A	540662354	0.446395517	0.944993424	2.544778542	18.65616569
2008	SNP3372	3A	540969715	0.420821818	0.767990651	1.902136772	18.65060123
2008	SNP3373	3A	541483983	0.102230821	0.127579853	0.105918044	18.63470688
2008	SNP3385	3A	556355002	-0.219939439	0.187594725	0.207987989	18.63562383
2008	SNP3386	3A	556360189	0.323479739	0.315398529	0.493754606	18.63818211
2008	SNP3387	3A	557257194	-0.522385855	1.042914159	2.914339773	18.65933718
2008	SNP3388	3A	557414903	-0.598995542	1.338367027	4.07698707	18.66918192
2008	SNP3389	3A	558886166	-0.598995542	1.338367027	4.07698707	18.66918192
2008	SNP3391	3A	560679130	-0.598995542	1.338367027	4.07698707	18.66918192
2008	SNP3392	3A	560681451	-0.598995542	1.338367027	4.07698707	18.66918192
2008	SNP3393	3A	565794658	-0.300375904	0.462431427	0.900155682	18.64179785
2008	SNP3394	3A	568142478	0.323479739	0.315398529	0.493754606	18.63818211
2008	SNP3396	3A	569891886	0.407150201	0.66831413	1.557706013	18.64759275
2008	SNP3397	3A	572321416	0.2544764	0.330076637	0.531164484	18.63851605
2008	SNP3398	3A	572593611	0.2544764	0.330076637	0.531164484	18.63851605
2008	SNP3402	3A	595964640	0.171879868	0.278574639	0.403620876	18.63737662
2008	SNP3406	3A	600341736	-0.863631686	1.97608365	6.764330063	18.69119312
2008	SNP3410	3A	605179448	-0.11739938	0.129354678	0.108558159	18.63473062
2008	SNP3412	3A	613393040	-0.258933535	0.362690881	0.617049001	18.63928184
2008	SNP3413	3A	614762805	0.260439212	0.488044079	0.977146098	18.64247987
2008	SNP3414	3A	617303886	0.083091649	0.122692914	0.098780112	18.63464269
2008	SNP3416	3A	618091456	-0.133817029	0.151734617	0.143936042	18.63504862
2008	SNP3419	3A	623189154	-0.088664717	0.112715484	0.084822744	18.63451716
2008	SNP3420	3A	623822042	-0.012399001	0.0095139	0.000741031	18.63376025
2008	SNP3421	3A	624445079	-0.107335514	0.138049538	0.121851047	18.63485013
2008	SNP3422	3A	624534007	-0.012399001	0.0095139	0.000741031	18.63376025
2008	SNP3423	3A	624535412	-0.085485731	0.112140373	0.084044069	18.63451015
2008	SNP3424	3A	624777215	-0.085485731	0.112140373	0.084044069	18.63451015
2008	SNP3425	3A	625332096	-0.200323115	0.258196472	0.35622136	18.63695251
2008	SNP3426	3A	625393212	-0.106161839	0.120204657	0.095220995	18.63461068
2008	SNP3429	3A	627825050	-0.200323115	0.258196472	0.35622136	18.63695251
2008	SNP3432	3A	638983500	-0.190609454	0.271240001	0.386346424	18.6372221
2008	SNP3433	3A	638985869	-0.190609454	0.271240001	0.386346424	18.6372221
2008	SNP3434	3A	638986489	-0.200323115	0.258196472	0.35622136	18.63695251
2008	SNP3435	3A	639025357	-0.08247055	0.099670629	0.067880481	18.63436474
2008	SNP3452	3A	649544403	0.135935005	0.20295647	0.237917002	18.63589239
2008	SNP3458	3A	652818550	0.25049008	0.424109168	0.788052698	18.6408031
2008	SNP3461	3A	653524350	0.263169227	0.460674948	0.894934537	18.64175156
2008	SNP3462	3A	653851682	0.263169227	0.460674948	0.894934537	18.64175156
2008	SNP3464	3A	654313199	0.306717198	0.565830844	1.219997201	18.64462505
2008	SNP3473	3A	659040081	0.303938048	0.51714614	1.06648225	18.64327009
2008	SNP3474	3A	659159862	0.316306385	0.616787556	1.38561899	18.64608272
2008	SNP3475	3A	659162381	0.185047849	0.272429192	0.38913111	18.63724701
2008	SNP3477	3A	659398449	0.215785447	0.371000934	0.639506787	18.63948189
2008	SNP3478	3A	659528664	0.185047849	0.272429192	0.38913111	18.63724701
2008	SNP3479	3A	659529512	-0.12172539	0.111057147	0.082585228	18.63449703
2008	SNP3480	3A	659935463	0.389205338	0.651393185	1.500711789	18.64709315
2008	SNP3482	3A	661874601	0.498455558	1.005450674	2.771895047	18.65811719
2008	SNP3483	3A	666242520	0.030115001	0.037208238	0.010675823	18.63384974
2008	SNP3484	3A	669525997	-0.07045482	0.094030246	0.061035961	18.63430314
2008	SNP3485	3A	669617887	-0.07045482	0.094030246	0.061035961	18.63430314
2008	SNP3486	3A	669953096	-0.016065495	0.019593672	0.003073747	18.63378126
2008	SNP3487	3A	671021637	-0.139580834	0.179226643	0.192288472	18.63548291
2008	SNP3494	3A	682360670	-0.525103686	0.778866465	1.940550201	18.65093562
2008	SNP3495	3A	683249841	0.143478552	0.184932888	0.202946706	18.63557859
2008	SNP3499	3A	684048780	-0.04574136	0.048397889	0.017651721	18.63391257
2008	SNP3513	3A	686127701	-0.439098442	0.5014141	1.017951308	18.64284097
2008	SNP3514	3A	686186381	-0.09404793	0.126089548	0.10372072	18.63468712
2008	SNP3515	3A	686674048	-0.109077789	0.132444359	0.113213966	18.63477248
2008	SNP3516	3A	686775969	-0.186783976	0.274443396	0.393861971	18.63728933
2008	SNP3517	3A	688617358	0.043050279	0.055278482	0.022711177	18.63395814
2008	SNP3518	3A	688673009	0.184086147	0.300155756	0.455778288	18.63784289
2008	SNP3519	3A	688673059	0.184086147	0.300155756	0.455778288	18.63784289
2008	SNP3520	3A	688674259	-0.395913135	0.715364489	1.718508466	18.64899959
2008	SNP3521	3A	688681758	-0.017513891	0.018050898	0.002617574	18.63377715
2008	SNP3522	3A	688683164	0.226622883	0.391194086	0.6949927	18.63997581
2008	SNP3523	3A	688688743	0.142274051	0.21269598	0.257602288	18.63606894
2008	SNP3524	3A	688688975	-0.017513891	0.018050898	0.002617574	18.63377715
2008	SNP3525	3A	688690673	0.142274051	0.21269598	0.257602288	18.63606894
2008	SNP3527	3A	688883810	0.194458403	0.321612038	0.509492585	18.63832262
2008	SNP3528	3A	690432619	-0.064258698	0.076930988	0.042175167	18.63413339
2008	SNP3531	3A	690979718	-0.447120422	0.844682437	2.176168557	18.65298172
2008	SNP3532	3A	691102382	-0.447120422	0.844682437	2.176168557	18.65298172
2008	SNP3533	3A	691106900	-0.447120422	0.844682437	2.176168557	18.65298172
2008	SNP3534	3A	691106969	-0.131742227	0.175049019	0.184616485	18.63541402
2008	SNP3535	3A	691347177	-0.384472159	0.642296253	1.470262468	18.64682603
2008	SNP3540	3A	695676145	0.302670742	0.488898023	0.979739983	18.64250283
2008	SNP3541	3A	695729849	0.156172612	0.202398292	0.236805182	18.63588241
2008	SNP3544	3A	697285032	-0.12039881	0.154245896	0.148137343	18.63508637
2008	SNP3545	3A	697446790	-0.378565196	0.651189468	1.500028424	18.64708716
2008	SNP3546	3A	697454141	-0.12039881	0.154245896	0.148137343	18.63508637
2008	SNP3547	3A	697456552	-0.12039881	0.154245896	0.148137343	18.63508637
2008	SNP3548	3A	697558443	-0.12039881	0.154245896	0.148137343	18.63508637
2008	SNP3549	3A	697740243	-0.514218258	1.135978261	3.273410659	18.662399
2008	SNP3553	3A	697787181	-0.514218258	1.135978261	3.273410659	18.662399
2008	SNP3557	3A	700422029	0.29404031	0.4422068	0.840512641	18.64126885
2008	SNP3558	3A	700809089	0.054345233	0.072170528	0.037455249	18.63409089
2008	SNP3560	3A	700811389	0.117364209	0.178071695	0.19015628	18.63546376
2008	SNP3562	3A	700943245	0.054345233	0.072170528	0.037455249	18.63409089
2008	SNP3563	3A	700945996	0.117364209	0.178071695	0.19015628	18.63546376
2008	SNP3564	3A	701761597	0.368774563	0.388612323	0.687828235	18.63991206
2008	SNP3565	3A	701875209	0.372157625	0.610356577	1.364456504	18.64589671
2008	SNP3566	3A	701891328	0.368774563	0.388612323	0.687828235	18.63991206
2008	SNP3567	3A	702556282	0.372157625	0.610356577	1.364456504	18.64589671
2008	SNP3570	3A	709414163	-0.085991909	0.117159179	0.09093515	18.63457214
2008	SNP3571	3A	709414694	-0.085991909	0.117159179	0.09093515	18.63457214
2008	SNP3574	3A	710830705	-0.315399119	0.433073561	0.813927637	18.64103288
2008	SNP3575	3A	711202904	0.322587706	0.775444563	1.928447458	18.65083029
2008	SNP3579	3A	714298971	-0.281216993	0.466999333	0.913769743	18.64191852
2008	SNP3580	3A	714333261	-0.41425001	0.644341578	1.477096737	18.646886
2008	SNP3581	3A	714422708	-0.41425001	0.644341578	1.477096737	18.646886
2008	SNP3582	3A	714587951	-0.653236906	1.33181496	4.050532142	18.66896012
2008	SNP3591	3A	720435586	-0.27014147	0.403880226	0.730487626	18.64029152
2008	SNP3592	3A	721346338	-0.436967518	0.501219283	1.017353792	18.64283568
2008	SNP3593	3A	721350522	-0.008652835	0.010277368	0.000863257	18.63376135
2008	SNP3594	3A	721350710	-0.478247656	0.755285289	1.85745821	18.65021202
2008	SNP3595	3A	721354670	-0.008652835	0.010277368	0.000863257	18.63376135
2008	SNP3596	3A	721452468	-0.008652835	0.010277368	0.000863257	18.63376135
2008	SNP3597	3A	721554319	0.077097389	0.095056677	0.062259241	18.63431415
2008	SNP3598	3A	721648170	0.054566215	0.067688975	0.033233533	18.63405288
2008	SNP3599	3A	722207813	-0.594229944	0.636370726	1.450502077	18.6466526
2008	SNP3600	3A	722281137	0.354086062	0.574320371	1.247254043	18.64486524
2008	SNP3603	3A	724043462	-0.53422529	1.085049835	3.076019915	18.66071822
2008	SNP3604	3A	724066998	0.41622973	0.398890339	0.716469234	18.64016686
2008	SNP3606	3A	724319799	0.852750117	1.94937396	6.647888776	18.69026023
2008	SNP3607	3A	724871338	0.099066358	0.088265132	0.054353096	18.634243
2008	SNP3608	3A	725738569	-0.141853153	0.202028267	0.236069129	18.63587581
2008	SNP3609	3A	725738862	-0.199131614	0.299170682	0.453355688	18.63782125
2008	SNP3610	3A	726134318	-0.297277004	0.537734094	1.130804223	18.64383826
2008	SNP3611	3A	726488011	-0.193712246	0.289118271	0.428859907	18.63760231
2008	SNP3612	3A	726997430	-0.145594656	0.204157906	0.240316197	18.63591391
2008	SNP3613	3A	727224468	-0.214943369	0.321281492	0.508651688	18.63831512
2008	SNP3618	3A	729710512	-0.139568512	0.172641083	0.180245661	18.63537478
2008	SNP3619	3A	729712454	-0.139568512	0.172641083	0.180245661	18.63537478
2008	SNP3620	3A	729756649	-0.113299094	0.134159971	0.115831659	18.63479601
2008	SNP3621	3A	729761002	-0.113299094	0.134159971	0.115831659	18.63479601
2008	SNP3624	3A	730178239	0.158055183	0.196509845	0.225186549	18.63577817
2008	SNP3626	3A	731005547	-0.187875797	0.233752835	0.301932526	18.63646631
2008	SNP3627	3A	731008475	0.039085289	0.028623986	0.006433396	18.63381153
2008	SNP3628	3A	731225339	0.158055183	0.196509845	0.225186549	18.63577817
2008	SNP3629	3A	732042509	-0.272834424	0.462549161	0.900505921	18.64180095
2008	SNP3630	3A	732472576	-0.196900757	0.249030477	0.335523844	18.6367672
2008	SNP3631	3A	732496078	-0.09754406	0.135431517	0.117786602	18.63481359
2008	SNP3632	3A	732496169	-0.207959859	0.309640581	0.47930222	18.63805305
2008	SNP3635	3A	732878299	0.015931345	0.019148266	0.002938446	18.63378005
2008	SNP3636	3A	732910096	0.111908879	0.153680305	0.1471872	18.63507783
2008	SNP3637	3A	733709603	-0.251826489	0.223664908	0.280400811	18.63627334
2008	SNP3639	3A	735713952	0.259129176	0.376276657	0.653879869	18.63960988
2008	SNP3640	3A	736126850	-0.12235536	0.161189112	0.159984675	18.6351928
2008	SNP3641	3A	736680878	-0.172498686	0.246945711	0.330872304	18.63672555
2008	SNP3642	3A	737293750	-0.389220459	0.708755296	1.695721414	18.64880047
2008	SNP3643	3A	739121369	-0.147052849	0.233497609	0.30138128	18.63646137
2008	SNP3644	3A	739151740	-0.105264329	0.15623057	0.151489352	18.63511648
2008	SNP3645	3A	739154962	0.172462841	0.231125114	0.296273061	18.63641559
2008	SNP3647	3A	739160687	0.057666102	0.068198296	0.033702319	18.63405711
2008	SNP3649	3A	739276782	-0.202148261	0.326865308	0.522911383	18.6384424
2008	SNP3650	3A	739280444	-0.047955545	0.049291256	0.018276304	18.6339182
2008	SNP3651	3A	739323644	-0.169836724	0.239802106	0.315094529	18.63658423
2008	SNP3652	3A	739516872	-0.395714067	0.427167668	0.796856122	18.64088129
2008	SNP3653	3A	739532874	0.074234451	0.067930626	0.033455598	18.63405488
2008	SNP3657	3A	741622590	-0.168267065	0.189917925	0.212423494	18.63566364
2008	SNP3658	3A	741623629	0.171656456	0.133987818	0.115567947	18.63479364
2008	SNP3661	3A	743554170	0.093735118	0.078837195	0.044131769	18.634151
2008	SNP3662	3A	743943586	0.147254207	0.127735904	0.106149162	18.63470896
2008	SNP3663	3A	744380289	-0.030437207	0.036487952	0.010281933	18.63384619
2008	SNP3664	3A	744400088	0.023655984	0.030316298	0.007190676	18.63381835
2008	SNP3665	3A	744452940	-0.293299324	0.542552423	1.145986486	18.64397228
2008	SNP3670	3A	749242779	-0.459618723	0.574254014	1.247040456	18.64486336
2008	SNP3671	3B	337188	-0.205489944	0.25504901	0.349069355	18.63688848
2008	SNP3673	3B	2103442	-0.200057025	0.175242181	0.184968739	18.63541719
2008	SNP3676	3B	2487736	0.346347022	0.369163528	0.634521921	18.6394375
2008	SNP3678	3B	3604729	0.411258525	0.463956988	0.904696663	18.6418381
2008	SNP3679	3B	3606212	0.289267741	0.348184736	0.578395125	18.63893733
2008	SNP3680	3B	3736618	0.233623918	0.268392837	0.37970491	18.63716268
2008	SNP3681	3B	4141970	0.610467005	1.093738847	3.109547564	18.66100412
2008	SNP3682	3B	4328395	-0.762709991	1.235067284	3.663215326	18.66570118
2008	SNP3683	3B	4468960	-0.281561689	0.308538756	0.476551302	18.63802848
2008	SNP3686	3B	5940473	0.457442689	0.62342761	1.407545204	18.64627538
2008	SNP3687	3B	5953214	-0.317972267	0.381780644	0.668968663	18.63974421
2008	SNP3690	3B	6249107	0.260133895	0.39550401	0.70699777	18.64008261
2008	SNP3691	3B	6558708	-0.136890335	0.175811363	0.186008118	18.63542652
2008	SNP3692	3B	6754271	-0.356028159	0.504038394	1.026008523	18.64291224
2008	SNP3693	3B	6754335	-0.358105198	0.418873629	0.773043075	18.64066976
2008	SNP3694	3B	6754382	0.052126293	0.052651586	0.020712465	18.63394014
2008	SNP3695	3B	7186373	0.191745272	0.160214374	0.158301204	18.63517768
2008	SNP3696	3B	7187583	0.004095249	0.004514194	0.000168726	18.63375509
2008	SNP3697	3B	7373444	0.050774626	0.041105763	0.012924613	18.63387
2008	SNP3698	3B	7604679	-0.259079178	0.276466366	0.398631365	18.637332
2008	SNP3699	3B	8811599	-0.005429108	0.005606283	0.000259594	18.63375591
2008	SNP3700	3B	9092679	0.201010644	0.21088744	0.253906552	18.6360358
2008	SNP3701	3B	9881100	0.281624357	0.463949348	0.904673907	18.6418379
2008	SNP3703	3B	11603191	0.243002153	0.275958538	0.397432416	18.63732127
2008	SNP3704	3B	11639361	0.201010644	0.21088744	0.253906552	18.6360358
2008	SNP3707	3B	15521872	-0.088910198	0.099187763	0.067282898	18.63435936
2008	SNP3708	3B	15521969	0.201010644	0.21088744	0.253906552	18.6360358
2008	SNP3712	3B	16213949	-0.347887384	0.659165152	1.526832921	18.64732219
2008	SNP3713	3B	16220844	0.243002153	0.275958538	0.397432416	18.63732127
2008	SNP3715	3B	17188757	-0.721778201	0.754944976	1.856264454	18.65020161
2008	SNP3716	3B	17284186	0.09672268	0.09872565	0.066713022	18.63435423
2008	SNP3718	3B	17354484	-0.202154824	0.244323635	0.325051898	18.63667342
2008	SNP3720	3B	17562201	-0.266668018	0.402952737	0.727876439	18.6402683
2008	SNP3721	3B	17764934	-0.266668018	0.402952737	0.727876439	18.6402683
2008	SNP3722	3B	17770893	-0.386028753	0.642821612	1.472017248	18.64684143
2008	SNP3723	3B	18025453	0.553816885	1.241969935	3.69063699	18.66593263
2008	SNP3724	3B	18026064	0.291870235	0.507458644	1.036532731	18.64300531
2008	SNP3725	3B	18559041	-0.332212393	0.55748964	1.193353227	18.64439015
2008	SNP3726	3B	18776001	-0.365420192	0.660718419	1.532065014	18.64736805
2008	SNP3729	3B	18846048	-0.056295379	0.061101117	0.027429625	18.63400063
2008	SNP3730	3B	18857811	0.675753417	0.998502027	2.74561501	18.65789178
2008	SNP3731	3B	18873834	0.166979345	0.188840135	0.210361654	18.63564514
2008	SNP3732	3B	19095643	0.364129431	0.583144538	1.275731229	18.64511606
2008	SNP3734	3B	20450575	0.144699912	0.213731241	0.259725998	18.63608798
2008	SNP3737	3B	21770375	-0.675508603	1.762693954	5.842732642	18.68375867
2008	SNP3738	3B	22167800	-0.530680993	1.009563393	2.787470481	18.65825074
2008	SNP3739	3B	22773834	0.364525413	0.728988522	1.76567886	18.64941152
2008	SNP3740	3B	23184605	-0.472033891	0.915110947	2.433851051	18.6552097
2008	SNP3741	3B	23185084	-0.40346489	0.70601577	1.686294751	18.64871808
2008	SNP3745	3B	24940142	-0.275872259	0.393814302	0.702284515	18.64004068
2008	SNP3746	3B	25518783	0.357086612	0.644902056	1.478970728	18.64690244
2008	SNP3747	3B	25518910	-0.577781113	1.466451381	4.599483447	18.67354167
2008	SNP3749	3B	26532382	-0.441493968	0.713486327	1.71202654	18.64894296
2008	SNP3758	3B	31105328	-0.36470404	0.573888844	1.245865221	18.644853
2008	SNP3759	3B	31812295	-0.59509948	1.209227917	3.560866518	18.66483632
2008	SNP3760	3B	32277773	-0.712224633	1.799818722	6.001604842	18.68504864
2008	SNP3761	3B	32278221	-0.16301961	0.177098082	0.188365482	18.63544768
2008	SNP3766	3B	39356793	-0.131583017	0.171517883	0.178219812	18.63535658
2008	SNP3767	3B	39905135	0.168051462	0.244729037	0.325949602	18.63668146
2008	SNP3768	3B	39907087	-0.352044425	0.627830006	1.422124324	18.64640343
2008	SNP3769	3B	40237552	0.391339939	0.70396241	1.679236384	18.64865638
2008	SNP3770	3B	40245551	-0.458217476	0.897440134	2.368690143	18.65464726
2008	SNP3771	3B	40284249	-0.352044425	0.627830006	1.422124324	18.64640343
2008	SNP3772	3B	41077718	-0.211076442	0.224554648	0.282278469	18.63629017
2008	SNP3780	3B	52772739	0.277012509	0.266694788	0.375761217	18.63712739
2008	SNP3781	3B	53567211	0.276070129	0.270909314	0.385573181	18.63721518
2008	SNP3782	3B	53567352	-0.043554797	0.066379685	0.032041535	18.63404215
2008	SNP3783	3B	54618417	-0.233452575	0.190576331	0.213686519	18.63567498
2008	SNP3784	3B	55456802	0.033563219	0.0483588	0.017624616	18.63391233
2008	SNP3787	3B	59086869	0.063397315	0.103853119	0.073146222	18.63441211
2008	SNP3789	3B	59156838	-0.04239732	0.067118164	0.032711536	18.63404819
2008	SNP3790	3B	59213510	-0.233452575	0.190576331	0.213686519	18.63567498
2008	SNP3792	3B	59855402	0.036254235	0.0499762	0.018761774	18.63392257
2008	SNP3793	3B	60142147	-0.141946327	0.202448431	0.236904978	18.63588331
2008	SNP3794	3B	60867415	0.130014764	0.195587701	0.223385497	18.63576201
2008	SNP3795	3B	60868303	0.130014764	0.195587701	0.223385497	18.63576201
2008	SNP3796	3B	62968078	0.103590808	0.155386726	0.150060743	18.63510365
2008	SNP3797	3B	63393611	0.103590808	0.155386726	0.150060743	18.63510365
2008	SNP3799	3B	64297904	0.103590808	0.155386726	0.150060743	18.63510365
2008	SNP3802	3B	66870095	-0.127964387	0.217031171	0.26653475	18.63614904
2008	SNP3803	3B	66953485	0.120540395	0.086482117	0.052351807	18.63422499
2008	SNP3804	3B	67413052	0.120540395	0.086482117	0.052351807	18.63422499
2008	SNP3805	3B	67931525	0.120540395	0.086482117	0.052351807	18.63422499
2008	SNP3806	3B	67942503	-0.226072752	0.24412668	0.324616062	18.63666951
2008	SNP3807	3B	68464229	-0.033677697	0.022672216	0.004088075	18.6337904
2008	SNP3808	3B	68464534	0.148647656	0.103107835	0.072196227	18.63440357
2008	SNP3809	3B	68590624	-0.174298367	0.142102093	0.128245772	18.63490761
2008	SNP3810	3B	68878297	0.148647656	0.103107835	0.072196227	18.63440357
2008	SNP3811	3B	69604748	0.148647656	0.103107835	0.072196227	18.63440357
2008	SNP3812	3B	69818409	-0.226072752	0.24412668	0.324616062	18.63666951
2008	SNP3814	3B	70584718	-0.033677697	0.022672216	0.004088075	18.6337904
2008	SNP3816	3B	71141986	-0.079314998	0.065103582	0.030897997	18.63403186
2008	SNP3817	3B	71144419	-0.079314998	0.065103582	0.030897997	18.63403186
2008	SNP3821	3B	78747739	-0.056687554	0.083093908	0.048635848	18.63419154
2008	SNP3822	3B	79295639	0.094811743	0.087906186	0.053947691	18.63423935
2008	SNP3823	3B	79953158	0.205568162	0.205082275	0.242167741	18.63593052
2008	SNP3824	3B	79954009	0.094811743	0.087906186	0.053947691	18.63423935
2008	SNP3828	3B	83431280	0.285267789	0.254339625	0.347463841	18.63687411
2008	SNP3829	3B	84882515	0.479917612	0.398711341	0.715967726	18.6401624
2008	SNP3832	3B	96834446	0.479917612	0.398711341	0.715967726	18.6401624
2008	SNP3833	3B	100966558	-0.245204635	0.484007687	0.964908545	18.64237153
2008	SNP3835	3B	102593205	-0.166812257	0.286343759	0.422172659	18.63754252
2008	SNP3836	3B	106282807	-0.208225306	0.339949018	0.556770303	18.63874449
2008	SNP3838	3B	115785037	-0.254784255	0.476744166	0.942984126	18.64217736
2008	SNP3846	3B	140427067	-0.01034172	0.007577318	0.000472108	18.63375783
2008	SNP3848	3B	140688620	-0.01034172	0.007577318	0.000472108	18.63375783
2008	SNP3849	3B	140987251	0.441706545	0.442836284	0.842353085	18.64128518
2008	SNP3850	3B	141069293	0.222708315	0.176977548	0.188144202	18.6354457
2008	SNP3864	3B	167734691	-0.22281348	0.288167237	0.426564048	18.63758178
2008	SNP3869	3B	175093539	-0.134173889	0.175162066	0.184822611	18.63541587
2008	SNP3870	3B	177662625	0.225483819	0.49710393	1.004751895	18.64272419
2008	SNP3877	3B	190909407	0.000685938	0.000623503	3.25E-06	18.6337536
2008	SNP3881	3B	207223999	-0.776459044	0.944521312	2.543018966	18.65615054
2008	SNP3882	3B	214702638	-0.776459044	0.944521312	2.543018966	18.65615054
2008	SNP3884	3B	218001742	-0.776459044	0.944521312	2.543018966	18.65615054
2008	SNP3885	3B	222192694	-0.776459044	0.944521312	2.543018966	18.65615054
2008	SNP3886	3B	229160393	-0.562226994	0.694047784	1.645242834	18.6483591
2008	SNP3887	3B	232634841	-0.456156615	0.638170743	1.456498564	18.64670524
2008	SNP3888	3B	235865384	-0.562226994	0.694047784	1.645242834	18.6483591
2008	SNP3889	3B	237107044	-0.456156615	0.638170743	1.456498564	18.64670524
2008	SNP3890	3B	237107429	-0.456156615	0.638170743	1.456498564	18.64670524
2008	SNP3891	3B	237336889	-0.562226994	0.694047784	1.645242834	18.6483591
2008	SNP3893	3B	241396556	-0.456156615	0.638170743	1.456498564	18.64670524
2008	SNP3894	3B	242168693	-0.456156615	0.638170743	1.456498564	18.64670524
2008	SNP3895	3B	244775554	-0.562226994	0.694047784	1.645242834	18.6483591
2008	SNP3896	3B	245509533	-0.456156615	0.638170743	1.456498564	18.64670524
2008	SNP3897	3B	246504503	-0.456156615	0.638170743	1.456498564	18.64670524
2008	SNP3899	3B	252343978	-0.456156615	0.638170743	1.456498564	18.64670524
2008	SNP3903	3B	312485545	-0.378569776	0.729979149	1.769118952	18.64944155
2008	SNP3905	3B	321338019	-0.437195124	0.415396108	0.763115841	18.64058155
2008	SNP3906	3B	349942693	-0.363835399	0.40479804	0.733074045	18.64031451
2008	SNP3910	3B	372854920	-0.363835399	0.40479804	0.733074045	18.64031451
2008	SNP3912	3B	381740647	-0.437195124	0.415396108	0.763115841	18.64058155
2008	SNP3917	3B	414017963	-0.437195124	0.415396108	0.763115841	18.64058155
2008	SNP3918	3B	414186338	-0.363835399	0.40479804	0.733074045	18.64031451
2008	SNP3919	3B	415922793	-0.363835399	0.40479804	0.733074045	18.64031451
2008	SNP3920	3B	416031697	-0.359142177	0.526913483	1.096885531	18.64353873
2008	SNP3924	3B	419241172	0.311598718	0.326146936	0.521070356	18.63842597
2008	SNP3925	3B	419562864	0.311598718	0.326146936	0.521070356	18.63842597
2008	SNP3926	3B	422524870	0.348473974	0.365958903	0.625853946	18.63936028
2008	SNP3927	3B	423458416	-0.153068083	0.20292843	0.237861107	18.63589188
2008	SNP3933	3B	452862724	0.135940541	0.102379082	0.071272181	18.63439525
2008	SNP3934	3B	455065692	-0.326408693	0.362513962	0.616573333	18.6392776
2008	SNP3935	3B	456979135	-0.001436382	0.001490823	1.85E-05	18.63375374
2008	SNP3937	3B	457027142	0.207070527	0.259605443	0.359437963	18.6369813
2008	SNP3941	3B	462099522	0.510162809	0.863729588	2.245316363	18.65358059
2008	SNP3942	3B	463233881	-0.166619793	0.143787757	0.130942109	18.63493184
2008	SNP3943	3B	464093875	-0.001436382	0.001490823	1.85E-05	18.63375374
2008	SNP3944	3B	467046919	0.120980708	0.118975245	0.093481495	18.63459504
2008	SNP3945	3B	469766861	0.120980708	0.118975245	0.093481495	18.63459504
[truncated: 91,380 more rows]
