# Supplementary material for: Genomic signatures of selection for resistance to stripe rust in Austrian winter wheat
Source: Theor Appl Genet. 2021 Jun 14;134(9):3111–21. doi: 10.1007/s00122-021-03882-3 (PMC8354948; doi:10.1007/s00122-021-03882-3)
Supplement: Supplementary file 8 — Online Resource 8. Selection tests on 9744 SNPs, including allele frequencies and effects from GWA within 2008–2018, changes in allele frequencies and effects from 2008 to 2018, observed variance in allele frequencies from 2008 to 2018, expected variance in allele frequencies from 2008 to 2018 due to drift, difference between observed allele frequency variance and expected variance due to drift, selected effect (resistant/susceptible), selected allele (A/a), and significance in GWA (CSV 3119 kb) [file 122_2021_3882_MOESM8_ESM.csv]

SNP	Frequency2008	Frequency2009	Frequency2010	Frequency2011	Frequency2012	Frequency2013	Frequency2014	Frequency2015	Frequency2016	Frequency2017	Frequency2018	Effect2008	Effect2009	Effect2010	Effect2011	Effect2012	Effect2013	Effect2014	Effect2015	Effect2016	Effect2017	Effect2018	FrequencyChange	FrequencyVariance	EffectChange	VarianceDueToDrift	FrequencyVarianceMinusDriftVariance	SelectedEffect	SelectedAllele	SigGWA
SNP0001	0.957446809	0.946236559	0.950549451	0.962962963	0.951388889	0.95112782	0.959533608	0.962249615	0.95890411	0.956112853	0.979865772	NA	NA	NA	NA	NA	NA	NA	NA	NA	NA	NA	0.001667109	8.12E-05	NA	0.001476496	-0.001395254	resistant	A	FALSE
SNP0002	0.808510638	0.795698925	0.851648352	0.884773663	0.864583333	0.879699248	0.787379973	0.731124807	0.598413843	0.495297806	0.71995119	-0.101324689	-0.070348213	-0.027736262	0.234431017	-0.017723659	0.014437756	0.047437008	0.091616443	0.078221838	0.036187217	0.012899967	-0.025350967	0.015192964	0.009951553	0.005610686	0.009582278	susceptible	a	FALSE
SNP0003	0.106382979	0.075268817	0.032967033	0.032921811	0.03125	0.018796992	0.036351166	0.051617874	0.050468637	0.067398119	0.105552166	0.026552074	0.107213895	0.087082969	-0.320913641	-0.506057047	-0.129210558	-0.060017062	-0.014652329	-0.032680285	0.038946916	0.042024397	0.000539648	0.00089862	0.004577878	0.003445158	-0.002546538	susceptible	a	FALSE
SNP0004	0.468085106	0.505376344	0.631868132	0.720164609	0.711805556	0.654135338	0.674211248	0.726502311	0.769286229	0.755485893	0.830994509	-0.132540559	-0.169517874	0.088766795	-0.038382632	0.025207361	-0.016240275	0.024216258	0.036364158	0.006064028	0.038964608	0.087748787	0.029112005	0.011958367	0.016688826	0.009023033	0.002935334	resistant	A	FALSE
SNP0005	0.893617021	0.913978495	0.956043956	0.971193416	0.947916667	0.947368421	0.926611797	0.923728814	0.943042538	0.938871473	0.943258084	0.08891629	NA	NA	NA	NA	NA	NA	NA	NA	NA	NA	0.001750354	0.000453366	NA	0.003445158	-0.002991792	resistant	A	FALSE
SNP0006	0.553191489	0.494623656	0.653846154	0.736625514	0.677083333	0.733082707	0.674897119	0.625577812	0.480173035	0.404388715	0.64490543	0.017234785	0.180791051	0.106179628	0.262634824	-0.00221344	0.033906125	0.043417794	0.010916368	0.015702736	-0.010055394	-0.056616625	-0.005887919	0.011885787	-0.016926174	0.008957411	0.002928376	resistant	a	FALSE
SNP0007	0.829787234	0.752688172	0.835164835	0.884773663	0.857638889	0.868421053	0.78600823	0.722650231	0.583273252	0.512539185	0.746796827	-0.004823633	0.05227862	-0.000276832	-0.086600094	-0.108988591	-0.027905782	0.022219645	0.007361885	0.037271802	0.057974608	-0.003455145	-0.022973639	0.014210994	0.004194586	0.005118521	0.009092474	susceptible	a	FALSE
SNP0008	0.574468085	0.569892473	0.56043956	0.526748971	0.475694444	0.492481203	0.611796982	0.523112481	0.631578947	0.677115987	0.510067114	0.326180471	0.213417074	0.00053853	-0.16943986	-0.000829668	0.176975476	-0.011060943	0.023911292	-0.077682084	-0.010149589	-0.045927202	0.004083063	0.003845187	-0.023754508	0.008858978	-0.005013791	resistant	A	FALSE
SNP0009	0.893617021	0.924731183	0.851648352	0.777777778	0.861111111	0.845864662	0.892318244	0.882896764	0.928622927	0.913793103	0.956680903	-0.699759086	NA	0.001303219	-0.04963176	-0.320931802	-0.168486214	-0.070423434	-0.073942132	NA	NA	NA	0.006763054	0.002428894	0.060747722	0.003445158	-0.001016264	resistant	A	FALSE
SNP0010	0.829787234	0.752688172	0.840659341	0.888888889	0.868055556	0.87593985	0.801783265	0.747303544	0.612833453	0.537617555	0.766320927	-0.004823633	0.085553496	0.055786284	0.445381158	-0.245043182	-0.074637283	0.043906417	0.019498222	0.007624645	0.048634776	-0.04067928	-0.020095769	0.012383677	-0.009402312	0.005118521	0.007265156	resistant	a	FALSE
SNP0011	0.787234043	0.677419355	0.736263736	0.83127572	0.791666667	0.808270677	0.708504801	0.684899846	0.542898342	0.426332288	0.682733374	-0.193961214	-0.009302548	-0.124924903	-0.183362848	-0.032237553	0.158118933	-0.016541163	0.013057446	-0.036491061	0.090607714	0.133524715	-0.022571467	0.014692076	0.024644629	0.00607004	0.008622035	susceptible	a	FALSE
SNP0012	0.957446809	0.946236559	0.917582418	0.946502058	0.940972222	0.932330827	0.932098765	0.966101695	0.963950973	0.943573668	0.981086028	NA	NA	NA	NA	NA	NA	NA	NA	NA	NA	NA	0.002517964	0.000326397	NA	0.001476496	-0.001150099	resistant	A	FALSE
SNP0013	0.829787234	0.741935484	0.840659341	0.888888889	0.861111111	0.868421053	0.788751715	0.731124807	0.600576784	0.518808777	0.752898109	-0.004823633	0.125324575	0.054886964	0.445381158	-0.126824594	-0.027905782	-0.027347666	-0.014512664	-0.013484047	0.097154337	0.081124168	-0.021682615	0.013523289	-0.006439688	0.005118521	0.008404768	resistant	a	FALSE
SNP0014	1	1	0.994505495	0.991769547	1	0.996240602	0.998628258	0.997688752	0.997116078	0.998432602	0.995729103	NA	NA	NA	NA	NA	NA	NA	NA	NA	NA	NA	-8.48E-05	6.71E-06	NA	0	6.71E-06	resistant	A	FALSE
SNP0015	0.829787234	0.774193548	0.851648352	0.888888889	0.868055556	0.87593985	0.801097394	0.74807396	0.612833453	0.542319749	0.768151312	-0.004823633	-0.040305388	-0.075464299	0.445381158	-0.212860664	-0.074637283	0.029273776	0.073485583	-0.016407437	0.049710198	0.062325048	-0.020915523	0.012246946	0.003375633	0.005118521	0.007128425	susceptible	a	FALSE
SNP0016	0.680851064	0.612903226	0.736263736	0.790123457	0.753472222	0.781954887	0.740740741	0.681047766	0.547945205	0.476489028	0.697986577	0.178249379	0.267481105	0.21629997	0.456262677	-0.058115445	-0.063213414	0.063750185	-0.007185381	-0.006368192	0.067220796	0.065201292	-0.011416524	0.009842213	-0.02581197	0.007874647	0.001967566	resistant	a	FALSE
SNP0017	0.829787234	0.76344086	0.851648352	0.888888889	0.864583333	0.872180451	0.794238683	0.734976888	0.593366979	0.523510972	0.755338621	-0.004823633	0.010999523	0.067819607	0.445381158	-0.114291623	-0.04068762	0.008104828	0.085324631	0.012794311	-0.003914913	-0.017345727	-0.022590685	0.013779021	-0.008046006	0.005118521	0.008660501	resistant	a	FALSE
SNP0018	0.829787234	0.795698925	0.868131868	0.893004115	0.871527778	0.87593985	0.81138546	0.75192604	0.618601298	0.545454545	0.770591824	-0.004823633	-0.052060535	0.050991636	0.515560654	-0.200009594	-0.074637283	0.077537729	0.031247631	0.013443665	0.019894632	-0.031979849	-0.02170768	0.012352071	-0.005924391	0.005118521	0.00723355	resistant	a	FALSE
SNP0019	0.808510638	0.731182796	0.824175824	0.87654321	0.84375	0.815789474	0.734567901	0.658705701	0.546503244	0.490595611	0.718120805	-0.081684086	-0.128179858	-0.051414827	0.347433539	-0.000159748	0.239071315	0.005175082	0.052178907	0.060690277	0.087483343	0.013428957	-0.025383389	0.015300766	0.009903263	0.005610686	0.00969008	susceptible	a	FALSE
SNP0020	0.829787234	0.731182796	0.818681319	0.888888889	0.854166667	0.864661654	0.785322359	0.719568567	0.576784427	0.501567398	0.738255034	-0.004823633	0.158221345	0.122806516	0.445381158	-0.043732766	-0.005000203	0.023007308	0.009091985	0.02460802	0.111326985	0.019554281	-0.022811802	0.014844438	-0.010601106	0.005118521	0.009725918	resistant	a	FALSE
SNP0021	0.872340426	0.795698925	0.868131868	0.897119342	0.871527778	0.879699248	0.807270233	0.74807396	0.616438356	0.539184953	0.770591824	-0.123615842	0.041920751	0.063436184	0.200584803	-0.200009594	-0.06332846	-0.020512277	0.044131101	-0.000771384	0.099155604	0.039965075	-0.024111161	0.013449683	0.006552829	0.004035757	0.009413927	susceptible	a	FALSE
SNP0022	0.914893617	0.76344086	0.785714286	0.860082305	0.892361111	0.894736842	0.810699588	0.8605547	0.848594088	0.858934169	0.943258084	NA	0.058046846	-0.162004113	0.416730172	-0.332854437	0.074691274	0.032010722	-0.024685308	0.039534105	0.119926619	NA	0.005742893	0.002953826	0.005569466	0.002821749	0.000132078	resistant	A	FALSE
SNP0023	0.127659574	0.129032258	0.082417582	0.082304527	0.100694444	0.086466165	0.141975309	0.204160247	0.322999279	0.39968652	0.23123856	0.123615842	0.282352336	0.018368015	-0.454488077	-0.060151414	0.002700729	-0.069487332	-0.068286551	-0.100365957	-0.008258595	-0.02364251	0.023702267	0.011234486	-0.013562457	0.004035757	0.007198729	susceptible	A	FALSE
SNP0024	0.085106383	0.064516129	0.032967033	0.020576132	0.013888889	0.030075188	0.059670782	0.065485362	0.031002163	0.036050157	0.042708969	0.133803558	0.426758295	0.225193581	0.075147551	-0.876009872	-0.582117732	0.028759536	-0.107915894	-0.032519232	0.112931633	0.072741041	-0.001783138	0.000482229	-0.016319229	0.002821749	-0.00233952	susceptible	a	FALSE
SNP0025	0.936170213	0.817204301	0.846153846	0.913580247	0.927083333	0.921052632	0.829218107	0.876733436	0.869502523	0.887147335	0.954850519	NA	0.211899059	-0.009771917	NA	NA	NA	-0.0064973	-0.029035438	0.040872639	0.013356191	NA	0.002469644	0.002074155	-0.015275095	0.002165528	-9.14E-05	resistant	A	FALSE
SNP0026	0.893617021	0.784946237	0.71978022	0.699588477	0.815972222	0.815789474	0.747599451	0.803543914	0.808940159	0.821316614	0.922513728	-0.414523653	-0.434524039	-0.344526652	-0.117922584	-0.591691735	0.00460241	-0.032573434	-0.072640272	-0.072576078	-0.059909377	NA	0.006336209	0.004421251	0.048102653	0.003445158	0.000976092	resistant	A	FALSE
SNP0027	0.617021277	0.623655914	0.664835165	0.748971193	0.71875	0.778195489	0.696844993	0.744992296	0.734679164	0.761755486	0.821232459	0.24570191	0.425274266	0.059179806	0.203137762	-0.21877117	0.100496299	-0.011969127	-0.009100994	-0.037211409	0.066078148	0.109848196	0.015937485	0.004051787	-0.023844565	0.008563679	-0.004511891	resistant	A	FALSE
SNP0028	0.829787234	0.731182796	0.71978022	0.683127572	0.815972222	0.793233083	0.719478738	0.772727273	0.816870944	0.836990596	0.931055522	-0.158942087	-0.235898263	-0.071590609	-0.060363943	-0.396880969	0.143950154	-0.044016381	0.010563182	-0.028762326	-0.078444526	NA	0.011850461	0.005003449	0.019242863	0.005118521	-0.000115071	resistant	A	FALSE
SNP0029	0.595744681	0.76344086	0.835164835	0.860082305	0.809027778	0.857142857	0.896433471	0.874422188	0.87887527	0.876175549	0.889566809	-0.075750407	0.384347817	0.258726174	0.2623288	-0.055537314	-0.180906387	-0.036578454	-0.012938379	-0.033531161	0.075258409	0.1835563	0.01970242	0.007586642	-0.012256105	0.008727734	-0.001141092	resistant	A	FALSE
SNP0030	0.936170213	0.838709677	0.82967033	0.897119342	0.927083333	0.913533835	0.814128944	0.861325116	0.859408796	0.888714734	0.952410006	NA	0.067177429	-0.101161811	0.11535551	NA	NA	0.084642764	-0.051677705	0.006960769	0.032151564	NA	0.001689925	0.002132522	-0.001479525	0.002165528	-3.30E-05	resistant	A	FALSE
SNP0031	0.936170213	0.817204301	0.796703297	0.880658436	0.927083333	0.894736842	0.776406036	0.833590139	0.832732516	0.844827586	0.923123856	NA	0.025641269	-0.279911189	0.368384471	NA	0.083626462	0.062117402	0.005835943	0.016857028	0.022714258	NA	-0.000831499	0.003041626	0.003014161	0.002165528	0.000876098	susceptible	a	FALSE
SNP0032	0.957446809	0.913978495	0.950549451	0.979423868	0.982638889	0.95112782	0.971193416	0.985362096	0.994232156	0.998432602	0.993288591	NA	NA	NA	NA	NA	NA	NA	NA	NA	NA	NA	0.005895495	0.000644906	NA	0.001476496	-0.00083159	resistant	A	FALSE
SNP0033	0.936170213	0.838709677	0.813186813	0.884773663	0.934027778	0.917293233	0.803840878	0.852080123	0.846431146	0.877742947	0.949969494	NA	0.067177429	-0.133074798	0.290596331	NA	NA	0.089698695	-0.036848501	0.008537376	0.091171389	NA	0.00117535	0.002620359	-0.00166968	0.002165528	0.000454831	resistant	A	FALSE
SNP0034	0.425531915	0.397849462	0.362637363	0.382716049	0.291666667	0.259398496	0.347050754	0.273497689	0.268204758	0.274294671	0.230628432	-0.168249563	-0.29124751	0.132601886	0.188281318	0.354720487	0.137471099	0.019346417	-0.01921624	0.039415842	0.030089244	-0.082400279	-0.017409882	0.004307343	0.006224237	0.008858978	-0.004551635	susceptible	a	FALSE
SNP0035	0.680851064	0.806451613	0.851648352	0.868312757	0.802083333	0.864661654	0.893689986	0.885978428	0.87887527	0.884012539	0.88590604	0.175133148	0.634797784	0.524307773	-0.002069811	0.186881177	-0.229997185	0.010216518	-0.02395369	-0.003360354	0.137345228	0.158605689	0.014037612	0.003963465	-0.035235312	0.007874647	-0.003911182	resistant	A	FALSE
SNP0036	0.574468085	0.64516129	0.637362637	0.600823045	0.631944444	0.706766917	0.64951989	0.697226502	0.705839942	0.725705329	0.800488103	-0.284274611	0.167855482	0.193227602	-0.091027485	-0.311364201	-0.155363051	0.002772389	-0.066363536	-0.000338748	0.030215007	0.032694786	0.016982641	0.004096688	0.007427732	0.008858978	-0.00476229	resistant	A	FALSE
SNP0037	0.255319149	0.344086022	0.527472527	0.625514403	0.576388889	0.545112782	0.572016461	0.537750385	0.501802451	0.452978056	0.745576571	0.413991649	-0.139023432	0.079195524	0.174313878	0.109248925	-0.262572516	-0.0155905	0.040592388	-0.003282336	0.112152229	-0.019421309	0.023908587	0.017461213	-0.016382528	0.006890316	0.010570897	susceptible	A	FALSE
SNP0038	0.446808511	0.548387097	0.708791209	0.757201646	0.743055556	0.695488722	0.674897119	0.610169492	0.59480894	0.534482759	0.824893228	0.199120172	-0.00962544	0.212766424	-0.020133058	-0.185799264	-0.249968864	0.006653673	0.03034983	0.04188739	0.030133543	-0.066041588	0.010278515	0.012646235	-0.012599921	0.008957411	0.003688824	susceptible	A	FALSE
SNP0039	0.680851064	0.795698925	0.82967033	0.847736626	0.743055556	0.808270677	0.862825789	0.86440678	0.856524874	0.862068966	0.878584503	0.175133148	0.241671738	0.494378178	-0.060285407	0.127435738	-0.039196317	0.157963345	0.04332857	-0.001739383	0.094154581	0.161694929	0.01352565	0.00372073	-0.017344153	0.007874647	-0.004153917	resistant	A	FALSE
SNP0040	0.808510638	0.795698925	0.681318681	0.637860082	0.71875	0.69924812	0.683813443	0.746533128	0.75702956	0.752351097	0.867602196	-0.821407357	-0.51359206	-0.221743988	-0.169342095	-0.315681403	0.091405164	-0.013821208	-0.01206534	-0.008592867	0.022550287	0.001997822	0.004832806	0.0043702	0.068340567	0.005610686	-0.001240486	resistant	A	FALSE
SNP0041	0.659574468	0.795698925	0.840659341	0.872427984	0.802083333	0.860902256	0.855281207	0.863636364	0.873107426	0.877742947	0.875533862	0.38883479	0.549828783	0.461928927	0.099430648	0.186881177	-0.20813672	0.137618955	0.058818734	-0.000583592	0.111357542	0.117933035	0.014008472	0.004165316	-0.042058339	0.008137135	-0.003971819	resistant	A	FALSE
SNP0042	0.638297872	0.795698925	0.840659341	0.868312757	0.798611111	0.857142857	0.843621399	0.854391371	0.863734679	0.876175549	0.87309335	0.388949065	0.549828783	0.461928927	-0.002069811	0.195864503	-0.164682944	0.094433057	0.070640373	-0.003646181	0.110967847	0.114448694	0.01438434	0.004710017	-0.040733473	0.008366812	-0.003656796	resistant	A	FALSE
SNP0043	0.617021277	0.494623656	0.642857143	0.711934156	0.763888889	0.69924812	0.681069959	0.646379045	0.59480894	0.553291536	0.766320927	0.072408527	-0.471751429	-0.093598025	-0.130257513	-0.175649384	0.101066044	0.042180135	-0.006791704	0.020780211	0.114250246	-0.019769136	0.005664509	0.007137811	0.024463766	0.008563679	-0.001425868	resistant	A	FALSE
SNP0044	0.638297872	0.806451613	0.846153846	0.87654321	0.8125	0.864661654	0.87037037	0.872881356	0.881038212	0.882445141	0.877974375	0.388949065	0.527034791	0.403615388	-0.013621349	0.317906503	-0.144142843	0.112858874	0.019878821	0.007495435	0.07586906	0.050200172	0.015068694	0.005146791	-0.04386195	0.008366812	-0.003220021	resistant	A	FALSE
SNP0045	0.361702128	0.193548387	0.131868132	0.127572016	0.163194444	0.112781955	0.121399177	0.117103236	0.106705119	0.10815047	0.126296522	-0.388949065	-0.527034791	-0.346410494	-0.031272298	-0.255805434	0.163596127	-0.097605389	0.025326258	-0.130539299	-0.073768033	-0.099281111	-0.015062196	0.005515565	0.038003796	0.008366812	-0.002851247	susceptible	a	FALSE
SNP0046	0.574468085	0.752688172	0.774725275	0.814814815	0.743055556	0.808270677	0.699588477	0.7403698	0.750540735	0.747648903	0.840756559	0.277709973	0.367249675	0.356419698	-0.004508105	0.106579271	0.009309822	0.078891232	0.048346052	-0.047539661	0.093100632	0.084577028	0.009512496	0.004995045	-0.029055625	0.008858978	-0.003863933	resistant	A	FALSE
SNP0047	0.404255319	0.548387097	0.423076923	0.320987654	0.28125	0.406015038	0.529492455	0.487673344	0.522710887	0.55015674	0.310555217	0.201806405	0.322859718	0.053810603	-0.139532799	-0.076397201	-0.19999927	0.063598615	-0.008205124	-0.037379151	-0.181303971	-0.04605218	0.003809943	0.00995661	-0.028426053	0.008727734	0.001228876	susceptible	A	FALSE
SNP0048	0.29787234	0.268817204	0.368131868	0.230452675	0.201388889	0.22556391	0.367626886	0.423728814	0.530641673	0.564263323	0.388651617	-0.082369941	0.022447704	0.105310616	-0.179114146	-0.081870235	-0.069161025	0.023234227	0.072769507	0.004077106	0.052397512	0.015701739	0.024327278	0.014725194	0.008321172	0.007579348	0.007145847	resistant	A	FALSE
SNP0049	0	0	0.005494505	0	0	0	0.001371742	0	0.000720981	0.004702194	0.009151922	NA	NA	-0.281653532	NA	NA	NA	0.577967108	NA	-0.737073549	-0.298016385	-0.237820997	0.000469269	9.67E-06	-0.030406719	0	9.67E-06	susceptible	a	FALSE
SNP0050	0.574468085	0.76344086	0.774725275	0.773662551	0.725694444	0.793233083	0.73388203	0.769645609	0.767844268	0.763322884	0.85356925	-0.046922483	0.267773716	0.512214631	-0.420452369	-0.052684209	-0.234112369	0.130830202	0.018468498	-0.018554126	0.08139496	0.04980007	0.01249586	0.004631954	-0.007207749	0.008858978	-0.004227024	resistant	A	FALSE
SNP0051	0.829787234	0.827956989	0.868131868	0.880658436	0.934027778	0.890977444	0.852537723	0.802003082	0.801730353	0.760188088	0.93166565	0.200564488	-0.183202305	0.257499793	-0.045923023	NA	-0.015743483	-0.035731518	0.008646502	0.001969775	0.112504033	NA	-0.001815353	0.003019853	-0.004616594	0.005118521	-0.002098667	resistant	A	FALSE
SNP0052	0.042553191	0.032258065	0.027472527	0.028806584	0.013888889	0.056390977	0.055555556	0.037750385	0.043979813	0.067398119	0.064063453	0.79597417	-0.390097556	0.335447775	-0.360382683	0.685693769	0.423893419	-0.037760544	-0.073867139	0.090552541	0.007545227	-0.104375508	0.00324716	0.000280926	-0.034511693	0.001476496	-0.00119557	susceptible	a	FALSE
SNP0053	0.680851064	0.655913978	0.510989011	0.378600823	0.381944444	0.45112782	0.573388203	0.510785824	0.514780101	0.553291536	0.32580842	-0.051109794	0.065854663	-0.34066224	-0.153424954	-0.089428587	0.025153818	-0.037247686	-0.068440325	0.03264486	-0.093054915	0.067323139	-0.015622872	0.012697599	0.011805435	0.007874647	0.004822952	susceptible	a	FALSE
SNP0054	0.404255319	0.204301075	0.17032967	0.176954733	0.208333333	0.169172932	0.211934156	0.191063174	0.187454939	0.202194357	0.118364857	0.144004575	-0.027616637	-0.253159518	0.426754716	-0.180710214	0.177685177	-0.07777478	0.028351193	0.001705394	-0.175675811	-0.03407891	-0.012315324	0.00510398	-0.012835736	0.008727734	-0.003623754	susceptible	a	FALSE
SNP0055	0.319148936	0.182795699	0.115384615	0.152263374	0.145833333	0.112781955	0.113168724	0.1394453	0.144917087	0.139498433	0.088468578	0.128488059	-0.339967233	-0.445822172	0.596357424	0.047636893	0.125933198	-0.087977304	0.010199036	0.044825647	-0.137671056	0.048734778	-0.011784493	0.003768174	0.005222098	0.007874647	-0.004106473	susceptible	a	FALSE
SNP0056	0.361702128	0.182795699	0.153846154	0.127572016	0.177083333	0.135338346	0.193415638	0.168721109	0.160778659	0.180250784	0.110433191	-0.337657989	-0.589191433	-0.433345664	-0.122039498	-0.01140659	0.050511555	-0.049500453	0.050754669	0.055120015	-0.146309644	0.042039742	-0.010428149	0.004390403	0.049480976	0.008366812	-0.00397641	susceptible	a	FALSE
SNP0057	0.021276596	0.064516129	0.027472527	0.012345679	0.003472222	0.022556391	0.021947874	0.013097072	0.010814708	0.010971787	0.005491153	-1.669659009	-0.630568291	0.847226153	-0.505042648	-0.965835153	-0.489570234	-0.056104936	-0.102955581	0.162229863	0.349108821	-0.050954457	-0.002937269	0.000280196	0.106101334	0.000754654	-0.000474458	susceptible	a	FALSE
SNP0058	0.574468085	0.774193548	0.791208791	0.835390947	0.767361111	0.808270677	0.746227709	0.775038521	0.769286229	0.74137931	0.8633313	0.220551017	0.551831123	0.377589458	0.023676706	-0.132292829	0.030420247	0.099461722	-0.024359257	-0.050173703	0.095931449	-0.070121301	0.010049574	0.005451692	-0.040223338	0.008858978	-0.003407286	resistant	A	FALSE
SNP0059	1	0.989247312	0.972527473	0.971193416	0.951388889	0.966165414	0.969135802	0.963020031	0.958183129	0.956112853	0.979255644	NA	NA	NA	NA	NA	NA	NA	NA	NA	NA	NA	-0.002526295	0.000210345	NA	0	0.000210345	resistant	A	FALSE
SNP0060	0.808510638	0.838709677	0.835164835	0.855967078	0.833333333	0.830827068	0.770919067	0.745762712	0.664744052	0.611285266	0.780353874	0.687001673	0.167258104	-0.230439384	-0.07367893	0.008746645	0.148449296	-0.029914597	-0.080578547	0.032015967	0.03777085	0.092947834	-0.016768789	0.006150327	-0.025030115	0.005610686	0.000539641	resistant	A	FALSE
SNP0061	0.936170213	0.935483871	0.923076923	0.950617284	0.958333333	0.928571429	0.858024691	0.831278891	0.75702956	0.689655172	0.890176937	NA	NA	NA	NA	NA	NA	0.057003809	0.059501961	0.004473558	0.065965968	-0.129081126	-0.018640079	0.007584204	-0.036570586	0.002165528	0.005418676	resistant	a	FALSE
SNP0062	0.829787234	0.892473118	0.884615385	0.893004115	0.909722222	0.883458647	0.816872428	0.777349769	0.714491709	0.653605016	0.851738865	0.488768477	0.200606715	0.159451759	-0.06617203	NA	0.169872909	0.00611702	-0.032977569	-0.037955999	0.094787346	-0.034912835	-0.015274943	0.006789547	-0.033573553	0.005118521	0.001671027	resistant	a	FALSE
SNP0063	0.893617021	0.924731183	0.917582418	0.942386831	0.958333333	0.92481203	0.851165981	0.825885978	0.757750541	0.689655172	0.88590604	0.246186512	NA	NA	NA	NA	NA	0.073671439	0.050860706	-0.006780968	0.031866099	-0.051003434	-0.016350215	0.006954201	-0.028075305	0.003445158	0.003509043	resistant	a	FALSE
SNP0064	0.234042553	0.311827957	0.43956044	0.559670782	0.545138889	0.473684211	0.465706447	0.506933744	0.461427541	0.429467085	0.651006711	-0.345396265	-0.199157643	0.245697095	-0.251223969	0.043304536	-0.048079719	-6.44E-05	0.073541669	0.005653109	-0.036874517	0.00736916	0.02214611	0.013042185	0.020899909	0.006496584	0.006545601	resistant	A	FALSE
SNP0065	0.808510638	0.720430108	0.598901099	0.485596708	0.489583333	0.567669173	0.604252401	0.531587057	0.547224225	0.556426332	0.372788286	-0.008408166	0.139923004	-0.333994671	0.297910049	-0.052740449	0.004767166	0.0164035	-0.01913314	0.001476439	0.013572506	-0.172537555	-0.02530007	0.013617693	-0.008041618	0.005610686	0.008007007	resistant	a	FALSE
SNP0066	0.14893617	0.139784946	0.104395604	0.094650206	0.052083333	0.101503759	0.180384088	0.157164869	0.106705119	0.114420063	0.061622941	0.59580814	0.056266291	-0.250627846	-0.177842064	-0.133670433	0.32799213	0.102322978	0.024072677	0.001351703	-0.059894282	-0.139968866	-0.002525155	0.001540337	-0.024979689	0.004593544	-0.003053207	susceptible	a	FALSE
SNP0067	0.787234043	0.731182796	0.664835165	0.489711934	0.520833333	0.545112782	0.703017833	0.624807396	0.669069935	0.703761755	0.546064674	-0.461230498	-0.168792844	0.003851775	0.469632532	-0.309171836	-0.101489715	0.015162638	-0.0629018	-0.023074649	-0.071280904	-0.066503164	-0.007731375	0.009406754	0.014019736	0.00607004	0.003336714	susceptible	a	FALSE
SNP0068	0.361702128	0.419354839	0.43956044	0.588477366	0.517361111	0.496240602	0.517832647	0.56779661	0.449891853	0.39968652	0.575350824	0.311003368	-0.017481844	-0.103127073	-0.500014911	0.07683396	0.235529313	0.022009086	0.043234305	-0.00772757	0.077487367	0.003730635	0.008906132	0.005806479	0.001467139	0.008366812	-0.002560333	susceptible	a	FALSE
SNP0069	0.85106383	0.838709677	0.89010989	0.905349794	0.958333333	0.943609023	0.806584362	0.807395994	0.857966835	0.860501567	0.9414277	-0.152303176	0.096741619	0.123496898	NA	NA	NA	-0.069097606	0.030806502	-0.010173589	0.035099618	NA	0.000862738	0.00287368	0.001536517	0.004593544	-0.001719864	resistant	A	FALSE
SNP0070	0.255319149	0.107526882	0.098901099	0.082304527	0.128472222	0.097744361	0.170096022	0.130200308	0.129776496	0.161442006	0.095790116	-0.40839784	-0.186786882	-0.262166236	0.02282649	0.030250899	0.06387233	-0.087577529	-0.004721473	0.042145838	-0.221236113	-0.019134964	-0.003199483	0.002419227	0.023168448	0.006890316	-0.004471089	susceptible	a	FALSE
SNP0071	0.723404255	0.666666667	0.708791209	0.823045267	0.715277778	0.665413534	0.593964335	0.610939908	0.493150685	0.429467085	0.676021965	0.151635219	0.169346549	0.060104857	0.464056249	0.168419559	0.113414186	-0.026159565	-0.057474834	-0.026972306	0.080681676	0.017735316	-0.021619596	0.012197024	-0.022936653	0.007251237	0.004945787	resistant	a	FALSE
SNP0072	0.808510638	0.795698925	0.846153846	0.893004115	0.892361111	0.815789474	0.679012346	0.685670262	0.609949531	0.542319749	0.834045149	0.195395513	0.497214863	0.039605426	0.134232834	0.478264103	-0.097200552	0.017697378	-0.095361698	-0.021221455	0.077732108	-0.01605219	-0.020204305	0.013667431	-0.034885509	0.005610686	0.008056745	resistant	a	FALSE
SNP0073	0.85106383	0.817204301	0.851648352	0.9218107	0.899305556	0.84962406	0.736625514	0.721109399	0.679884643	0.615987461	0.861500915	0.01186385	0.297790351	0.035113323	NA	0.37509309	0.024731027	-0.008844948	-0.128338122	-0.010381527	-0.011483388	0.040930987	-0.016655052	0.009504075	-0.018884025	0.004593544	0.004910531	resistant	a	FALSE
SNP0074	0.787234043	0.784946237	0.824175824	0.888888889	0.892361111	0.804511278	0.669410151	0.681047766	0.612112473	0.551724138	0.827943868	0.317781415	0.455360131	0.331216407	0.202238522	0.486316745	0.021353758	0.02088546	-0.114689218	-0.022773956	0.104259587	-0.108953662	-0.018219659	0.012578601	-0.05181214	0.00607004	0.00650856	resistant	a	FALSE
SNP0075	0.106382979	0.139784946	0.115384615	0.090534979	0.059027778	0.052631579	0.192043896	0.185670262	0.16149964	0.194357367	0.19219036	0.09716212	-0.062840477	0.144715333	-0.1997663	-0.744346666	-0.033356479	-0.011980593	-0.015152978	-0.086393981	-0.099153242	0.023913842	0.010081439	0.002907597	-0.000938433	0.003445158	-0.000537562	susceptible	a	FALSE
SNP0076	0.957446809	0.903225806	0.923076923	0.925925926	0.881944444	0.917293233	0.972565158	0.969183359	0.930064888	0.902821317	0.871873093	NA	NA	NA	NA	-0.232405292	NA	NA	NA	NA	NA	-0.066093823	-0.002103519	0.001096442	NA	0.001476496	-0.000380054	resistant	A	FALSE
SNP0077	0.957446809	0.892473118	0.912087912	0.917695473	0.871527778	0.906015038	0.93484225	0.93605547	0.881038212	0.852664577	0.852348993	NA	-0.346452775	NA	NA	-0.101516815	NA	NA	NA	0.067415401	0.103637933	-0.108038264	-0.006162163	0.001202936	0.036763477	0.001476496	-0.000273561	resistant	A	FALSE
SNP0078	1	0.967741935	0.983516484	0.987654321	1	0.996240602	0.995884774	0.99614792	0.995674117	0.996865204	0.996949359	NA	NA	NA	NA	NA	NA	NA	NA	NA	NA	NA	0.001368952	9.17E-05	NA	0	9.17E-05	resistant	A	FALSE
SNP0079	0.744680851	0.720430108	0.774725275	0.851851852	0.791666667	0.729323308	0.812071331	0.810477658	0.749819755	0.697492163	0.903599756	-0.022620555	-0.336306637	0.244599219	0.343835402	-0.131113067	0.128752655	-0.070591394	-0.046931518	-0.009069479	-0.202639968	NA	0.005143477	0.003764009	-0.010730806	0.006890316	-0.003126308	resistant	A	FALSE
SNP0080	0.021276596	0.021505376	0	0.012345679	0.006944444	0.007518797	0.032921811	0.026194145	0.04037491	0.042319749	0.028065894	-1.160147823	-1.526968575	NA	0.343791789	0.036267099	-0.305105398	-0.031102609	-0.158254822	0.000110034	-0.223339399	-0.112932276	0.002654573	0.000193797	0.103104558	0.000754654	-0.000560857	susceptible	a	FALSE
SNP0081	0.914893617	0.892473118	0.906593407	0.95473251	0.951388889	0.894736842	0.897805213	0.915254237	0.842105263	0.81661442	0.820012203	NA	0.82554785	NA	NA	NA	-0.007835206	-0.042912342	NA	0.025742703	0.106975366	-0.035127407	-0.010034968	0.002213374	-0.080826124	0.002821749	-0.000608375	resistant	A	FALSE
SNP0082	0.765957447	0.677419355	0.730769231	0.847736626	0.836805556	0.733082707	0.731824417	0.73651772	0.617880317	0.52507837	0.720561318	-0.380258761	-0.321203696	0.044659025	0.101861758	0.155314294	0.056829051	0.036401784	-0.005701646	0.050139322	0.095618345	-0.142391266	-0.013658457	0.008300715	0.023082066	0.006496584	0.001804132	susceptible	a	FALSE
SNP0083	0.042553191	0.075268817	0.032967033	0.049382716	0.083333333	0.052631579	0.022633745	0.021571649	0.024513338	0.02507837	0.023184869	1.24182576	1.046111836	-0.312984262	0.294412411	0.186617308	0.042623183	-0.062914655	-0.11480076	-0.000661104	0.215028053	-0.034481283	-0.003993511	0.000479603	-0.089425992	0.001476496	-0.000996894	susceptible	a	FALSE
SNP0084	0.829787234	0.698924731	0.774725275	0.860082305	0.875	0.766917293	0.781893004	0.862095532	0.801730353	0.777429467	0.745576571	0.22619051	0.008758642	-0.274540642	0.302571291	0.029644085	0.115491172	0.038405448	0.117724299	0.106588084	0.030671878	-0.038994076	-0.001046361	0.002966901	-0.004143786	0.005118521	-0.00215162	resistant	A	FALSE
SNP0085	0.957446809	0.935483871	0.945054945	0.967078189	0.954861111	0.95112782	0.973251029	0.977657935	0.893294881	0.876175549	0.832824893	NA	NA	NA	NA	NA	NA	NA	NA	0.201519328	0.14676401	-0.090285095	-0.008873397	0.002117189	-0.145902212	0.001476496	0.000640692	resistant	A	FALSE
SNP0086	0.787234043	0.64516129	0.642857143	0.724279835	0.760416667	0.654135338	0.712620027	0.817411402	0.736842105	0.722570533	0.717510677	0.042975704	0.065737155	-0.020063243	-0.335843142	-0.082299905	0.024780557	0.036733273	0.133744975	0.138162555	-0.003818375	-0.022852006	0.00346765	0.003190205	0.008413874	0.00607004	-0.002879835	resistant	A	FALSE
SNP0087	0.85106383	0.698924731	0.708791209	0.798353909	0.84375	0.72556391	0.803155007	0.855932203	0.812545061	0.810344828	0.802928615	-0.392326155	-0.177479023	-0.259568055	-0.319121356	-0.118779212	-0.14356958	0.055951767	0.011014995	0.012188234	-0.029742672	-0.032938076	0.005371159	0.003129722	0.03671053	0.004593544	-0.001463822	resistant	A	FALSE
SNP0088	0.936170213	0.935483871	0.945054945	0.934156379	0.913194444	0.936090226	0.905349794	0.926040062	0.856524874	0.81661442	0.83709579	NA	NA	NA	NA	NA	NA	NA	NA	0.071571647	-0.042854533	-0.09498682	-0.011459249	0.002058883	-0.083279234	0.002165528	-0.000106645	resistant	A	FALSE
SNP0089	0.957446809	0.967741935	0.978021978	0.95473251	0.958333333	0.939849624	0.881344307	0.902927581	0.904109589	0.904388715	0.957291031	NA	NA	NA	NA	NA	NA	-0.022838953	NA	NA	NA	NA	-0.005968435	0.001063904	NA	0.001476496	-0.000412592	resistant	A	FALSE
SNP0090	0.914893617	0.817204301	0.846153846	0.893004115	0.864583333	0.766917293	0.891632373	0.912942989	0.843547224	0.822884013	0.831604637	NA	-0.487569767	-0.097443469	0.212177049	-0.318117331	0.009418988	-0.020110686	NA	0.031261521	-0.099646048	-0.221687524	-0.003041992	0.002079799	0.012919965	0.002821749	-0.00074195	resistant	A	FALSE
SNP0091	0.914893617	0.817204301	0.846153846	0.893004115	0.875	0.781954887	0.896433471	0.915254237	0.85075703	0.838557994	0.838316046	NA	-0.487569767	-0.097443469	0.272355244	-0.141473476	-0.026545829	0.009736768	NA	0.047049362	-0.109981986	-0.05455991	-0.001979362	0.001783247	0.018420927	0.002821749	-0.001038502	resistant	A	FALSE
SNP0092	0.893617021	0.806451613	0.840659341	0.884773663	0.868055556	0.763157895	0.879286694	0.909090909	0.83850036	0.824451411	0.820622331	-0.288723173	-0.466987792	-0.164841035	0.259307965	-0.00502916	0.031531978	-0.033096917	NA	0.056396904	-0.087398628	-0.07764922	-0.002178051	0.001891901	0.024010026	0.003445158	-0.001553257	resistant	A	FALSE
SNP0093	0.021276596	0.043010753	0.027472527	0.041152263	0.020833333	0.041353383	0.080932785	0.062403698	0.072098053	0.073667712	0.04881025	1.129259006	0.529375942	-0.366988426	0.132945037	0.231101817	-0.118502342	0.028436234	0.102387205	0.014502718	0.102553715	-0.10267088	0.004516136	0.000451946	-0.063511329	0.000754654	-0.000302707	susceptible	a	FALSE
SNP0094	0.106382979	0.23655914	0.142857143	0.106995885	0.131944444	0.195488722	0.120713306	0.070107858	0.105984138	0.120689655	0.178767541	0.623331462	0.496041207	0.268924807	-0.113161821	0.055628989	0.025947555	-0.065796291	-0.012624455	-0.045006196	0.01340303	-0.012584992	-0.002701648	0.002293463	-0.054293441	0.003445158	-0.001151695	susceptible	a	FALSE
SNP0095	0.042553191	0.064516129	0.115384615	0.061728395	0.041666667	0.056390977	0.03909465	0.023112481	0.056236482	0.067398119	0.117754728	0.457865848	-0.000500201	0.513848423	0.430178576	-0.36568196	0.257115287	0.0012296	-0.094397284	-0.060980409	-0.110443562	-0.019191747	0.001184431	0.000888591	-0.04756171	0.001476496	-0.000587905	susceptible	a	FALSE
SNP0096	1	0.946236559	0.983516484	0.979423868	0.979166667	0.939849624	0.962277092	0.981510015	0.968276857	0.982758621	0.964002441	NA	NA	NA	NA	NA	NA	NA	NA	NA	NA	NA	-0.000839416	0.00030968	NA	0	0.00030968	resistant	A	FALSE
SNP0097	0.978723404	0.989247312	0.967032967	0.975308642	0.975694444	0.981203008	0.993141289	0.995377504	0.992790195	0.987460815	0.994508847	NA	NA	NA	NA	NA	NA	NA	NA	NA	NA	NA	0.001878523	9.04E-05	NA	0.000754654	-0.000664207	resistant	A	FALSE
SNP0098	0.808510638	0.709677419	0.714285714	0.818930041	0.815972222	0.710526316	0.716049383	0.799691834	0.788031723	0.772727273	0.768151312	-0.121080401	-0.228517398	-0.456639041	-0.41833012	0.03306152	-0.080705763	-0.027985408	-0.04263278	0.028673436	0.057588919	-0.028371898	0.001211287	0.00201943	0.034129572	0.005610686	-0.003591256	resistant	A	FALSE
SNP0099	0.787234043	0.688172043	0.675824176	0.790123457	0.791666667	0.691729323	0.703703704	0.793528505	0.774333093	0.755485893	0.75899939	-0.058444603	-0.164452755	-0.381963551	-0.321518268	-0.085027289	-0.135543524	-0.00157353	-0.029434599	0.009219478	0.099836936	0.068625073	0.003113237	0.002205417	0.032124339	0.00607004	-0.003864624	resistant	A	FALSE
SNP0100	0.787234043	0.688172043	0.708791209	0.814814815	0.8125	0.695488722	0.715363512	0.798151002	0.785147801	0.775862069	0.764490543	-0.30279702	-0.115158311	-0.319676799	-0.376525252	-0.036448271	-0.029025355	-0.039534971	0.005792039	0.03834372	0.008063592	0.026275496	0.003051348	0.002278023	0.036125997	0.00607004	-0.003792018	resistant	A	FALSE
SNP0101	0.021276596	0.010752688	0.021978022	0.016460905	0.024305556	0.022556391	0.006858711	0.003081664	0.007209805	0.012539185	0.007321538	-0.336902081	-0.406018709	0.163768606	0.139472832	-0.307649627	0.083120966	0.28375339	0.240533527	0.256983307	-0.119911712	-0.694712585	-0.001373993	5.76E-05	0.003895854	0.000754654	-0.000697088	susceptible	a	FALSE
SNP0102	0.510638298	0.397849462	0.302197802	0.283950617	0.315972222	0.278195489	0.287379973	0.318181818	0.366979092	0.423197492	0.292251373	0.204627839	-0.082090075	-0.024305609	-0.007861607	-0.097141462	-0.20547052	0.071682796	0.069719556	-0.006316998	0.050001071	-0.025846421	-0.006875714	0.005448312	-0.002236857	0.009055844	-0.003607533	susceptible	a	FALSE
SNP0103	0.489361702	0.376344086	0.313186813	0.283950617	0.295138889	0.259398496	0.275720165	0.297380586	0.348954578	0.407523511	0.262965223	0.262067971	0.016185227	0.019083556	0.090188958	-0.161809155	-0.128563723	0.031660214	0.018721924	-0.028373988	0.046717688	-0.013061977	-0.00811382	0.005098355	-0.01223052	0.009055844	-0.00395749	susceptible	a	FALSE
SNP0104	0.404255319	0.333333333	0.263736264	0.234567901	0.208333333	0.180451128	0.182441701	0.215716487	0.268925739	0.318181818	0.171446004	0.20319779	-0.043072295	-0.106611505	-0.197952914	-0.142605788	-0.180656796	0.050559465	0.001744398	-0.093415102	0.08815276	0.017468436	-0.011569806	0.005456673	0.002076387	0.008727734	-0.003271061	susceptible	a	FALSE
SNP0105	0.425531915	0.344086022	0.274725275	0.242798354	0.232638889	0.184210526	0.212620027	0.241910632	0.302811824	0.357366771	0.214765101	0.280023718	0.028906005	-0.113261557	-0.114798371	-0.108233375	-0.114888332	-0.040158623	0.036099171	-0.08387365	0.060051143	-0.018986692	-0.008529507	0.005467263	-0.00829489	0.008858978	-0.003391715	susceptible	a	FALSE
SNP0106	0.680851064	0.731182796	0.626373626	0.46090535	0.451388889	0.526315789	0.556927298	0.457627119	0.509012257	0.572100313	0.435021354	0.257972211	0.015473833	-0.054444679	0.285090593	0.060765562	-0.030115471	0.002313157	0.125881114	0.05320243	-0.023213778	-0.024998621	-0.019259824	0.009781171	-0.014759406	0.007874647	0.001906524	resistant	a	FALSE
SNP0107	0.531914894	0.462365591	0.412087912	0.325102881	0.305555556	0.293233083	0.310699588	0.276579353	0.348233598	0.404388715	0.361195851	0.107508851	0.149718124	-0.091206184	0.245339479	0.049220555	-0.020693198	-0.026076045	0.034158587	-0.048973525	0.065611364	0.000121465	-0.01244517	0.00624233	-0.01131204	0.009023033	-0.002780703	susceptible	a	FALSE
SNP0108	0.808510638	0.795698925	0.758241758	0.843621399	0.770833333	0.80075188	0.849794239	0.896764253	0.852198991	0.849529781	0.8438072	-0.304364649	0.043521285	-0.321783945	-0.474454481	0.014307146	0.096210551	0.126332536	0.081071992	0.099202087	0.10592477	-0.028445653	0.007808405	0.001691344	0.037411321	0.005610686	-0.003919342	resistant	A	FALSE
SNP0109	0.808510638	0.817204301	0.78021978	0.843621399	0.774305556	0.804511278	0.848422497	0.899845917	0.852919971	0.847962382	0.851128737	-0.304364649	-0.023323665	-0.292187233	-0.513398676	-0.044479125	0.022052016	0.118459119	0.086611028	0.104372417	0.098022126	0.062110318	0.006734449	0.001355275	0.044276315	0.005610686	-0.004255411	resistant	A	FALSE
SNP0110	0.808510638	0.817204301	0.78021978	0.843621399	0.767361111	0.808270677	0.855967078	0.902157165	0.85075703	0.844827586	0.845637584	-0.304364649	-0.023323665	-0.292187233	-0.513398676	-0.00544108	0.054825886	0.089111959	NA	0.104275613	0.098499054	0.081191292	0.00648561	0.00144584	0.04340575	0.005610686	-0.004164846	resistant	A	FALSE
SNP0111	0.957446809	0.967741935	0.950549451	0.942386831	0.951388889	0.95112782	0.953360768	0.95146379	0.940879596	0.946708464	0.981086028	NA	NA	NA	NA	NA	NA	NA	NA	NA	NA	NA	0.000228895	0.000132836	NA	0.001476496	-0.00134366	resistant	A	FALSE
SNP0112	0.553191489	0.548387097	0.642857143	0.744855967	0.763888889	0.665413534	0.646090535	0.6394453	0.647440519	0.5830721	0.790115924	0.26941008	0.305850858	0.112191334	0.167366376	0.130696365	0.075863018	-0.07977112	-0.071543642	-0.053326282	-0.012706644	0.138699657	0.009168115	0.006569098	-0.028296568	0.008957411	-0.002388313	resistant	A	FALSE
SNP0113	0.957446809	0.978494624	0.950549451	0.95473251	0.947916667	0.954887218	0.956104252	0.949922958	0.950252343	0.959247649	0.986577181	NA	NA	NA	NA	NA	NA	NA	NA	NA	NA	NA	0.000603101	0.000153895	NA	0.001476496	-0.001322602	resistant	A	FALSE
SNP0114	0.063829787	0.064516129	0.06043956	0.057613169	0.09375	0.097744361	0.074759945	0.084745763	0.087959625	0.103448276	0.084197682	-0.216148433	-0.700509966	-0.313595461	0.216688098	0.133531194	0.01872401	0.139413548	0.087178979	0.031252947	-0.180916646	-0.020720855	0.003412758	0.000256526	0.034881096	0.002165528	-0.001909002	susceptible	a	FALSE
SNP0115	0.468085106	0.483870968	0.384615385	0.283950617	0.239583333	0.338345865	0.360768176	0.365947612	0.364095169	0.44200627	0.288590604	-0.131988811	-0.292819982	-0.158751002	-0.158954238	-0.03355745	0.007911719	0.071990539	0.071975333	0.107147744	-0.032627713	-0.073243953	-0.007648301	0.005993624	0.024541789	0.009023033	-0.00302941	susceptible	a	FALSE
SNP0116	0.021276596	0.010752688	0.021978022	0.016460905	0.020833333	0.011278195	0.004115226	0.01155624	0.022350397	0.028213166	0.007321538	-0.336902081	-0.406018709	0.120096547	0.452850279	-0.105256299	-0.31572308	0.178413004	0.101575997	0.223472621	-0.190308179	-0.495394501	-0.000230397	5.63E-05	-0.000348827	0.000754654	-0.000698376	susceptible	a	FALSE
SNP0117	0.978723404	0.989247312	0.961538462	0.971193416	0.972222222	0.984962406	0.989711934	0.994607088	0.987743331	0.976489028	0.991458206	NA	NA	NA	NA	NA	NA	NA	NA	NA	NA	NA	0.001414296	0.000107279	NA	0.000754654	-0.000647374	resistant	A	FALSE
SNP0118	0	0	0	0	0	0	0	0	0	0.001567398	0.004270897	NA	NA	NA	NA	NA	NA	NA	NA	NA	-1.44440945	-0.696977027	0.000251128	1.76E-06	NA	0	1.76E-06	susceptible	a	FALSE
SNP0119	0.680851064	0.623655914	0.642857143	0.728395062	0.65625	0.646616541	0.74005487	0.801232666	0.791636626	0.761755486	0.840146431	-0.294938445	0.246303598	0.120774655	-0.515222802	-0.051004437	0.107025715	0.012234349	-0.053417649	-0.027908079	0.160065019	0.03815556	0.018406306	0.005459305	0.01692106	0.007874647	-0.002415342	resistant	A	FALSE
SNP0120	0.723404255	0.720430108	0.642857143	0.510288066	0.517361111	0.616541353	0.594650206	0.557781202	0.617880317	0.655172414	0.482611348	0.132531315	0.342978178	-0.11288405	0.17873448	0.191470326	0.101739461	-0.03581966	-0.01995748	0.054570353	0.013435515	0.019655356	-0.012433186	0.006553652	-0.01822601	0.007251237	-0.000697586	resistant	A	FALSE
SNP0121	0	0	0	0	0	0	0.003429355	0	0	0	0.004881025	NA	NA	NA	NA	NA	NA	0.418127822	NA	NA	NA	-0.074306721	0.000253041	2.93E-06	NA	0	2.93E-06	susceptible	a	FALSE
SNP0122	0	0	0	0.008230453	0.003472222	0.007518797	0.002743484	0	0.002162942	0.006269592	0.241610738	NA	NA	NA	-0.497318063	-0.936137385	-0.028279	0.828944038	NA	-0.201680824	0.758407686	-0.038676784	0.011113011	0.005183737	0.123670742	0	0.005183737	resistant	A	FALSE
SNP0123	0	0	0	0.004115226	0	0.003759398	0.003429355	0	0.000720981	0.001567398	0.004270897	NA	NA	NA	-1.077987963	NA	0.868149656	0.418127822	NA	0.234775677	-0.018684856	-0.130209611	0.000227145	3.50E-06	0.057798956	0	3.50E-06	susceptible	a	FALSE
SNP0124	0	0	0.005494505	0	0.003472222	0	0.002057613	0	0	0	0.004881025	NA	NA	-0.23744606	NA	-1.577215365	NA	1.204812479	NA	NA	NA	0.052807875	5.92E-05	4.73E-06	0.115340741	0	4.73E-06	resistant	a	TRUE
SNP0125	0.531914894	0.440860215	0.527472527	0.592592593	0.604166667	0.590225564	0.633744856	0.648690293	0.664023071	0.636363636	0.691885296	-0.047911508	-0.19377339	-0.07473148	-0.276011361	-0.120301165	-0.024969087	-0.041099564	0.025218024	-0.007892618	0.020276327	-0.090114993	0.019393554	0.0052631	0.013885076	0.009023033	-0.003759933	resistant	A	FALSE
SNP0126	1	0.978494624	0.978021978	0.991769547	0.982638889	0.984962406	0.973251029	0.95146379	0.950252343	0.92476489	0.949969494	NA	NA	NA	NA	NA	NA	NA	NA	NA	NA	NA	-0.005803452	0.000508384	NA	0	0.000508384	resistant	A	FALSE
SNP0127	0.723404255	0.64516129	0.631868132	0.691358025	0.642361111	0.605263158	0.753772291	0.798151002	0.788752704	0.739811912	0.841976815	-0.091624713	0.200174276	0.066770382	-0.098613222	-0.144985484	0.12596478	-0.012942873	0.011196533	-0.073228951	0.076067727	-0.08552633	0.016064692	0.006033121	-0.004857001	0.007251237	-0.001218117	resistant	A	FALSE
SNP0128	0	0	0	0	0.003472222	0	0.003429355	0.000770416	0	0	0.004881025	NA	NA	NA	NA	-1.577215365	NA	0.799735112	0.929189907	NA	NA	-0.074306721	0.000235483	3.39E-06	0.198844883	0	3.39E-06	susceptible	a	FALSE
SNP0129	0.893617021	0.967741935	0.89010989	0.864197531	0.861111111	0.860902256	0.741426612	0.728813559	0.642393655	0.529780564	0.738865162	0.259064901	NA	-0.169322433	0.075562128	0.204506007	-0.188992018	-0.000987211	-0.012314547	0.00168505	0.033746664	0.04876088	-0.033265508	0.016608334	-0.009582698	0.003445158	0.013163176	resistant	a	FALSE
SNP0130	0.425531915	0.440860215	0.576923077	0.679012346	0.618055556	0.612781955	0.68861454	0.67257319	0.777217015	0.821316614	0.874923734	0.224656084	0.268465319	-0.113172952	-0.448154985	-0.164188143	-0.116952377	-0.020654789	-0.069682334	-0.006658536	-0.067271176	0.211525849	0.040248611	0.020070786	-0.00171432	0.008858978	0.011211808	susceptible	A	FALSE
SNP0131	0.914893617	0.924731183	0.906593407	0.958847737	0.954861111	0.981203008	0.9739369	0.977657935	0.983417448	0.985893417	0.979865772	NA	NA	NA	NA	NA	NA	NA	NA	NA	NA	NA	0.007787982	0.00086978	NA	0.002821749	-0.001951969	resistant	A	FALSE
SNP0132	0	0	0	0	0.003472222	0	0.002743484	0	0	0.003134796	0.003050641	NA	NA	NA	NA	-1.577215365	NA	0.993451248	NA	NA	0.69192739	-0.102851297	0.000246033	2.47E-06	0.211523857	0	2.47E-06	susceptible	a	FALSE
SNP0133	1	0.956989247	0.972527473	0.971193416	0.996527778	0.992481203	0.988340192	0.987673344	0.987743331	0.989028213	0.987797437	NA	NA	NA	NA	NA	NA	NA	NA	NA	NA	NA	0.001250572	0.000159252	NA	0	0.000159252	resistant	A	FALSE
SNP0134	0.914893617	0.967741935	0.93956044	0.975308642	0.961805556	0.984962406	0.989711934	0.994607088	0.997116078	0.995297806	0.993898719	NA	NA	NA	NA	NA	NA	NA	NA	NA	NA	NA	0.006767447	0.000704475	NA	0.002821749	-0.002117273	resistant	A	FALSE
SNP0135	0	0.010752688	0	0.032921811	0.048611111	0.033834586	0.016460905	0.013867488	0.014419611	0.018808777	0.004270897	NA	-1.332888191	NA	-0.404040276	-0.217542048	-0.633242858	-0.134261852	-0.415829841	-0.127009916	-0.052503094	0.654590827	0.000241626	0.000233087	0.151548888	0	0.000233087	susceptible	a	FALSE
SNP0136	0.085106383	0.032258065	0.054945055	0.024691358	0.024305556	0.015037594	0.006858711	0.004622496	0.002883922	0.001567398	0.002440513	-0.142527415	-0.020847544	-0.088412694	-0.262942792	0.452038935	-0.083585392	0.301910292	0.332660626	-0.197477125	-0.118610226	-0.47286916	-0.006816909	0.000691608	-0.012080678	0.002821749	-0.002130141	susceptible	a	FALSE
SNP0137	0.361702128	0.376344086	0.554945055	0.670781893	0.621527778	0.556390977	0.537722908	0.535439137	0.473684211	0.418495298	0.638804149	0.024354258	-0.297036691	0.163702918	-0.013132897	0.055300397	0.016068559	-0.041039872	0.032529913	-0.06888539	-0.023114392	0.08998203	0.008689473	0.010833833	0.006554986	0.008366812	0.00246702	resistant	A	FALSE
SNP0138	0.638297872	0.569892473	0.703296703	0.78600823	0.760416667	0.691729323	0.660493827	0.622496148	0.59480894	0.532915361	0.725442343	0.145996417	-0.044047388	-0.048450766	-0.114052857	0.05267868	0.012763777	-0.100333012	0.032354451	-0.076339541	-0.070252959	0.050022588	-0.004223604	0.006346264	-0.004805044	0.008366812	-0.002020548	resistant	A	FALSE
SNP0139	1	0.956989247	0.972527473	0.979423868	0.986111111	0.977443609	0.986282579	0.985362096	0.982696467	0.976489028	0.984136669	NA	NA	NA	NA	NA	NA	NA	NA	NA	NA	NA	0.000374885	0.000112942	NA	0	0.000112942	resistant	A	FALSE
SNP0140	0.914893617	0.967741935	0.934065934	0.971193416	0.961805556	0.984962406	0.986282579	0.993066256	0.992790195	0.993730408	0.993898719	NA	NA	NA	NA	NA	NA	NA	NA	NA	NA	NA	0.006757953	0.00070221	NA	0.002821749	-0.002119538	resistant	A	FALSE
SNP0141	0.914893617	0.967741935	0.934065934	0.967078189	0.961805556	0.984962406	0.987654321	0.993836672	0.992790195	0.993730408	0.993898719	NA	NA	NA	NA	NA	NA	NA	NA	NA	NA	NA	0.006859254	0.000712031	NA	0.002821749	-0.002109717	resistant	A	FALSE
SNP0142	0.914893617	0.967741935	0.93956044	0.971193416	0.965277778	0.984962406	0.98696845	0.99229584	0.992790195	0.993730408	0.994508847	NA	NA	NA	NA	NA	NA	NA	NA	NA	NA	NA	0.006596498	0.00065796	NA	0.002821749	-0.002163788	resistant	A	FALSE
SNP0143	0.914893617	0.967741935	0.934065934	0.971193416	0.961805556	0.984962406	0.98696845	0.993066256	0.993511175	0.995297806	0.993898719	NA	NA	NA	NA	NA	NA	NA	NA	NA	NA	NA	0.006840848	0.000714112	NA	0.002821749	-0.002107636	resistant	A	FALSE
SNP0144	0.914893617	0.967741935	0.934065934	0.967078189	0.958333333	0.984962406	0.98696845	0.993836672	0.992790195	0.993730408	0.993898719	NA	NA	NA	NA	NA	NA	NA	NA	NA	NA	NA	0.006884584	0.000718094	NA	0.002821749	-0.002103655	resistant	A	FALSE
SNP0145	0.914893617	0.967741935	0.934065934	0.971193416	0.961805556	0.984962406	0.985596708	0.991525424	0.992790195	0.993730408	0.994508847	NA	NA	NA	NA	NA	NA	NA	NA	NA	NA	NA	0.006751436	0.000696801	NA	0.002821749	-0.002124948	resistant	A	FALSE
SNP0146	0.914893617	0.967741935	0.934065934	0.971193416	0.961805556	0.984962406	0.986282579	0.993836672	0.992790195	0.993730408	0.993898719	NA	NA	NA	NA	NA	NA	NA	NA	NA	NA	NA	0.006771961	0.000705476	NA	0.002821749	-0.002116272	resistant	A	FALSE
SNP0147	0.893617021	0.946236559	0.934065934	0.962962963	0.958333333	0.984962406	0.985596708	0.991525424	0.989906273	0.989028213	0.992678462	-0.293755896	NA	NA	NA	NA	NA	NA	NA	NA	NA	NA	0.008348938	0.00099256	NA	0.003445158	-0.002452598	resistant	A	FALSE
SNP0148	0.744680851	0.64516129	0.752747253	0.810699588	0.729166667	0.676691729	0.69478738	0.655624037	0.631578947	0.592476489	0.725442343	-0.061207276	-0.028131321	0.032447508	0.088165527	-0.14915557	-0.136109091	0.018065718	0.031641125	-0.059456853	-0.048103758	0.092641767	-0.009226973	0.004016836	0.004252862	0.006890316	-0.00287348	resistant	A	FALSE
SNP0149	0.914893617	0.967741935	0.934065934	0.971193416	0.961805556	0.984962406	0.98696845	0.99229584	0.992790195	0.993730408	0.993898719	NA	NA	NA	NA	NA	NA	NA	NA	NA	NA	NA	0.006750181	0.000701034	NA	0.002821749	-0.002120715	resistant	A	FALSE
SNP0150	0.106382979	0.043010753	0.054945055	0.032921811	0.020833333	0.015037594	0.010973937	0.005392912	0.007209805	0.003134796	0.023184869	0.293755896	0.612341382	-0.3502531	0.233866826	0.352120933	-0.083585392	0.437688215	0.401337803	-0.212136412	0.441452074	0.047666325	-0.007123794	0.000919299	-0.009810416	0.003445158	-0.002525859	susceptible	a	FALSE
SNP0151	0.893617021	0.935483871	0.912087912	0.942386831	0.951388889	0.973684211	0.978737997	0.983821263	0.989906273	0.992163009	0.992068334	-0.293755896	NA	NA	NA	NA	NA	NA	NA	NA	NA	NA	0.00966042	0.001173121	NA	0.003445158	-0.002272037	resistant	A	FALSE
SNP0152	0.106382979	0.053763441	0.049450549	0.037037037	0.024305556	0.011278195	0.010973937	0.005392912	0.007930786	0.003134796	0.004270897	0.293755896	0.661663431	-0.462675024	0.380648591	0.13097603	0.013537128	0.506083836	0.353242399	-0.178523745	-0.095869683	-0.114135013	-0.008311401	0.001002461	-0.035425798	0.003445158	-0.002442697	susceptible	a	FALSE
SNP0153	0.914893617	0.967741935	0.934065934	0.967078189	0.961805556	0.984962406	0.986282579	0.989214176	0.98702235	0.987460815	0.992678462	NA	NA	NA	NA	NA	NA	NA	NA	NA	NA	NA	0.006321982	0.000637495	NA	0.002821749	-0.002184253	resistant	A	FALSE
SNP0154	0.914893617	0.967741935	0.934065934	0.962962963	0.958333333	0.984962406	0.985596708	0.98844376	0.98702235	0.987460815	0.992068334	NA	NA	NA	NA	NA	NA	NA	NA	NA	NA	NA	0.006380394	0.000640388	NA	0.002821749	-0.002181361	resistant	A	FALSE
SNP0155	0.063829787	0.032258065	0.049450549	0.024691358	0.020833333	0.003759398	0.010288066	0.009244992	0.011535689	0.009404389	0.057962172	0.145288421	-0.020847544	-0.462675024	-0.439992402	0.419712853	0.023005945	0.337442289	0.252710227	-0.248592095	-0.326811384	0.122025737	-0.002508503	0.000457225	0.005501952	0.002165528	-0.001708303	susceptible	a	FALSE
SNP0156	0.085106383	0.032258065	0.054945055	0.037037037	0.027777778	0.007518797	0.011659808	0.010015408	0.01297765	0.012539185	0.008541794	-0.142527415	-0.020847544	-0.3502531	-0.066624089	0.046930622	0.045405121	0.256114422	0.229465574	-0.109226838	-0.046050378	-0.220741726	-0.005979654	0.0005935	0.0093869	0.002821749	-0.002228249	susceptible	a	FALSE
SNP0157	0.170212766	0.086021505	0.054945055	0.032921811	0.048611111	0.04887218	0.034293553	0.01540832	0.012256669	0.012539185	0.004270897	0.272190816	0.328279377	0.337164701	0.03676916	-0.083912316	-0.028745243	-0.07602288	0.420919362	-0.108728946	-0.282004809	-0.270722154	-0.011827712	0.002235037	-0.051974479	0.005118521	-0.002883483	susceptible	a	FALSE
SNP0158	0.170212766	0.096774194	0.065934066	0.028806584	0.048611111	0.056390977	0.035665295	0.016949153	0.012256669	0.012539185	0.004270897	0.272190816	0.220512752	0.176266754	-0.128490439	-0.530933635	0.031041217	-0.006058309	0.322543978	-0.216677143	-0.282004809	-0.270722154	-0.012403111	0.00236014	-0.04069566	0.005118521	-0.002758381	susceptible	a	FALSE
SNP0159	0.170212766	0.096774194	0.054945055	0.028806584	0.045138889	0.056390977	0.033607682	0.017719569	0.01297765	0.010971787	0.004270897	0.272190816	0.220512752	0.361672698	-0.128490439	-0.56803989	0.031041217	0.035811685	0.438966979	-0.264238624	-0.455974999	-0.270722154	-0.012113877	0.002344271	-0.050540758	0.005118521	-0.00277425	susceptible	a	FALSE
SNP0160	0.191489362	0.086021505	0.087912088	0.053497942	0.041666667	0.045112782	0.034293553	0.019260401	0.024513338	0.021943574	0.013422819	0.060394253	0.328279377	-0.097074966	-0.049559321	-0.078412158	-0.058105694	-0.010507593	0.231029161	-0.206264402	-0.463466915	-0.291944642	-0.012842626	0.002639142	-0.042065149	0.005610686	-0.002971544	susceptible	a	FALSE
SNP0161	0.957446809	0.978494624	0.961538462	0.962962963	0.993055556	0.992481203	0.991769547	0.99229584	0.98630137	0.989028213	0.992068334	NA	NA	NA	NA	NA	NA	NA	NA	NA	NA	NA	0.003153731	0.000199714	NA	0.001476496	-0.001276782	resistant	A	FALSE
SNP0162	0.957446809	0.978494624	0.961538462	0.962962963	0.989583333	0.992481203	0.992455418	0.991525424	0.98630137	0.989028213	0.992068334	NA	NA	NA	NA	NA	NA	NA	NA	NA	NA	NA	0.003177525	0.000192693	NA	0.001476496	-0.001283804	resistant	A	FALSE
SNP0163	0.957446809	0.978494624	0.961538462	0.962962963	0.993055556	0.992481203	0.992455418	0.99229584	0.98630137	0.989028213	0.992068334	NA	NA	NA	NA	NA	NA	NA	NA	NA	NA	NA	0.003159967	0.000201154	NA	0.001476496	-0.001275343	resistant	A	FALSE
SNP0164	0.978723404	1	0.961538462	0.958847737	0.979166667	0.984962406	0.994513032	0.987673344	0.984138428	0.989028213	0.992678462	NA	NA	NA	NA	NA	NA	NA	NA	NA	NA	NA	0.001515324	0.000165519	NA	0.000754654	-0.000589135	resistant	A	FALSE
SNP0165	0.765957447	0.752688172	0.813186813	0.843621399	0.788194444	0.785714286	0.80521262	0.856702619	0.848594088	0.849529781	0.926174497	0.282617754	0.072784857	0.353419881	0.082757396	-0.085085654	0.414170562	0.072137074	0.044504587	-0.021901025	0.120851872	NA	0.01216231	0.002474932	-0.019368941	0.006496584	-0.004021652	resistant	A	FALSE
SNP0166	0.212765957	0.161290323	0.076923077	0.102880658	0.145833333	0.146616541	0.119341564	0.090909091	0.10814708	0.126959248	0.059182428	0.413224299	0.887072963	1.266535398	-0.029615949	-0.036050741	-0.142059689	0.036281524	0.075177125	-0.052595068	-0.234687078	0.014722358	-0.007836408	0.001848281	-0.09231839	0.00607004	-0.00422176	resistant	a	TRUE
SNP0167	0.680851064	0.666666667	0.763736264	0.798353909	0.732638889	0.687969925	0.757887517	0.811248074	0.779379957	0.780564263	0.904820012	-0.143387587	-0.150989302	0.361245647	0.237622197	-0.048236	0.056353157	0.108831534	-0.062886869	-0.027865777	0.099225164	NA	0.015212756	0.00467982	0.00389657	0.007874647	-0.003194827	resistant	A	FALSE
SNP0168	0.021276596	0.064516129	0.038461538	0.016460905	0.017361111	0.030075188	0.027434842	0.010015408	0.007930786	0.006269592	0.001830384	-1.669659009	-1.265508398	-2.152013099	-0.626793211	-0.629420268	-0.504668385	-0.064844725	-0.119993796	0.333400868	1.175570392	0.430461336	-0.003860243	0.000322189	0.266357574	0.000754654	-0.000432464	susceptible	a	TRUE
SNP0169	0.70212766	0.666666667	0.758241758	0.794238683	0.732638889	0.680451128	0.757887517	0.808936826	0.780100937	0.782131661	0.909090909	-0.353731486	-0.210676528	0.423432606	0.115894543	-0.167332093	0.077804902	0.020434361	-0.037140956	-0.023711994	0.083111892	NA	0.014699079	0.004581935	0.017552914	0.007579348	-0.002997413	resistant	A	FALSE
SNP0170	0.70212766	0.688172043	0.769230769	0.802469136	0.743055556	0.695488722	0.768861454	0.821263482	0.789473684	0.786833856	0.906650397	-0.353731486	-0.222762596	0.297735442	0.22637819	-0.187098972	0.094071469	0.093781744	-0.049134426	-0.034053456	0.093361724	NA	0.014012584	0.004059922	0.021174755	0.007579348	-0.003519426	resistant	A	FALSE
SNP0171	0.680851064	0.655913978	0.752747253	0.78600823	0.725694444	0.672932331	0.748285322	0.802003082	0.774333093	0.778996865	0.907870653	-0.143387587	-0.184183469	0.442731154	0.002025347	-0.082326279	0.079438629	0.046392696	-0.061834388	-0.014134057	0.102741657	NA	0.015879705	0.005041595	0.007136657	0.007874647	-0.002833052	resistant	A	FALSE
SNP0172	0.276595745	0.290322581	0.203296703	0.181069959	0.197916667	0.266917293	0.190672154	0.147919877	0.184571017	0.192789969	0.0780964	0.502731264	0.306886492	-0.342509174	-0.050279167	0.157935145	0.001376563	-0.012732622	0.024680365	0.052339196	-0.089448481	-0.043564035	-0.013748626	0.003681703	-0.028663818	0.007251237	-0.003569534	susceptible	a	FALSE
SNP0173	0.723404255	0.709677419	0.813186813	0.847736626	0.746527778	0.691729323	0.783950617	0.866718028	0.867339582	0.87460815	0.94447834	-0.385330327	-0.507648154	-0.077880926	0.143035801	-0.252939996	0.013284029	0.130492734	-0.139807655	0.016567676	-0.047629791	NA	0.018208521	0.006630613	0.040168344	0.007251237	-0.000620625	resistant	A	FALSE
SNP0174	0.765957447	0.774193548	0.873626374	0.880658436	0.826388889	0.815789474	0.844993141	0.918335901	0.93294881	0.938871473	0.965832825	0.0410291	-0.292074748	-0.343744411	-0.339352645	-0.314385474	0.316163384	0.151083457	NA	NA	NA	NA	0.017545592	0.00457272	0.056285653	0.006496584	-0.001923864	resistant	A	FALSE
SNP0175	0.659574468	0.720430108	0.752747253	0.843621399	0.784722222	0.736842105	0.792866941	0.775038521	0.767844268	0.739811912	0.852959121	-0.303744641	-0.218647516	-0.146763822	0.073494907	-0.368475386	-0.304563719	0.013802823	-0.055788219	-0.047206529	-0.058329464	0.141209238	0.008733823	0.002985904	0.029894777	0.008137135	-0.005151231	resistant	A	FALSE
SNP0176	0.936170213	0.870967742	0.950549451	0.9218107	0.881944444	0.883458647	0.888203018	0.935285054	0.949531363	0.954545455	0.97071385	NA	-0.237214631	NA	NA	-0.400667657	0.338921289	0.095492042	NA	NA	NA	NA	0.004883473	0.00122189	0.088682091	0.002165528	-0.000943638	resistant	A	FALSE
SNP0177	0.936170213	0.870967742	0.950549451	0.9218107	0.878472222	0.879699248	0.881344307	0.935285054	0.951694304	0.94984326	0.969493594	NA	-0.237214631	NA	NA	-0.276552466	0.382358386	0.000831229	NA	NA	NA	NA	0.004685221	0.001302097	0.078261767	0.002165528	-0.000863431	resistant	A	FALSE
SNP0178	0.042553191	0.107526882	0.038461538	0.065843621	0.072916667	0.097744361	0.092592593	0.054699538	0.04037491	0.045454545	0.02928615	-0.007400522	-0.155543904	-0.152268808	0.28085164	-0.01626499	-0.269915888	-0.078573146	-0.015992494	-0.045083709	0.198995515	0.098605965	-0.002831788	0.000721463	0.014670445	0.001476496	-0.000755033	susceptible	a	FALSE
SNP0179	0.063829787	0.11827957	0.038461538	0.069958848	0.090277778	0.112781955	0.108367627	0.059322034	0.047584715	0.047021944	0.02928615	-0.529231491	-0.197653532	-0.152268808	0.281061961	0.215855468	-0.235840324	-0.007284729	0.035240244	-0.032508979	0.314354042	0.11916295	-0.003941481	0.000985837	0.044859076	0.002165528	-0.001179691	susceptible	a	FALSE
SNP0180	0.936170213	0.88172043	0.912087912	0.893004115	0.878472222	0.879699248	0.879972565	0.929121726	0.937995674	0.94200627	0.963392312	NA	-0.348181933	NA	-0.167776791	-0.264108573	0.346287115	-0.040098053	NA	NA	NA	NA	0.004806479	0.000956534	0.093489051	0.002165528	-0.001208994	resistant	A	FALSE
SNP0181	0.914893617	0.88172043	0.912087912	0.888888889	0.878472222	0.87593985	0.88340192	0.925269646	0.934390771	0.940438871	0.961561928	NA	-0.280264607	NA	-0.169770619	-0.35266273	0.392980939	0.015626727	NA	NA	NA	NA	0.005571046	0.000853329	0.091620323	0.002821749	-0.001968419	resistant	A	FALSE
SNP0182	0.936170213	0.870967742	0.950549451	0.9218107	0.888888889	0.887218045	0.887517147	0.937596302	0.953136265	0.956112853	0.971323978	NA	-0.237214631	NA	NA	-0.253113405	0.403614232	0.037367207	NA	NA	NA	NA	0.005039174	0.001189081	0.084999467	0.002165528	-0.000976447	resistant	A	FALSE
SNP0183	0.936170213	0.860215054	0.93956044	0.9218107	0.875	0.872180451	0.87037037	0.926040062	0.947368421	0.948275862	0.968883466	NA	-0.291009583	NA	NA	-0.25041669	0.296875007	-0.035156756	NA	NA	NA	NA	0.004936932	0.001470473	0.07854216	0.002165528	-0.000695055	resistant	A	FALSE
SNP0184	0.957446809	0.88172043	0.950549451	0.925925926	0.927083333	0.902255639	0.897805213	0.941448382	0.958183129	0.959247649	0.973154362	NA	-0.348181933	NA	NA	NA	NA	0.070267459	NA	NA	NA	NA	0.003757404	0.000879834	NA	0.001476496	-0.000596663	resistant	A	FALSE
SNP0185	0.936170213	0.849462366	0.928571429	0.909465021	0.868055556	0.868421053	0.862139918	0.890600924	0.87887527	0.876175549	0.942037828	NA	0.078602339	NA	NA	-0.137265438	0.376927803	-0.046487651	0.066016632	-0.098776737	0.10456262	NA	-0.000514014	0.001035192	-0.004952777	0.002165528	-0.001130336	resistant	A	FALSE
SNP0186	0.957446809	0.88172043	0.950549451	0.9218107	0.885416667	0.890977444	0.903292181	0.945300462	0.956741168	0.956112853	0.974374619	NA	-0.348181933	NA	NA	-0.367221705	0.394084661	NA	NA	NA	NA	NA	0.004233081	0.001139395	0.141278978	0.001476496	-0.000337101	resistant	A	FALSE
SNP0187	0.042553191	0.096774194	0.032967033	0.057613169	0.072916667	0.090225564	0.062414266	0.040061633	0.033886085	0.039184953	0.025015253	-0.007400522	0.47752641	0.917949097	0.251595142	0.386764283	-0.310793411	-0.200622203	0.017526688	0.001939336	0.245119762	0.043139791	-0.003280863	0.000581547	-0.040731615	0.001476496	-0.000894949	susceptible	a	FALSE
SNP0188	0.744680851	0.741935484	0.824175824	0.839506173	0.805555556	0.793233083	0.818930041	0.86825886	0.917808219	0.931034483	0.957291031	-0.267842633	-0.317742273	-0.120092355	-0.230812362	-0.244084982	0.196042474	0.11170856	-0.054677214	NA	NA	NA	0.019738399	0.005166716	0.054458857	0.006890316	-0.0017236	resistant	A	FALSE
SNP0189	0	0.010752688	0	0	0.003472222	0	0.004801097	0.000770416	0	0.003134796	0.001830384	NA	-0.162576882	NA	NA	-1.577215365	NA	0.306232615	0.929189907	NA	0.69192739	-0.19907364	-0.000167727	1.09E-05	0.112667088	0	1.09E-05	susceptible	a	FALSE
SNP0190	0.744680851	0.741935484	0.82967033	0.851851852	0.847222222	0.812030075	0.828532236	0.87596302	0.925739005	0.932601881	0.958511287	-0.267842633	-0.317742273	-0.151186587	-0.128163762	-0.086216335	0.27371838	0.102248757	-0.03023484	NA	NA	NA	0.01954142	0.005010518	0.060474667	0.006890316	-0.001879798	resistant	A	FALSE
SNP0191	0.85106383	0.709677419	0.708791209	0.646090535	0.572916667	0.62406015	0.763374486	0.778120185	0.788752704	0.810344828	0.612568639	0.218916803	-0.207868201	-0.159013926	0.007059128	-0.195279408	0.185800601	0.07932849	0.026660143	0.070240692	-0.05396416	0.079470787	-0.000867316	0.008313297	0.008363272	0.004593544	0.003719753	susceptible	a	FALSE
SNP0192	0.70212766	0.76344086	0.807692308	0.851851852	0.833333333	0.781954887	0.825788752	0.817411402	0.818312906	0.835423197	0.917022575	-0.37657142	-0.147684112	0.144811043	0.194270617	0.065460491	-0.192600369	-0.00290794	0.047624772	-0.091049704	0.116995506	NA	0.011980366	0.002918667	0.021230396	0.007579348	-0.004660681	resistant	A	FALSE
SNP0193	0.914893617	0.924731183	0.928571429	0.930041152	0.913194444	0.857142857	0.914266118	0.897534669	0.848594088	0.852664577	0.881025015	NA	NA	NA	NA	NA	-0.152278298	NA	0.092817283	-0.128455286	0.111178782	0.032066378	-0.00692257	0.000988918	0.035837495	0.002821749	-0.001832831	resistant	A	FALSE
SNP0194	0.957446809	0.860215054	0.934065934	0.917695473	0.875	0.87593985	0.900548697	0.933744222	0.942321557	0.94984326	0.964002441	NA	-0.374218922	NA	NA	-0.020592447	0.159156332	NA	NA	NA	NA	NA	0.0043064	0.001303065	0.129774201	0.001476496	-0.000173431	resistant	A	FALSE
SNP0195	0.042553191	0.107526882	0.043956044	0.061728395	0.079861111	0.097744361	0.076817558	0.041602465	0.036770007	0.036050157	0.039658328	-0.007400522	0.686599922	0.267148471	0.227296322	0.255390088	-0.325598879	0.112100275	0.109308933	0.047831716	0.358816266	0.04586048	-0.003320316	0.000678935	-0.018927677	0.001476496	-0.000797562	susceptible	a	FALSE
SNP0196	0.14893617	0.268817204	0.247252747	0.300411523	0.361111111	0.330827068	0.189300412	0.189522342	0.183129056	0.161442006	0.424039048	-0.218916803	0.12701832	0.263083417	0.12189602	0.177687506	-0.097863322	-0.073180119	0.009894191	-0.031047536	-0.051626891	0.055587355	0.003273213	0.008166848	-0.006357493	0.004593544	0.003573303	susceptible	A	FALSE
SNP0197	0.914893617	0.924731183	0.928571429	0.930041152	0.913194444	0.868421053	0.911522634	0.896764253	0.85075703	0.851097179	0.877364246	NA	NA	NA	NA	NA	-0.215555013	NA	0.132634515	-0.024704243	0.169773783	-0.020369198	-0.007125924	0.000909868	0.044014992	0.002821749	-0.00191188	resistant	A	FALSE
SNP0198	0.914893617	0.913978495	0.928571429	0.930041152	0.913194444	0.864661654	0.908093278	0.891371341	0.847152127	0.849529781	0.874313606	NA	NA	NA	NA	NA	-0.219955623	NA	0.082352917	-0.075325599	0.12539223	-0.006044024	-0.007158124	0.000932411	0.045412305	0.002821749	-0.001889337	resistant	A	FALSE
SNP0199	0.914893617	0.924731183	0.928571429	0.930041152	0.913194444	0.868421053	0.911522634	0.895993837	0.848594088	0.851097179	0.87614399	NA	NA	NA	NA	NA	-0.215555013	NA	0.132409227	-0.026795265	0.082227063	0.03094441	-0.007254387	0.000935247	0.044528228	0.002821749	-0.001886501	resistant	A	FALSE
SNP0200	0.893617021	0.870967742	0.912087912	0.897119342	0.881944444	0.80075188	0.86351166	0.853620955	0.808940159	0.818181818	0.869432581	-0.548979989	0.077632747	NA	-0.084839747	0.116177509	-0.208896079	-0.098684983	0.131607911	0.013144493	0.004941358	0.092377795	-0.006790352	0.001382174	0.033218235	0.003445158	-0.002062984	resistant	A	FALSE
SNP0201	0.085106383	0.086021505	0.065934066	0.053497942	0.076388889	0.116541353	0.082304527	0.098613251	0.142033165	0.145768025	0.12385601	0.400421721	0.053859907	-0.412429411	-0.676068075	-0.208900151	0.182761465	0.065209907	-0.164372573	0.06680972	-0.120631496	0.077793424	0.006883434	0.000926483	0.003855558	0.002821749	-0.001895266	susceptible	a	FALSE
SNP0202	0.936170213	0.924731183	0.934065934	0.950617284	0.927083333	0.887218045	0.923868313	0.916024653	0.879596251	0.884012539	0.955460647	NA	NA	NA	NA	NA	-0.305879772	NA	NA	-0.143488439	0.158206896	NA	-0.002747561	0.000675962	0.101739077	0.002165528	-0.001489566	resistant	A	FALSE
SNP0203	0.914893617	0.860215054	0.895604396	0.901234568	0.875	0.827067669	0.869684499	0.869799692	0.828406633	0.830721003	0.862721171	NA	-0.00372724	0.00564887	NA	0.310552073	-0.171904514	-0.091447236	0.031940067	-0.091900452	0.093195824	0.102857502	-0.005896518	0.000882736	0.001682955	0.002821749	-0.001939012	resistant	A	FALSE
SNP0204	0.085106383	0.075268817	0.065934066	0.057613169	0.0625	0.116541353	0.074759945	0.086286595	0.129055516	0.131661442	0.134838316	0.400421721	0.102479688	-0.412429411	-0.564526865	-0.282432563	0.074399565	0.129817768	-0.110674395	-0.052835668	-0.183340306	-0.100311002	0.006665466	0.000876779	-0.011347337	0.002821749	-0.001944969	susceptible	a	FALSE
SNP0205	0.914893617	0.913978495	0.928571429	0.934156379	0.916666667	0.87593985	0.914951989	0.904468413	0.857245854	0.852664577	0.877364246	NA	NA	NA	NA	NA	-0.272094611	NA	NA	-0.035243877	0.158225498	0.043579003	-0.00643609	0.000807381	0.075833381	0.002821749	-0.002014367	resistant	A	FALSE
SNP0206	0.914893617	0.913978495	0.928571429	0.930041152	0.909722222	0.864661654	0.910836763	0.895993837	0.847873107	0.849529781	0.874923734	NA	NA	NA	NA	NA	-0.219955623	NA	0.101153444	-0.014489868	0.129441225	0.033052191	-0.006970176	0.000918992	0.051358061	0.002821749	-0.001902757	resistant	A	FALSE
SNP0207	0.914893617	0.913978495	0.928571429	0.930041152	0.899305556	0.857142857	0.907407407	0.889830508	0.843547224	0.849529781	0.87614399	NA	NA	NA	NA	0.284774902	-0.198858952	NA	0.071892391	-0.060348608	0.129441225	0.014343744	-0.007081228	0.000970483	-0.009512392	0.002821749	-0.001851266	resistant	A	FALSE
SNP0208	0.914893617	0.913978495	0.928571429	0.930041152	0.909722222	0.868421053	0.912208505	0.895223421	0.847873107	0.849529781	0.874923734	NA	NA	NA	NA	NA	-0.215555013	NA	0.125931853	-0.014489868	0.129441225	-0.026602008	-0.006971713	0.000902176	0.040318624	0.002821749	-0.001919573	resistant	A	FALSE
SNP0209	0.914893617	0.892473118	0.895604396	0.909465021	0.868055556	0.815789474	0.872427984	0.869799692	0.826243691	0.835423197	0.870652837	NA	-0.057191096	-0.248726665	NA	0.225025462	-0.355191067	-0.101864013	-0.004627163	0.011927065	0.140761379	-0.034138738	-0.006658581	0.001079258	0.018486142	0.002821749	-0.00174249	resistant	A	FALSE
SNP0210	0.085106383	0.075268817	0.06043956	0.053497942	0.069444444	0.112781955	0.069958848	0.081664099	0.128334535	0.128526646	0.120195241	0.400421721	0.102479688	-0.665861939	-0.434943461	-0.266343492	0.262275187	0.104446615	-0.075513048	0.016023918	-0.242342159	0.00288097	0.005900066	0.000772337	-0.002106206	0.002821749	-0.002049411	susceptible	a	FALSE
SNP0211	0.978723404	1	1	0.987654321	0.986111111	0.984962406	0.993141289	0.980739599	0.97260274	0.970219436	0.926784625	NA	NA	NA	NA	NA	NA	NA	NA	NA	NA	NA	-0.004252793	0.00040776	NA	0.000754654	-0.000346893	resistant	A	FALSE
SNP0212	0.914893617	0.870967742	0.906593407	0.909465021	0.881944444	0.815789474	0.866941015	0.859013867	0.815428983	0.822884013	0.845027456	NA	-0.291733947	NA	NA	0.159363683	-0.208914552	-0.089993463	-0.024684753	-0.048843459	0.158993151	0.066826697	-0.008464225	0.001360714	0.034294423	0.002821749	-0.001461034	resistant	A	FALSE
SNP0213	0.978723404	1	1	0.991769547	0.986111111	0.984962406	0.99382716	0.980739599	0.971160779	0.971786834	0.928615009	NA	NA	NA	NA	NA	NA	NA	NA	NA	NA	NA	-0.00422051	0.000397448	NA	0.000754654	-0.000357206	resistant	A	FALSE
SNP0214	0	0	0	0.008230453	0.006944444	0.007518797	0.003429355	0.013097072	0.020187455	0.018808777	0.016473459	NA	NA	NA	0.308159861	-0.016998223	0.190978454	0.028674123	-0.07915233	-0.098622243	-0.025569625	0.365409036	0.002039845	5.73E-05	-0.007365968	0	5.73E-05	susceptible	a	FALSE
SNP0215	0.042553191	0.053763441	0.054945055	0.024691358	0.038194444	0.067669173	0.034979424	0.021571649	0.02667628	0.031347962	0.011592434	1.524661689	0.554628137	-0.158554087	-0.595161053	0.094835034	0.229217715	0.177759817	0.265787031	-0.043471525	0.233136291	-0.046692242	-0.003079331	0.00027535	-0.063569713	0.001476496	-0.001201146	susceptible	a	FALSE
SNP0216	0.957446809	0.935483871	0.923076923	0.938271605	0.920138889	0.906015038	0.956790123	0.969183359	0.961067051	0.957680251	0.976205003	NA	NA	NA	NA	NA	NA	NA	NA	NA	NA	NA	0.003591106	0.000502213	NA	0.001476496	-0.000974283	resistant	A	FALSE
SNP0217	0.042553191	0.053763441	0.054945055	0.04526749	0.052083333	0.078947368	0.037037037	0.026194145	0.031002163	0.036050157	0.02928615	0.932497843	0.579920018	0.381809178	-0.365843835	0.080386994	0.300384479	0.147350158	0.160034364	0.070763498	0.199143542	-0.111957852	-0.002383727	0.000231876	-0.059634562	0.001476496	-0.00124462	susceptible	a	FALSE
SNP0218	0.957446809	0.903225806	0.884615385	0.913580247	0.885416667	0.84962406	0.927297668	0.946841294	0.939437635	0.935736677	0.976205003	NA	NA	-0.247648142	NA	-0.115769808	-0.260701605	NA	NA	NA	NA	NA	0.004515494	0.001368385	0.00569032	0.001476496	-0.000108111	resistant	A	FALSE
SNP0219	0.957446809	0.935483871	0.923076923	0.938271605	0.913194444	0.894736842	0.950617284	0.963020031	0.955299207	0.956112853	0.976205003	NA	NA	NA	NA	NA	-0.163609984	NA	NA	NA	NA	NA	0.003271759	0.000577854	NA	0.001476496	-0.000898642	resistant	A	FALSE
SNP0220	0.723404255	0.677419355	0.675824176	0.78600823	0.822916667	0.736842105	0.736625514	0.76348228	0.850036049	0.887147335	0.934106162	0.064037667	-0.078444126	-0.064777512	0.069509859	-0.025956143	-0.028446783	-0.081905175	-0.007285903	-0.046748362	-0.062815333	NA	0.020761037	0.007059016	-0.006600511	0.007251237	-0.000192222	resistant	A	FALSE
SNP0221	0.978723404	0.989247312	0.961538462	0.962962963	0.972222222	0.984962406	0.991769547	0.985362096	0.981254506	0.97492163	0.981086028	NA	NA	NA	NA	NA	NA	NA	NA	NA	NA	NA	0.000709128	9.76E-05	NA	0.000754654	-0.000657049	resistant	A	FALSE
SNP0222	0.978723404	1	1	0.991769547	0.989583333	0.992481203	0.988340192	0.959167951	0.923576063	0.89184953	0.955460647	NA	NA	NA	NA	NA	NA	NA	NA	NA	0.085017228	NA	-0.007678489	0.001216661	NA	0.000754654	0.000462007	resistant	A	FALSE
SNP0223	0.787234043	0.849462366	0.846153846	0.884773663	0.871527778	0.868421053	0.766803841	0.662557781	0.58111031	0.520376176	0.758389262	-0.01917924	0.209359104	-0.217304235	0.294924791	-0.224711135	-0.128623434	0.009189509	-0.050749989	-0.06060003	0.031962529	0.080013768	-0.025498682	0.015477152	-0.001826887	0.00607004	0.009407112	resistant	a	FALSE
SNP0224	0.787234043	0.870967742	0.857142857	0.893004115	0.878472222	0.868421053	0.757887517	0.665639445	0.574621485	0.510971787	0.757779134	-0.284520288	-0.069507414	-0.309534601	0.241917623	-0.233973989	-0.21147791	-0.040799635	0.013875757	-0.098763511	-0.031690577	0.07005346	-0.027364878	0.017091566	0.020850363	0.00607004	0.011021525	susceptible	a	FALSE
SNP0225	0.765957447	0.860215054	0.857142857	0.888888889	0.878472222	0.872180451	0.790123457	0.684899846	0.588320115	0.534482759	0.76876144	-0.193573455	-0.108761817	-0.341123471	0.25904549	-0.213919543	-0.154302188	-0.056019485	-0.008754311	-0.035029792	0.018293411	-0.020333268	-0.023560948	0.014818071	0.017409121	0.006496584	0.008321488	susceptible	a	FALSE
SNP0226	0.85106383	0.892473118	0.873626374	0.888888889	0.885416667	0.879699248	0.774348422	0.697996918	0.658976208	0.637931034	0.835875534	-0.590752856	-0.480745217	-0.424092448	-0.018434163	-0.392996858	-0.219449052	0.037502429	-0.030583096	-0.060398127	-0.086111434	-0.098878779	-0.020281023	0.00961034	0.050319908	0.004593544	0.005016796	susceptible	a	FALSE
SNP0227	0.872340426	0.903225806	0.917582418	0.942386831	0.927083333	0.906015038	0.794238683	0.716486903	0.684210526	0.664576803	0.854789506	-0.715043013	NA	NA	NA	NA	NA	0.043021142	-0.00768166	-0.029309333	-0.112519719	-0.151566543	-0.021155553	0.010580294	0.062034713	0.004035757	0.006544537	susceptible	a	FALSE
SNP0228	0.595744681	0.64516129	0.554945055	0.716049383	0.635416667	0.526315789	0.478737997	0.459167951	0.420331651	0.434169279	0.628431971	-0.461339875	-0.114195564	-0.076648533	-0.186138506	-0.093078012	-0.149822652	-0.007544902	-0.018365541	0.013586499	-0.090576569	-0.017552337	-0.015952849	0.00961332	0.02731998	0.008727734	0.000885586	susceptible	a	FALSE
SNP0229	0.531914894	0.537634409	0.725274725	0.765432099	0.805555556	0.804511278	0.767489712	0.782742681	0.803893295	0.780564263	0.881635143	0.30308975	0.272110471	0.048409456	-0.04487177	-0.05465463	0.195744017	-0.014926488	-0.059575361	-0.11249346	0.046707261	0.127235476	0.026843015	0.012174723	-0.020484291	0.009023033	0.00315169	susceptible	A	FALSE
SNP0230	0.425531915	0.505376344	0.67032967	0.724279835	0.75	0.733082707	0.569272977	0.520801233	0.484498919	0.451410658	0.706528371	0.082237652	0.006887605	-0.130408633	0.113331289	-0.030890783	0.107826902	-0.015337571	0.030358126	-0.044330345	-0.03861815	-0.0750932	0.000399482	0.015366443	-0.007825778	0.008858978	0.006507465	susceptible	A	FALSE
SNP0231	0.553191489	0.516129032	0.681318681	0.744855967	0.756944444	0.691729323	0.751714678	0.776579353	0.786589762	0.764890282	0.877364246	0.187044363	0.103807561	0.074802994	0.141975202	0.037029903	0.060896569	0.009992471	-0.036364708	-0.047244255	-0.018272981	-0.0116226	0.027181264	0.010905476	-0.020286509	0.008957411	0.001948065	susceptible	A	FALSE
SNP0232	0.978723404	0.989247312	0.967032967	0.967078189	0.96875	0.988721805	0.992455418	0.987673344	0.980533526	0.97492163	0.981696156	NA	NA	NA	NA	NA	NA	NA	NA	NA	NA	NA	0.000572349	8.67E-05	NA	0.000754654	-0.000667959	resistant	A	FALSE
SNP0233	0.914893617	0.967741935	0.972527473	0.983539095	0.979166667	0.977443609	0.972565158	0.931432974	0.881038212	0.843260188	0.953020134	NA	NA	NA	NA	NA	NA	NA	NA	-0.157539675	0.176257832	NA	-0.006296145	0.002130621	NA	0.002821749	-0.000691128	resistant	A	FALSE
SNP0234	0.978723404	0.978494624	1	0.983539095	0.986111111	1	0.949931413	0.95146379	0.97260274	0.971786834	0.981696156	NA	NA	NA	NA	NA	NA	NA	NA	NA	NA	NA	-0.001768086	0.000263744	NA	0.000754654	-0.00049091	resistant	A	FALSE
SNP0235	0.255319149	0.311827957	0.340659341	0.49382716	0.5	0.466165414	0.336076818	0.337442219	0.363374189	0.379310345	0.543624161	0.125450961	0.30311156	-0.058564823	-0.225342594	-0.037019902	0.010892631	-0.031875879	-0.065167657	0.004350301	-0.032184054	-0.064448928	0.011844601	0.008533046	-0.016149478	0.006890316	0.00164273	susceptible	A	FALSE
SNP0236	0.382978723	0.376344086	0.362637363	0.518518519	0.520833333	0.473684211	0.325788752	0.343605547	0.37851478	0.398119122	0.53081147	0.117568746	0.183576763	0.148776708	-0.1305231	0.14707552	0.11725361	-0.100523191	-0.06047524	0.043403252	-0.034316884	0.063770265	0.002991142	0.005850693	-0.014219912	0.008563679	-0.002712986	susceptible	a	FALSE
SNP0237	0.340425532	0.376344086	0.368131868	0.534979424	0.520833333	0.473684211	0.346364883	0.346687211	0.379956741	0.388714734	0.563148261	0.0264364	0.082527398	0.018187267	-0.151385741	0.079056167	0.114605148	-0.084540072	-0.052479975	-0.018761614	-0.009742608	-0.019691401	0.005886527	0.007103465	-0.00614864	0.008137135	-0.00103367	susceptible	a	FALSE
SNP0238	0.319148936	0.290322581	0.368131868	0.53909465	0.538194444	0.402255639	0.286694102	0.322033898	0.377072819	0.384012539	0.575960952	-0.444542828	-0.293581119	0.051476136	-0.276495332	-0.050018697	0.04861244	-0.064713582	-0.058086185	0.009796903	-0.039324503	-0.03950863	0.009091099	0.01086914	0.03035712	0.007874647	0.002994493	resistant	A	FALSE
SNP0239	0.085106383	0.053763441	0.021978022	0.041152263	0.024305556	0.018796992	0.015775034	0.021571649	0.023071377	0.018808777	0.007931666	-0.327014309	-0.871850043	0.379090898	-0.150648736	0.270782243	0.35125579	-0.234927683	0.25900239	-0.256004314	0.26845319	-0.018901294	-0.005182763	0.000488126	0.04100077	0.002821749	-0.002333623	susceptible	a	FALSE
SNP0240	0.531914894	0.483870968	0.604395604	0.732510288	0.673611111	0.586466165	0.564471879	0.555469954	0.572458544	0.553291536	0.771812081	-0.17724095	-0.1844417	-0.285588043	-0.061000165	-0.130317238	0.028860957	-0.02384818	0.008314977	0.016920848	-0.069072379	0.0704812	0.008346701	0.007692305	0.025933764	0.009023033	-0.001330728	resistant	A	FALSE
SNP0241	0.595744681	0.591397849	0.659340659	0.765432099	0.75	0.72556391	0.631687243	0.597842835	0.600576784	0.581504702	0.799267846	0.078041465	-0.030183176	-0.226170566	0.041385592	-0.053698769	0.056568426	-0.087468151	-0.086959811	0.023419591	0.040362319	0.02833389	0.003166003	0.006596952	0.004472313	0.008727734	-0.002130782	resistant	A	FALSE
SNP0242	0.957446809	0.892473118	0.901098901	0.925925926	0.895833333	0.857142857	0.936213992	0.959938367	0.95962509	0.951410658	0.965832825	NA	0.132230159	NA	NA	-0.554940222	-0.20835796	NA	NA	NA	NA	NA	0.00510604	0.00129774	-0.118356975	0.001476496	-0.000178756	resistant	A	FALSE
SNP0243	0.957446809	0.892473118	0.895604396	0.925925926	0.892361111	0.853383459	0.940329218	0.959167951	0.960346071	0.951410658	0.968883466	NA	0.132230159	0.246140498	NA	-0.546747625	-0.24922385	NA	NA	NA	NA	NA	0.005469188	0.00143997	-0.155579614	0.001476496	-3.65E-05	resistant	A	FALSE
SNP0244	0.680851064	0.64516129	0.752747253	0.818930041	0.809027778	0.77443609	0.826474623	0.875192604	0.939437635	0.945141066	0.953020134	-0.011881583	0.101784416	-0.276209261	-0.297451937	0.211641439	0.142877721	-0.013389168	0.003194095	NA	NA	NA	0.029552796	0.010735966	0.015428764	0.007874647	0.002861319	resistant	A	FALSE
SNP0245	0.595744681	0.505376344	0.637362637	0.720164609	0.697916667	0.62406015	0.746227709	0.811248074	0.890410959	0.888714734	0.914582062	-0.433836961	0.003419403	-0.048290314	-0.142619688	-0.177028264	-0.045972416	-0.017175073	-0.033318409	-0.089556459	0.03627281	NA	0.037428758	0.018126816	0.025226704	0.008727734	0.009399082	resistant	A	FALSE
SNP0246	0.021276596	0.021505376	0.016483516	0.024691358	0.038194444	0.026315789	0.01303155	0.016178737	0.021629416	0.026645768	0.020134228	-0.336902081	-0.422256663	0.314381722	-0.237598401	-0.164198782	0.113865551	0.063418227	-0.084419514	0.192740026	-0.061308086	0.013999517	-0.000108188	4.57E-05	0.030612291	0.000754654	-0.00070892	susceptible	a	FALSE
SNP0247	0.595744681	0.505376344	0.60989011	0.70781893	0.673611111	0.571428571	0.716049383	0.781972265	0.861571738	0.862068966	0.894447834	-0.138873117	0.014322685	-0.134038097	-0.097812356	-0.026131909	0.106263383	0.056847038	-0.00769214	-0.021893696	-0.049845036	0.107526663	0.035146146	0.01707327	0.014318005	0.008727734	0.008345536	resistant	A	FALSE
SNP0248	0.680851064	0.64516129	0.758241758	0.818930041	0.802083333	0.77443609	0.829218107	0.8798151	0.940879596	0.945141066	0.951799878	-0.011881583	0.101784416	-0.178907856	-0.263475444	0.212819798	0.142877721	0.00812665	-0.01017791	NA	NA	NA	0.029558923	0.010744558	0.011729629	0.007874647	0.002869911	resistant	A	FALSE
SNP0249	0.978723404	0.978494624	0.950549451	0.942386831	0.9375	0.962406015	0.975308642	0.972265023	0.967555876	0.954545455	0.970103722	NA	NA	NA	NA	NA	NA	NA	NA	NA	NA	NA	8.81E-05	0.000209696	NA	0.000754654	-0.000544957	resistant	A	FALSE
SNP0250	0.659574468	0.623655914	0.692307692	0.765432099	0.739583333	0.72556391	0.799039781	0.844375963	0.911319394	0.9169279	0.920683344	0.033761812	0.176151148	-0.167097072	-0.124801172	0.014395674	0.032753222	-0.024478405	-0.040763885	NA	NA	NA	0.030481924	0.011170636	-0.009358094	0.008137135	0.003033501	susceptible	A	FALSE
SNP0251	0.638297872	0.602150538	0.708791209	0.781893004	0.760416667	0.748120301	0.788065844	0.839753467	0.925739005	0.94200627	0.93166565	-0.168111984	-0.293674327	-0.556421376	-0.188814202	0.01047288	0.079621805	-0.042605232	-0.079990471	NA	NA	NA	0.032913412	0.013162141	0.047376342	0.008366812	0.004795328	resistant	A	FALSE
SNP0252	0.680851064	0.634408602	0.752747253	0.814814815	0.802083333	0.770676692	0.825102881	0.870570108	0.940158616	0.945141066	0.949359365	-0.011881583	0.137971772	-0.245776568	-0.163994052	0.212819798	0.169840663	0.00157887	0.060247649	NA	NA	NA	0.029838505	0.011042018	0.017221496	0.007874647	0.003167371	resistant	A	FALSE
SNP0253	0.680851064	0.64516129	0.758241758	0.818930041	0.802083333	0.77443609	0.828532236	0.872881356	0.940158616	0.948275862	0.953630262	-0.011881583	0.101784416	-0.318615867	-0.297451937	0.212819798	0.142877721	0.022747723	0.04938595	NA	NA	NA	0.029604149	0.010776146	0.02295764	0.007874647	0.002901499	resistant	A	FALSE
SNP0254	0.978723404	0.978494624	0.956043956	0.958847737	0.947916667	0.973684211	0.981481481	0.977657935	0.971881759	0.968652038	0.976205003	NA	NA	NA	NA	NA	NA	NA	NA	NA	NA	NA	0.000606693	0.000120296	NA	0.000754654	-0.000634358	resistant	A	FALSE
SNP0255	0.978723404	0.978494624	0.950549451	0.942386831	0.927083333	0.947368421	0.975994513	0.975346687	0.966113915	0.959247649	0.965832825	NA	NA	NA	NA	NA	NA	NA	NA	NA	NA	NA	0.000182577	0.000289389	NA	0.000754654	-0.000465264	resistant	A	FALSE
SNP0256	0.787234043	0.741935484	0.637362637	0.49382716	0.572916667	0.65037594	0.736625514	0.711864407	0.68925739	0.681818182	0.657107993	0.353087852	0.365872338	0.130545107	-0.064941532	-0.060611131	0.161040407	-0.016687079	0.092337456	-0.035279936	0.186078589	0.103403768	-0.001233017	0.006769068	-0.019150805	0.00607004	0.000699027	resistant	A	FALSE
SNP0257	0.531914894	0.602150538	0.631868132	0.711934156	0.677083333	0.586466165	0.457475995	0.419106317	0.383561644	0.377742947	0.427699817	-0.384423815	-0.422742228	-0.060023817	0.128728237	-0.048795049	-0.036206776	-0.020178609	0.007014683	0.062523794	-0.054696785	0.094848594	-0.026989893	0.014610925	0.036557963	0.009023033	0.005587892	susceptible	a	FALSE
SNP0258	0.212765957	0.258064516	0.384615385	0.526748971	0.486111111	0.368421053	0.273662551	0.285053929	0.314347513	0.308777429	0.350213545	-0.584013468	-0.433460192	-0.063203073	-0.069897242	0.044701735	0.078750246	0.0342121	0.006627778	0.029678187	-0.01660156	0.025294138	-0.000150479	0.009100548	0.046683425	0.00607004	0.003030508	susceptible	a	FALSE
SNP0259	0.531914894	0.623655914	0.642857143	0.716049383	0.684027778	0.593984962	0.46776406	0.419106317	0.380677722	0.368338558	0.430140329	-0.384423815	-0.266565689	0.113488943	0.141124917	-0.073512935	-0.005949391	-0.000898493	0.010455333	-0.00108141	-0.071193541	0.072542041	-0.028425731	0.015844515	0.023035292	0.009023033	0.006821482	susceptible	a	FALSE
SNP0260	0.553191489	0.634408602	0.664835165	0.724279835	0.690972222	0.597744361	0.491083676	0.437596302	0.395818313	0.387147335	0.428920073	-0.455350438	-0.49793613	-0.161344876	0.062594035	-0.156066835	-0.032094345	0.053345168	-0.019266138	0.056304008	-0.066006166	0.173738168	-0.029006439	0.01537313	0.050652738	0.008957411	0.006415719	susceptible	a	FALSE
SNP0261	0.021276596	0.021505376	0.021978022	0.032921811	0.038194444	0.026315789	0.016460905	0.020801233	0.025955299	0.028213166	0.025015253	-0.336902081	-0.422256663	0.270006384	-0.075906114	-0.24828045	0.113865551	0.051318446	0.040779047	0.182753098	-0.152685332	-0.072847167	0.000104378	3.74E-05	0.02427063	0.000754654	-0.000717217	susceptible	a	FALSE
SNP0262	0.531914894	0.623655914	0.642857143	0.711934156	0.684027778	0.586466165	0.473251029	0.43605547	0.401586157	0.401253918	0.431970714	-0.384423815	-0.439820822	-0.035378249	0.182680111	-0.182905108	-0.011406835	-0.012637321	0.032018792	0.020990384	-0.121523173	0.01819729	-0.026142509	0.013542629	0.030221338	0.009023033	0.004519596	susceptible	a	FALSE
SNP0263	0.510638298	0.602150538	0.604395604	0.674897119	0.618055556	0.54887218	0.449931413	0.397534669	0.3518385	0.333855799	0.398413667	-0.34458717	-0.200982659	0.060499465	0.255383387	-0.156918569	-0.075619461	-0.025727724	-0.007639141	-0.001831051	-0.069884686	0.084934363	-0.028316568	0.014123441	0.019001398	0.009055844	0.005067597	susceptible	a	FALSE
SNP0264	0.531914894	0.623655914	0.637362637	0.728395062	0.649305556	0.571428571	0.475308642	0.426040062	0.390050469	0.377742947	0.439292251	-0.384423815	-0.439820822	-0.052287999	0.044573756	-0.114000806	-0.091342716	-0.051313606	-0.058786843	0.020691468	-0.062233127	0.04482541	-0.026976441	0.014036917	0.033922739	0.009023033	0.005013884	susceptible	a	FALSE
SNP0265	0.787234043	0.741935484	0.631868132	0.50617284	0.579861111	0.646616541	0.751028807	0.718798151	0.695746215	0.702194357	0.66442953	0.353087852	0.263406882	0.123380288	0.032995573	0.019740232	0.192968629	0.000250422	0.121332871	-0.030657741	0.120629622	0.053924199	0.000136959	0.00662771	-0.021562333	0.00607004	0.000557669	resistant	A	FALSE
SNP0266	0.638297872	0.623655914	0.736263736	0.818930041	0.798611111	0.770676692	0.829218107	0.867488444	0.930064888	0.934169279	0.949359365	0.0668948	0.158816021	-0.327570512	-0.235885133	0.19305245	0.006040023	-0.012154269	-0.00527136	NA	NA	NA	0.031877165	0.012431143	0.000830412	0.008366812	0.004064331	resistant	A	FALSE
SNP0267	0.212765957	0.247311828	0.384615385	0.530864198	0.465277778	0.353383459	0.280521262	0.286594761	0.317231435	0.307210031	0.359975595	-0.584013468	-0.341540001	-0.269071745	-0.23472901	0.046491564	0.018526304	0.013092184	-0.025304331	0.025959978	0.02437057	0.021071542	0.000910852	0.008745236	0.052360113	0.00607004	0.002675195	resistant	A	FALSE
SNP0268	0.468085106	0.559139785	0.576923077	0.654320988	0.579861111	0.518796992	0.396433471	0.369029276	0.341023792	0.329153605	0.388651617	0.146318096	0.1938211	0.518537829	0.325133147	-0.318014684	-0.122541738	0.024497904	-0.012076699	0.00085464	-0.032871451	-0.000396929	-0.02526201	0.012649235	-0.0320482	0.009023033	0.003626201	resistant	a	FALSE
SNP0269	0.468085106	0.483870968	0.527472527	0.62962963	0.604166667	0.567669173	0.578875171	0.601694915	0.704397981	0.724137931	0.67419158	0.019506858	0.045480543	-0.100518099	-0.047068366	0.111917018	0.16273258	-0.047398268	-0.055322239	-0.026381898	0.109905965	-0.106839624	0.02219287	0.00702344	-0.002976774	0.009023033	-0.001999593	resistant	A	FALSE
SNP0270	0.468085106	0.451612903	0.565934066	0.641975309	0.565972222	0.507518797	0.606995885	0.654853621	0.713049748	0.728840125	0.705308115	-0.136603693	-0.067214726	-0.205473223	-0.00013145	0.091787858	-0.037608586	0.024491826	-0.058029164	0.040129487	-0.013882936	-0.155513069	0.025483193	0.009557167	0.006113609	0.009023033	0.000534134	resistant	A	FALSE
SNP0271	0.404255319	0.376344086	0.494505495	0.576131687	0.506944444	0.436090226	0.537037037	0.594761171	0.669069935	0.688087774	0.642464918	-0.197945622	-0.04007506	-0.011823593	0.081409966	-0.114286225	0.110291998	-0.005297468	0.076253033	-0.05885532	-0.039625974	0.17093397	0.027536978	0.011255209	0.016397946	0.008727734	0.002527475	resistant	A	FALSE
SNP0272	0.404255319	0.376344086	0.483516484	0.576131687	0.510416667	0.436090226	0.549382716	0.596302003	0.667627974	0.691222571	0.642464918	-0.372327937	-0.142045789	-0.187289305	0.066896198	0.067043381	0.135892385	-0.019905396	-0.009089377	-0.065660151	-0.03802453	-0.06907906	0.028020028	0.011428881	0.01871179	0.008727734	0.002701147	resistant	A	FALSE
SNP0273	0.382978723	0.35483871	0.472527473	0.547325103	0.510416667	0.421052632	0.504801097	0.555469954	0.638788753	0.656739812	0.622330689	-0.439506056	-0.210509815	-0.059437505	-0.226249534	-0.039028009	0.076989194	-0.031131313	0.031691482	-0.076632944	0.071496022	-0.005909111	0.026489293	0.010345227	0.034256368	0.008563679	0.001781549	resistant	A	FALSE
SNP0274	0.446808511	0.376344086	0.494505495	0.58436214	0.534722222	0.443609023	0.54526749	0.604006163	0.681326604	0.703761755	0.669920683	-0.501473712	-0.238184322	-0.040273926	-0.143981187	-0.148440191	0.035439772	-0.038480094	0.020272753	-0.052345778	-0.017316505	-0.000891714	0.027595711	0.011471805	0.034442124	0.008957411	0.002514394	resistant	A	FALSE
SNP0275	0.425531915	0.365591398	0.494505495	0.576131687	0.534722222	0.443609023	0.524005487	0.582434515	0.66186013	0.673981191	0.657718121	-0.251129055	-0.087488359	0.060672761	-0.036673538	-0.068999279	0.002184801	-0.060151917	0.081708281	-0.0536953	-0.010237204	0.0869294	0.026349482	0.010493055	0.017289125	0.008858978	0.001634077	resistant	A	FALSE
SNP0276	0.468085106	0.408602151	0.516483516	0.58436214	0.520833333	0.439849624	0.537037037	0.600924499	0.674116799	0.694357367	0.717510677	-0.344279964	-0.146939048	0.052392126	-0.037517827	0.010278208	-0.088020788	-0.067964208	-0.004462862	0.028468622	-0.030149907	-0.024067936	0.026476154	0.010791284	0.018039216	0.009023033	0.001768251	resistant	A	FALSE
SNP0277	0.70212766	0.677419355	0.741758242	0.790123457	0.722222222	0.620300752	0.669410151	0.630200308	0.713770728	0.768025078	0.814521049	-0.839021912	-0.383182965	-0.485585547	-0.276074927	-0.169697642	-0.085834263	0.068405694	-0.057024502	-0.019997232	0.075138449	0.046026727	0.004252445	0.003892389	0.075740891	0.007579348	-0.003686958	resistant	A	FALSE
SNP0278	0.680851064	0.666666667	0.71978022	0.765432099	0.701388889	0.601503759	0.634430727	0.597842835	0.692862293	0.750783699	0.803538743	-0.645633414	-0.18103774	-0.327578361	-0.287902548	-0.069189974	-0.089015686	0.088631172	-0.066479274	-0.036023804	0.053168551	-0.016375581	0.004245601	0.00432839	0.050531324	0.007874647	-0.003546257	resistant	A	FALSE
SNP0279	0.70212766	0.677419355	0.736263736	0.794238683	0.71875	0.605263158	0.648148148	0.614791988	0.706560923	0.757053292	0.809029896	-0.839021912	-0.383182965	-0.532290963	-0.219087024	-0.03195876	0.012169984	0.125699649	-0.084799828	-0.046443763	0.038102788	0.099655426	0.003040393	0.004473072	0.075111855	0.007579348	-0.003106275	resistant	A	FALSE
SNP0280	0.723404255	0.698924731	0.736263736	0.790123457	0.711805556	0.612781955	0.652263374	0.621725732	0.710886806	0.763322884	0.815131178	-0.915251018	-0.307237458	-0.503088354	-0.156841805	0.001882739	-0.085325167	0.065035416	-0.048949985	-0.034868511	0.113441854	-0.095719808	0.002215989	0.004182455	0.067854265	0.007251237	-0.003068782	resistant	A	FALSE
SNP0281	0.659574468	0.634408602	0.71978022	0.765432099	0.71875	0.657894737	0.646776406	0.610939908	0.720259553	0.775862069	0.826113484	-0.309253708	-0.186229251	-0.541632347	-0.282840165	0.252139337	0.206545681	0.036063424	-0.063182262	-0.031193554	0.097858641	0.036896107	0.009263536	0.004545159	0.042015063	0.008137135	-0.003591976	resistant	A	FALSE
SNP0282	0.808510638	0.784946237	0.835164835	0.872427984	0.875	0.838345865	0.925240055	0.953775039	0.925739005	0.898119122	0.959731544	-0.133126008	-0.042272975	0.358330775	-0.056087083	-0.38832084	-0.207726848	NA	NA	NA	-0.102478109	NA	0.015395025	0.003423962	-0.019511454	0.005610686	-0.002186724	resistant	A	FALSE
SNP0283	0.361702128	0.419354839	0.472527473	0.604938272	0.576388889	0.458646617	0.422496571	0.409090909	0.374188897	0.363636364	0.474679683	-0.453018711	-0.302191179	-0.298026601	-0.064760065	-0.136968726	-0.117070079	0.035449737	-0.055705562	0.073243583	0.160515514	-0.013870114	-0.004532626	0.006552913	0.048644616	0.008366812	-0.0018139	susceptible	a	FALSE
SNP0284	0.808510638	0.806451613	0.835164835	0.872427984	0.878472222	0.834586466	0.920438957	0.954545455	0.925739005	0.89968652	0.957901159	-0.133126008	-0.200326167	0.250458047	-0.056931518	-0.437800922	-0.303110192	NA	NA	NA	-0.150745372	NA	0.014525604	0.003037526	-0.017813038	0.005610686	-0.00257316	resistant	A	FALSE
SNP0285	0.787234043	0.806451613	0.818681319	0.860082305	0.878472222	0.834586466	0.917695473	0.942989214	0.916366258	0.893416928	0.958511287	-0.19632203	-0.200326167	0.285707765	-0.253512505	-0.380993236	-0.302296098	NA	NA	NA	-0.027434882	NA	0.015475812	0.003290126	0.000270061	0.00607004	-0.002779914	resistant	A	FALSE
SNP0286	0.914893617	0.935483871	0.928571429	0.913580247	0.954861111	0.962406015	0.962277092	0.975346687	0.938716655	0.912225705	0.969493594	NA	NA	NA	NA	NA	NA	NA	NA	NA	NA	NA	0.003103198	0.000552027	NA	0.002821749	-0.002269722	resistant	A	FALSE
SNP0287	0.893617021	0.935483871	0.923076923	0.913580247	0.958333333	0.966165414	0.960219479	0.969953775	0.931506849	0.902821317	0.965832825	-0.276919994	NA	NA	NA	NA	NA	NA	NA	NA	NA	NA	0.003366834	0.000757044	NA	0.003445158	-0.002688114	resistant	A	FALSE
SNP0288	0.914893617	0.935483871	0.928571429	0.909465021	0.958333333	0.962406015	0.962962963	0.975346687	0.940158616	0.915360502	0.967663209	NA	NA	NA	NA	NA	NA	NA	NA	NA	NA	NA	0.003222809	0.000561556	NA	0.002821749	-0.002260193	resistant	A	FALSE
SNP0289	0.425531915	0.376344086	0.318681319	0.218106996	0.256944444	0.30075188	0.41563786	0.452234206	0.4592646	0.482758621	0.494813911	0.437253326	0.066541242	0.317780241	0.035502543	-0.23881065	-0.068537488	0.016608571	0.092790125	-0.047171746	-0.059580038	0.003914431	0.016552416	0.008995071	-0.030873102	0.008858978	0.000136093	susceptible	a	FALSE
SNP0290	0.936170213	0.946236559	0.93956044	0.925925926	0.954861111	0.962406015	0.962277092	0.979969183	0.963950973	0.952978056	0.973764491	NA	NA	NA	NA	NA	NA	NA	NA	NA	NA	NA	0.003669195	0.000267831	NA	0.002165528	-0.001897697	resistant	A	FALSE
SNP0291	0.936170213	0.946236559	0.93956044	0.930041152	0.958333333	0.969924812	0.965020576	0.979969183	0.965392934	0.952978056	0.975594875	NA	NA	NA	NA	NA	NA	NA	NA	NA	NA	NA	0.003710274	0.000276828	NA	0.002165528	-0.0018887	resistant	A	FALSE
SNP0292	0.574468085	0.698924731	0.802197802	0.744855967	0.729166667	0.654135338	0.120027435	0.046224961	0.025234319	0.037617555	0.011592434	0.320885005	0.509204218	0.837394117	0.15974599	0.185168826	0.225213024	0.001162745	0.02090252	-0.0504117	-0.021347603	0.663991892	-0.089062715	0.119941191	-0.032107121	0.008858978	0.111082213	resistant	a	TRUE
SNP0293	0.936170213	0.946236559	0.950549451	0.938271605	0.961805556	0.973684211	0.968449931	0.983050847	0.97260274	0.957680251	0.975594875	NA	NA	NA	NA	NA	NA	NA	NA	NA	NA	NA	0.003684189	0.000251787	NA	0.002165528	-0.001913741	resistant	A	FALSE
SNP0294	0.638297872	0.591397849	0.532967033	0.378600823	0.388888889	0.477443609	0.579561043	0.618644068	0.728911319	0.757053292	0.64490543	-0.167627164	-0.007355528	0.08495768	-0.119978211	-0.116144411	0.118016063	0.00099831	-0.05129796	-0.04859532	-0.029786074	-0.122297325	0.017765919	0.01524016	-8.39E-05	0.008366812	0.006873348	susceptible	A	FALSE
SNP0295	0.659574468	0.612903226	0.543956044	0.411522634	0.413194444	0.503759398	0.606310014	0.653312789	0.764239366	0.793103448	0.666870043	0.004501799	0.190579632	0.051121952	-0.018326005	-0.230107469	0.038839684	-0.001854122	-0.008839515	-0.052761393	-0.051478859	0.184128063	0.01904386	0.015808088	-0.001222967	0.008137135	0.007670953	susceptible	A	FALSE
SNP0296	0.553191489	0.483870968	0.450549451	0.320987654	0.381944444	0.462406015	0.537037037	0.600154083	0.718817592	0.755485893	0.646735815	0.079548805	0.174736803	0.159416384	-0.025740281	-0.00223781	0.106585101	0.055308588	-0.009947812	-0.032763455	-0.159363332	0.03594797	0.027931011	0.01836489	-0.018561935	0.008957411	0.009407479	susceptible	A	FALSE
SNP0297	0.425531915	0.47311828	0.450549451	0.576131687	0.503472222	0.402255639	0.297668038	0.255007704	0.178803172	0.186520376	0.321537523	-0.031628768	-0.064767796	-0.23354546	0.295862461	0.280165001	0.037703856	-0.089673457	0.107361097	-0.060625366	0.04874279	0.094149259	-0.030269587	0.017257564	0.007771378	0.008858978	0.008398586	susceptible	a	FALSE
SNP0298	0.425531915	0.483870968	0.510989011	0.600823045	0.559027778	0.469924812	0.353909465	0.302773498	0.208363374	0.181818182	0.371568029	-0.169197665	-0.23556913	-0.16597914	-0.010836281	0.244522713	0.007408983	-0.027123271	0.036534958	-0.010651736	0.031981996	-0.022449753	-0.028973863	0.018679978	0.01902748	0.008858978	0.009821	susceptible	a	FALSE
SNP0299	0.829787234	0.827956989	0.802197802	0.880658436	0.923611111	0.864661654	0.836762689	0.832819723	0.789473684	0.75862069	0.857840146	0.005187714	0.321920598	0.211837368	-0.184759077	NA	-0.1720419	-0.09868551	0.058383056	-0.137704232	-0.084615798	-0.045811348	-0.003252535	0.002037099	-0.023228081	0.005118521	-0.003081421	resistant	A	FALSE
SNP0300	0.723404255	0.698924731	0.714285714	0.761316872	0.739583333	0.657894737	0.746227709	0.775808937	0.720980534	0.689655172	0.809029896	0.274878727	-0.01480395	-0.067484489	-0.18318597	0.076917187	-0.062443801	-0.082663738	0.084270202	-0.036739394	-0.00754022	0.101884181	0.004061481	0.001783985	-0.003348646	0.007251237	-0.005467252	resistant	A	FALSE
SNP0301	0.680851064	0.634408602	0.598901099	0.46090535	0.458333333	0.545112782	0.670096022	0.691063174	0.805335256	0.832288401	0.708968883	-0.297404892	-0.10811143	0.1154271	-0.200535214	-0.153208853	-0.005938016	0.080457171	0.047825528	-0.028379372	-0.122589092	0.087474683	0.020213537	0.014985637	0.019685957	0.007874647	0.00711099	resistant	A	FALSE
SNP0302	0.680851064	0.634408602	0.598901099	0.448559671	0.447916667	0.533834586	0.657064472	0.678736518	0.801009373	0.826018809	0.706528371	-0.297404892	-0.10811143	0.1154271	-0.083287838	-0.017811768	0.032211748	-0.038425126	0.083775167	-0.056877116	-0.155008694	-0.036080503	0.019733215	0.015488818	0.008323935	0.007874647	0.007614171	resistant	A	FALSE
SNP0303	0.617021277	0.688172043	0.681318681	0.78600823	0.805555556	0.796992481	0.63648834	0.562403698	0.483777938	0.471786834	0.599755949	0.056535779	0.141828546	-0.040374004	0.379498979	-0.232022612	0.112542839	0.01627167	-0.070676345	0.048391514	0.012682271	-0.070587888	-0.019643327	0.013755894	-0.013981484	0.008563679	0.005192216	resistant	a	FALSE
SNP0304	0.659574468	0.720430108	0.703296703	0.823045267	0.881944444	0.789473684	0.608367627	0.542372881	0.434030281	0.382445141	0.556436852	-0.191578773	-0.025598646	-0.13958713	-0.124835471	0.042991805	-0.264287707	-0.049316655	0.010196816	-0.034260564	0.047549994	-0.029296373	-0.031912262	0.025117327	0.014524931	0.008137135	0.016980192	susceptible	a	FALSE
SNP0305	0.531914894	0.494623656	0.494505495	0.300411523	0.25	0.315789474	0.568587106	0.614021572	0.724585436	0.753918495	0.660158633	0.030931308	-0.242208776	-0.16514578	-0.245396814	-0.19642515	0.116437433	0.020146519	0.020333322	-0.018050994	-0.12070048	0.190539415	0.030131319	0.029166321	0.022485364	0.009023033	0.020143288	resistant	A	FALSE
SNP0306	0.510638298	0.537634409	0.582417582	0.646090535	0.652777778	0.560150376	0.474622771	0.463020031	0.358327325	0.319749216	0.572910311	0.012505013	-0.122674483	0.094041793	0.012758288	0.125204599	-0.22445578	-0.015804083	-0.018410186	-0.027485262	0.024272802	0.000284524	-0.01615225	0.011362134	-0.00037491	0.009055844	0.002306289	resistant	a	FALSE
SNP0307	0.936170213	0.903225806	0.868131868	0.87654321	0.847222222	0.84962406	0.834705075	0.799691834	0.710886806	0.652037618	0.813910921	NA	NA	-0.045286172	0.552595258	0.185916588	0.16354164	-0.023887214	0.079486237	-0.001705919	-0.050282094	0.014657747	-0.020490948	0.006786405	-0.033802613	0.002165528	0.004620877	resistant	a	FALSE
SNP0308	0.680851064	0.634408602	0.582417582	0.427983539	0.4375	0.518796992	0.61659808	0.628659476	0.731074261	0.761755486	0.645515558	-0.087951487	0.127912066	0.218764057	0.198617582	0.042930054	-0.060404452	-0.027644185	0.016891181	0.031290685	0.011722187	0.117563224	0.012355727	0.011674291	-0.003942119	0.007874647	0.003799644	susceptible	A	FALSE
SNP0309	0.638297872	0.666666667	0.648351648	0.781893004	0.8125	0.808270677	0.725651578	0.661787365	0.618601298	0.614420063	0.676021965	0.154227495	0.152617503	-0.0342737	-0.136186665	0.074669589	0.124499375	-0.045030188	0.045592656	0.012424814	0.091169042	0.01490902	-0.003969788	0.005510846	-0.005076653	0.008366812	-0.002855967	resistant	A	FALSE
SNP0310	0.680851064	0.634408602	0.576923077	0.423868313	0.430555556	0.511278195	0.635802469	0.653312789	0.747656813	0.771159875	0.652226968	-0.087951487	0.127912066	0.214046042	0.081787856	0.088641283	-0.041251588	0.05669507	0.059631761	-0.030343645	-0.027394009	0.168264165	0.014365652	0.013254195	-0.001359759	0.007874647	0.005379548	susceptible	A	FALSE
SNP0311	0.680851064	0.634408602	0.543956044	0.411522634	0.381944444	0.447368421	0.550754458	0.584745763	0.686373468	0.73354232	0.569859671	-0.087951487	0.127912066	0.153582016	-0.072467334	0.321875203	0.10960436	0.016518601	0.077694563	-0.047526456	-0.003176467	-0.178588214	0.007128059	0.013332848	-0.014417236	0.007874647	0.005458201	susceptible	A	FALSE
SNP0312	0.638297872	0.666666667	0.642857143	0.790123457	0.815972222	0.80075188	0.725651578	0.667180277	0.627974045	0.62539185	0.696766321	0.091477933	0.071062441	-0.047901515	-0.06156886	0.100505806	0.039562744	0.000216443	0.09985713	0.040772185	0.108233223	-0.150420434	-0.002305576	0.00524055	-0.005202045	0.008366812	-0.003126262	resistant	A	FALSE
SNP0313	0.85106383	0.806451613	0.906593407	0.872427984	0.836805556	0.748120301	0.890260631	0.937596302	0.942321557	0.937304075	0.948139109	-0.454875478	-0.867643212	NA	-0.042732062	-0.054564723	0.137455863	0.059827529	NA	NA	NA	NA	0.011816022	0.004150174	0.138018551	0.004593544	-0.00044337	resistant	A	FALSE
SNP0314	0.659574468	0.666666667	0.642857143	0.777777778	0.819444444	0.808270677	0.724279835	0.674884438	0.639509733	0.639498433	0.733374009	0.159829934	0.193906534	0.154633102	-0.048295836	0.05263659	0.067456762	-0.006214658	0.072058618	0.010935428	0.032221604	0.061439574	-0.000460625	0.004702866	-0.012617517	0.008137135	-0.003434269	resistant	A	FALSE
SNP0315	0.638297872	0.623655914	0.631868132	0.773662551	0.795138889	0.744360902	0.676954733	0.657164869	0.625811103	0.631661442	0.707748627	-0.092539864	0.147297191	0.210206921	-0.034790525	0.109534856	0.086365627	0.011166044	0.021714701	-0.077855993	0.056380687	0.059608756	9.02E-05	0.003991312	-0.004113364	0.008366812	-0.004375501	resistant	A	FALSE
SNP0316	0	0.043010753	0.016483516	0.008230453	0.003472222	0.030075188	0.037037037	0.01540832	0.010814708	0.014106583	0.017083588	NA	-0.116579478	-0.843958092	-0.39396814	-0.133749793	0.455311823	-0.209014132	0.207413049	-0.118296935	-0.180797741	-0.160063525	6.50E-06	0.000184043	0.036292634	0	0.000184043	susceptible	a	FALSE
SNP0317	0.127659574	0.075268817	0.087912088	0.069958848	0.0625	0.056390977	0.183813443	0.212634823	0.25666907	0.289968652	0.158633313	-0.033118522	-0.172973496	0.518963122	-0.417931005	0.583722772	0.082987261	0.074501975	0.028248786	0.02974379	0.001469651	-0.047241484	0.017514585	0.006844706	-0.004157831	0.004035757	0.00280895	susceptible	A	FALSE
SNP0318	0.489361702	0.516129032	0.412087912	0.316872428	0.309027778	0.353383459	0.329218107	0.321263482	0.354001442	0.369905956	0.411226358	0.063167702	0.301076918	-0.065713089	0.050127927	-0.00729464	0.096295109	-0.042657052	-0.019918236	-0.048765344	-0.11888749	-0.013891422	-0.0101896	0.004903244	-0.019906952	0.009055844	-0.0041526	susceptible	a	FALSE
SNP0319	0.659574468	0.677419355	0.653846154	0.78600823	0.819444444	0.808270677	0.741426612	0.690292758	0.647440519	0.645768025	0.744356315	0.159829934	0.132731356	-0.047512553	-0.085167329	0.05263659	0.087911585	-0.030314864	0.029966569	0.034788215	0.074466733	0.01110717	7.85E-05	0.004439516	-0.005295033	0.008137135	-0.00369762	resistant	A	FALSE
SNP0320	0.659574468	0.688172043	0.648351648	0.78600823	0.8125	0.808270677	0.72085048	0.670261941	0.633741889	0.636363636	0.740085418	0.159829934	0.062270392	-0.058902782	-0.113160069	0.148061688	0.077425587	-0.049606032	0.069115897	0.076150252	0.102316222	0.186588983	-0.001560457	0.004659685	0.007872926	0.008137135	-0.00347745	resistant	A	FALSE
SNP0321	0.659574468	0.677419355	0.659340659	0.781893004	0.819444444	0.80075188	0.719478738	0.671802773	0.640230714	0.647335423	0.724832215	0.159829934	0.132731356	-0.076974892	-0.067519029	0.120516123	0.064485244	-0.042209143	0.056573451	0.069603158	0.090086622	0.086133826	-0.0015593	0.0042111	-0.000126051	0.008137135	-0.003926035	resistant	A	FALSE
SNP0322	0.404255319	0.408602151	0.395604396	0.230452675	0.208333333	0.248120301	0.325788752	0.345916795	0.37851478	0.368338558	0.288590604	0.031894177	-0.224296857	-0.098424698	-0.084432197	-0.159432404	0.114037819	0.097602075	-0.054942724	0.02576607	-0.146039888	0.06739672	-0.004020574	0.00531535	0.01071933	0.008727734	-0.003412383	susceptible	a	FALSE
SNP0323	0.978723404	0.946236559	0.978021978	0.987654321	0.982638889	0.921052632	0.938957476	0.971494607	0.981975487	0.981191223	0.979255644	NA	NA	NA	NA	NA	NA	NA	NA	NA	NA	NA	0.000712178	0.000484536	NA	0.000754654	-0.000270118	resistant	A	FALSE
SNP0324	0.489361702	0.569892473	0.565934066	0.728395062	0.777777778	0.755639098	0.508916324	0.402157165	0.317952415	0.308777429	0.430140329	-0.006480881	0.058994495	-0.045491118	-0.162539925	0.013778008	-0.063091761	-0.05690372	0.055287865	-0.040694478	0.128233031	0.166176918	-0.027325902	0.027680887	0.013814608	0.009055844	0.018625043	susceptible	a	FALSE
SNP0325	0.723404255	0.731182796	0.758241758	0.777777778	0.784722222	0.740601504	0.795610425	0.798921418	0.779379957	0.768025078	0.8633313	0.585217125	0.075466703	-0.190448769	-0.181887665	0.190238087	-0.120063218	0.008708352	0.019336932	-0.044409117	-0.104582638	-0.049318252	0.008759949	0.001501436	-0.029398508	0.007251237	-0.005749801	resistant	A	FALSE
SNP0326	0.723404255	0.720430108	0.747252747	0.777777778	0.774305556	0.733082707	0.796296296	0.791987673	0.767123288	0.757053292	0.85661989	0.585217125	-0.053256977	-0.205673814	-0.132924838	0.18080955	-0.12737687	0.006470772	0.047521461	-0.090130951	-0.032054091	0.039000348	0.00838721	0.001538623	-0.019209908	0.007251237	-0.005712614	resistant	A	FALSE
SNP0327	0.510638298	0.430107527	0.285714286	0.255144033	0.253472222	0.364661654	0.373113855	0.36440678	0.437635184	0.471786834	0.305674192	-0.229989063	0.205319646	0.119084543	-0.085712149	0.155231534	0.075012155	0.03698366	0.012920755	-0.038045932	0.011724241	0.047486148	-0.000583395	0.00763808	0.002005645	0.009055844	-0.001417764	susceptible	a	FALSE
SNP0328	0.595744681	0.612903226	0.708791209	0.748971193	0.756944444	0.639097744	0.652949246	0.638674884	0.565969719	0.526645768	0.719341062	-0.130347274	-0.134246761	0.057091015	0.038773066	-0.21390725	-0.113332894	-0.080877922	0.025621617	0.00875279	-0.05861542	-0.090668138	-0.004364547	0.005632661	0.004205753	0.008727734	-0.003095073	resistant	A	FALSE
SNP0329	0.085106383	0.107526882	0.043956044	0.090534979	0.138888889	0.161654135	0.054869684	0.039291217	0.035328046	0.037617555	0.032946919	-0.638414179	0.637687972	0.871992956	0.256008846	0.130952561	-0.009215241	-0.122691765	-0.224414056	-0.087880984	0.246513829	0.067804618	-0.006843867	0.002037538	-0.019342859	0.002821749	-0.000784211	susceptible	a	FALSE
SNP0330	0.617021277	0.634408602	0.71978022	0.765432099	0.763888889	0.661654135	0.664609053	0.67257319	0.612833453	0.567398119	0.745576571	0.00930864	-0.241887623	0.023709997	-0.009271221	-0.144403599	-0.098503521	-0.041572694	0.055249161	0.084041105	-0.043622354	-0.069335376	-0.00210094	0.004380953	0.007388236	0.008563679	-0.004182726	resistant	A	FALSE
SNP0331	0.829787234	0.892473118	0.879120879	0.901234568	0.934027778	0.928571429	0.79218107	0.734976888	0.658255227	0.619122257	0.823672971	-0.215463044	-0.11032826	0.009465335	NA	NA	NA	-0.104485193	0.009137177	-0.035870956	0.012375854	-0.039627535	-0.020553943	0.011469791	0.012763639	0.005118521	0.00635127	susceptible	a	FALSE
SNP0332	0.765957447	0.817204301	0.851648352	0.843621399	0.899305556	0.902255639	0.771604938	0.769645609	0.741167988	0.717868339	0.851738865	0.310346181	0.222957952	0.053480954	-0.235733917	-0.057296117	NA	-0.078422443	0.027676529	-0.068497683	0.006611859	0.038754915	-0.005232091	0.003937002	-0.018941655	0.006496584	-0.002559582	resistant	A	FALSE
SNP0333	0.914893617	0.956989247	0.945054945	0.930041152	0.965277778	0.969924812	0.987654321	0.983050847	0.956020187	0.934169279	0.978645516	NA	NA	NA	NA	NA	NA	NA	NA	NA	NA	NA	0.003534284	0.000548452	NA	0.002821749	-0.002273297	resistant	A	FALSE
SNP0334	0.85106383	0.903225806	0.934065934	0.950617284	0.944444444	0.958646617	0.829218107	0.816640986	0.816149964	0.811912226	0.9219036	0.498006644	NA	NA	NA	NA	NA	-0.041279259	0.043547299	-0.031886515	0.014087717	NA	-0.006799839	0.003638225	-0.059320049	0.004593544	-0.00095532	resistant	A	FALSE
SNP0335	0.872340426	0.913978495	0.934065934	0.950617284	0.944444444	0.958646617	0.835390947	0.818181818	0.821917808	0.813479624	0.923733984	0.607386701	NA	NA	NA	NA	NA	-0.071129386	0.045398293	-0.026802222	0.043567232	NA	-0.007776332	0.003394725	-0.070436493	0.004035757	-0.000641032	resistant	A	FALSE
SNP0336	0.787234043	0.88172043	0.884615385	0.884773663	0.913194444	0.928571429	0.819615912	0.812788906	0.788752704	0.764890282	0.890787065	0.635106448	0.787568396	-0.078722249	0.121125817	NA	NA	-0.120933964	0.082567158	-0.040478401	0.05591461	-0.146406005	-0.004315378	0.003248215	-0.064850221	0.00607004	-0.002821826	resistant	A	FALSE
SNP0337	0.872340426	0.860215054	0.89010989	0.880658436	0.878472222	0.913533835	0.796982167	0.779661017	0.780821918	0.775862069	0.871873093	0.170627194	0.43944527	0.064112647	-0.261993733	0.040820409	NA	0.032890123	-0.057674435	-0.087157834	0.093101066	-0.24814796	-0.00864634	0.002629586	-0.032112325	0.004035757	-0.001406171	resistant	A	FALSE
SNP0338	0.893617021	0.924731183	0.93956044	0.950617284	0.944444444	0.958646617	0.840877915	0.822804314	0.82480173	0.818181818	0.922513728	0.494934572	NA	NA	NA	NA	NA	-0.06839956	0.018504981	-0.052645554	0.025513171	NA	-0.008956205	0.003218606	-0.059597081	0.003445158	-0.000226552	resistant	A	FALSE
SNP0339	0.936170213	0.967741935	0.934065934	0.930041152	0.972222222	0.973684211	0.981481481	0.986132512	0.95962509	0.938871473	0.978645516	NA	NA	NA	NA	NA	NA	NA	NA	NA	NA	NA	0.002681946	0.000447296	NA	0.002165528	-0.001718232	resistant	A	FALSE
SNP0340	0.936170213	0.956989247	0.93956044	0.934156379	0.972222222	0.969924812	0.98079561	0.986132512	0.962509012	0.94200627	0.978035387	NA	NA	NA	NA	NA	NA	NA	NA	NA	NA	NA	0.003006958	0.000368098	NA	0.002165528	-0.00179743	resistant	A	FALSE
SNP0341	0.936170213	0.967741935	0.93956044	0.934156379	0.975694444	0.973684211	0.98079561	0.986902928	0.962509012	0.940438871	0.981086028	NA	NA	NA	NA	NA	NA	NA	NA	NA	NA	NA	0.002680062	0.000410489	NA	0.002165528	-0.001755039	resistant	A	FALSE
SNP0342	0.936170213	0.956989247	0.93956044	0.934156379	0.972222222	0.969924812	0.979423868	0.986132512	0.961067051	0.940438871	0.979255644	NA	NA	NA	NA	NA	NA	NA	NA	NA	NA	NA	0.002953631	0.000372325	NA	0.002165528	-0.001793203	resistant	A	FALSE
SNP0343	0.936170213	0.967741935	0.945054945	0.938271605	0.975694444	0.977443609	0.981481481	0.98459168	0.961067051	0.94200627	0.978035387	NA	NA	NA	NA	NA	NA	NA	NA	NA	NA	NA	0.002298606	0.000352122	NA	0.002165528	-0.001813406	resistant	A	FALSE
SNP0344	0.765957447	0.795698925	0.835164835	0.827160494	0.871527778	0.879699248	0.737311385	0.74807396	0.71665465	0.697492163	0.832824893	0.310346181	0.21580404	0.157399243	0.016149044	-0.00687478	-0.222006106	-0.011206981	0.052989296	-0.046745249	-0.039653444	0.000125248	-0.006421908	0.003900106	-0.028327453	0.006496584	-0.002596477	resistant	A	FALSE
SNP0345	0.85106383	0.752688172	0.846153846	0.827160494	0.8125	0.770676692	0.836762689	0.873651772	0.889689978	0.877742947	0.920073215	0.179824295	0.244445379	-0.25487664	-0.081327186	0.096773126	0.239885005	0.024566731	0.036623008	0.104338089	-0.048138822	NA	0.009937452	0.002492873	-0.006752286	0.004593544	-0.002100671	resistant	A	FALSE
SNP0346	0.723404255	0.709677419	0.824175824	0.827160494	0.777777778	0.687969925	0.709190672	0.74807396	0.758471521	0.757053292	0.872483221	0.30495146	0.076402936	-0.199541416	-0.266016002	-0.11844669	-0.022722746	0.010245306	0.008659503	-0.01231673	0.019206355	-0.208186336	0.004645684	0.00332782	-0.014134166	0.007251237	-0.003923417	resistant	A	FALSE
SNP0347	0.936170213	0.870967742	0.912087912	0.897119342	0.871527778	0.845864662	0.91563786	0.94761171	0.961067051	0.963949843	0.959121415	NA	0.104579984	NA	0.355822924	0.009588941	0.146468589	NA	NA	NA	NA	NA	0.007079242	0.001689	-0.006942738	0.002165528	-0.000476528	resistant	A	FALSE
SNP0348	0.978723404	0.935483871	0.961538462	0.950617284	0.930555556	0.913533835	0.9739369	0.982280431	0.978370584	0.976489028	0.989017694	NA	NA	NA	NA	NA	NA	NA	NA	NA	NA	NA	0.003388146	0.000620002	NA	0.000754654	-0.000134651	resistant	A	FALSE
SNP0349	0.063829787	0.086021505	0.032967033	0.037037037	0.034722222	0.090225564	0.054183813	0.024653313	0.019466474	0.007836991	0.005491153	1.596704883	0.678328453	0.116804273	0.414673483	0.385687728	0.049720836	-0.047647327	0.020501361	0.024039788	-0.014099272	0.447227222	-0.005911261	0.000835363	-0.091064291	0.002165528	-0.001330165	susceptible	a	FALSE
SNP0350	0.063829787	0.096774194	0.038461538	0.037037037	0.038194444	0.101503759	0.05829904	0.026194145	0.020187455	0.007836991	0.004881025	1.596704883	0.39053965	0.245198339	0.314752177	0.104200371	-0.13128849	-0.100425663	-0.053315073	0.033547657	-0.014099272	0.60108208	-0.006426328	0.001051679	-0.074294384	0.002165528	-0.001113849	susceptible	a	FALSE
SNP0351	0.936170213	0.88172043	0.956043956	0.950617284	0.930555556	0.860902256	0.930041152	0.966101695	0.97332372	0.981191223	0.990848078	NA	-0.239743054	NA	NA	NA	0.237464529	NA	NA	NA	NA	NA	0.006850602	0.001627226	NA	0.002165528	-0.000538302	resistant	A	FALSE
SNP0352	0.936170213	0.870967742	0.956043956	0.950617284	0.927083333	0.845864662	0.919067215	0.964560863	0.971160779	0.981191223	0.988407566	NA	-0.011492741	NA	NA	NA	0.358076249	NA	NA	NA	NA	NA	0.006975474	0.002015523	NA	0.002165528	-0.000150005	resistant	A	FALSE
SNP0353	0.85106383	0.892473118	0.912087912	0.950617284	0.958333333	0.928571429	0.785322359	0.713405239	0.685652487	0.663009404	0.923123856	-0.364040699	-0.105878779	NA	NA	NA	NA	0.015766333	-0.046369762	0.012138539	0.00432412	NA	-0.017129964	0.012317975	0.032486601	0.004593544	0.007724431	susceptible	a	FALSE
SNP0354	0.978723404	0.935483871	0.928571429	0.9218107	0.927083333	0.958646617	0.958161866	0.946841294	0.949531363	0.935736677	0.956070775	NA	NA	NA	NA	NA	NA	NA	NA	NA	NA	NA	0.000288796	0.000294798	NA	0.000754654	-0.000459855	resistant	A	FALSE
SNP0355	0.744680851	0.698924731	0.774725275	0.847736626	0.829861111	0.72556391	0.541838134	0.528505393	0.565969719	0.579937304	0.808419768	-0.456572342	-0.425486369	-0.36401648	0.004646123	-0.007051935	-0.000363273	0.040554508	-0.028945025	0.055912328	0.034306656	-0.032501204	-0.01554552	0.014522103	0.047270349	0.006890316	0.007631787	susceptible	a	FALSE
SNP0356	0.765957447	0.688172043	0.791208791	0.847736626	0.850694444	0.718045113	0.549382716	0.536979969	0.589762076	0.597178683	0.824893228	-0.348429686	-0.503796568	-0.117547857	0.17436069	0.050177332	0.039369683	0.002210039	-0.016801131	0.078837699	0.001531997	-0.028166661	-0.01451327	0.014492652	0.034377228	0.006496584	0.007996069	susceptible	a	FALSE
SNP0357	0.765957447	0.688172043	0.785714286	0.847736626	0.84375	0.721804511	0.5521262	0.541602465	0.59408796	0.623824451	0.865161684	-0.348429686	-0.485180738	-0.432914572	0.161040483	-0.099720105	-0.040092107	-0.015900932	0.035067842	0.02621489	-0.01323529	-0.024441199	-0.011274003	0.014452284	0.042881695	0.006496584	0.0079557	susceptible	a	FALSE
SNP0358	0	0.043010753	0.027472527	0.020576132	0.024305556	0.026315789	0.018518519	0.013867488	0.014419611	0.007836991	0.032946919	NA	0.407152666	-0.384096583	-0.347951144	-0.187619902	0.326899169	-0.184491212	-0.169828877	-0.167649346	-0.20390315	0.22407651	-0.000312032	0.000142278	0.000346426	0	0.000142278	susceptible	a	FALSE
SNP0359	0.744680851	0.698924731	0.824175824	0.851851852	0.861111111	0.755639098	0.56515775	0.589368259	0.651045422	0.68338558	0.90543014	-0.558213762	-0.474608614	-0.183531969	0.062108305	-0.160143018	0.095894935	-0.052274085	-0.082448177	-0.002714967	-0.026410771	NA	-0.005442926	0.012795521	0.051562377	0.006890316	0.005905205	susceptible	a	FALSE
SNP0360	0.14893617	0.150537634	0.071428571	0.057613169	0.048611111	0.067669173	0.189986283	0.237288136	0.234318673	0.236677116	0.080536913	0.218936667	0.603831938	0.432869004	-0.012799301	0.554548411	-0.056161199	0.005930985	-0.026308414	-0.013506307	0.043120372	0.136127796	0.009017791	0.005898171	-0.041560475	0.004593544	0.001304627	susceptible	A	FALSE
SNP0361	0.744680851	0.720430108	0.840659341	0.860082305	0.864583333	0.755639098	0.561728395	0.588597843	0.652487383	0.68338558	0.902989628	-0.558213762	-0.46498977	-0.257515904	0.022325423	-0.005028287	0.110674755	-0.01647305	-0.054439767	-0.023021647	-0.046121048	NA	-0.006972491	0.013274214	0.052832119	0.006890316	0.006383898	susceptible	a	FALSE
SNP0362	0.957446809	0.978494624	0.994505495	0.991769547	0.954861111	0.966165414	0.988340192	0.980739599	0.934390771	0.905956113	0.856009762	NA	NA	NA	NA	NA	NA	NA	NA	NA	NA	0.185142175	-0.008784221	0.001799733	NA	0.001476496	0.000323237	resistant	A	FALSE
SNP0363	0.680851064	0.64516129	0.807692308	0.835390947	0.795138889	0.714285714	0.552812071	0.568567026	0.572458544	0.578369906	0.750457596	-0.576433982	-0.579357328	-0.24886173	-0.186831402	-0.38853958	0.144459289	-0.037989139	-0.083787419	-0.036965565	-0.017257937	0.018205137	-0.012734626	0.011150999	0.058308364	0.007874647	0.003276352	susceptible	a	FALSE
SNP0364	0.680851064	0.64516129	0.802197802	0.818930041	0.791666667	0.703007519	0.538408779	0.55624037	0.563806777	0.568965517	0.73947529	-0.576433982	-0.604058499	-0.214884254	0.12946066	-0.161473157	0.1787876	0.043235727	-0.074264362	-0.062921757	0.017483822	0.052250787	-0.013686112	0.011271645	0.05347945	0.007874647	0.003396998	susceptible	a	FALSE
SNP0365	0.872340426	0.913978495	0.923076923	0.946502058	0.958333333	0.966165414	0.742798354	0.768875193	0.773612112	0.750783699	0.942647956	-0.324059081	NA	NA	NA	NA	NA	0.037720363	-0.035279648	0.023863811	-0.073628864	NA	-0.012003861	0.008283646	0.034718317	0.004035757	0.00424789	susceptible	a	FALSE
SNP0366	0.787234043	0.784946237	0.857142857	0.880658436	0.854166667	0.827067669	0.63648834	0.604776579	0.653208363	0.681818182	0.897498475	-0.535657488	-0.433199246	-0.336863452	0.05611459	0.104321499	-0.025294783	0.005529254	-0.058432975	-0.017217556	0.033938306	-0.093650212	-0.011294869	0.011349437	0.042814881	0.00607004	0.005279397	susceptible	a	FALSE
SNP0367	0.765957447	0.688172043	0.813186813	0.851851852	0.840277778	0.718045113	0.563100137	0.595531587	0.635904831	0.677115987	0.888346553	-0.549594158	-0.667742538	-0.346543306	-0.030101831	-0.154286696	0.133452334	-0.055207106	-0.073141811	-0.034118696	-0.003523362	-0.054110375	-0.006854026	0.011977101	0.055314264	0.006496584	0.005480517	susceptible	a	FALSE
SNP0368	0.936170213	0.956989247	0.983516484	0.983539095	0.979166667	0.973684211	0.975994513	0.966101695	0.930064888	0.896551724	0.85661989	NA	NA	NA	NA	NA	NA	NA	NA	NA	0.134353243	0.122006332	-0.007617304	0.001679669	NA	0.002165528	-0.000485859	resistant	A	FALSE
SNP0369	0.723404255	0.720430108	0.813186813	0.880658436	0.892361111	0.819548872	0.651577503	0.715716487	0.697909156	0.661442006	0.771812081	-0.405703613	0.015274317	-0.510673688	-0.233366401	-0.155123549	0.414563307	0.067708301	-0.047648991	-0.035279929	-0.113153154	0.042073844	-0.008276489	0.006876981	0.034051139	0.007251237	-0.000374257	resistant	A	FALSE
SNP0370	0.872340426	0.870967742	0.906593407	0.962962963	0.986111111	0.992481203	0.855281207	0.86825886	0.83777938	0.78369906	0.957291031	-0.709941814	-0.30496342	NA	NA	NA	NA	-0.064442108	0.022538266	-0.028737569	-0.193915185	NA	-0.004100017	0.004526694	0.05790448	0.004035757	0.000490938	resistant	A	FALSE
SNP0371	0.957446809	0.978494624	0.972527473	0.975308642	0.986111111	0.984962406	0.913580247	0.929892142	0.970439798	0.984326019	0.987797437	NA	NA	NA	NA	NA	NA	NA	NA	NA	NA	NA	4.96E-05	0.000598471	NA	0.001476496	-0.000878026	resistant	A	FALSE
SNP0372	0.14893617	0.23655914	0.104395604	0.12345679	0.100694444	0.19924812	0.242798354	0.238828968	0.14852199	0.0830721	0.090909091	0.749942325	0.453767335	-0.359661062	0.106228625	0.542759915	-0.144950854	-0.039505377	0.051799284	0.038545496	-0.023533865	-0.168257401	-0.003625965	0.003919649	-0.054515525	0.004593544	-0.000673896	susceptible	a	FALSE
SNP0373	0.042553191	0.043010753	0.016483516	0.020576132	0.038194444	0.026315789	0.014403292	0.017719569	0.05407354	0.078369906	0.176937157	-0.442805511	-0.671146735	-0.2800089	-0.202330462	0.266441807	-0.094143301	-0.123401161	0.097468157	0.122127464	-0.042226794	0.023899536	0.008151111	0.002199589	0.056957894	0.001476496	0.000723092	susceptible	a	FALSE
SNP0374	0.787234043	0.838709677	0.82967033	0.888888889	0.909722222	0.939849624	0.666666667	0.656394453	0.571737563	0.509404389	0.800488103	-0.275071693	0.020728247	-0.520789235	-0.525914778	NA	NA	-0.045528714	0.016588598	-0.056450615	-0.040187172	-0.044779363	-0.024843578	0.020235463	0.032177602	0.00607004	0.014165423	susceptible	a	FALSE
SNP0375	0.829787234	0.838709677	0.868131868	0.917695473	0.930555556	0.95112782	0.766803841	0.729583975	0.563806777	0.457680251	0.68395363	-0.254531859	-0.024766324	-0.196122628	NA	NA	NA	-0.050406568	-0.040955124	-0.036711762	-0.022327868	0.099201495	-0.033693052	0.02470133	0.022352049	0.005118521	0.01958281	susceptible	a	FALSE
SNP0376	0.787234043	0.827956989	0.835164835	0.884773663	0.913194444	0.939849624	0.647462277	0.644838213	0.525594809	0.44200627	0.662599146	-0.275071693	-0.040782054	-0.421797251	-0.580917602	NA	NA	-0.062993211	-0.01424557	-0.071785059	-0.027969386	-0.057347421	-0.034920823	0.026822099	0.03152576	0.00607004	0.020752059	susceptible	a	FALSE
SNP0377	0.872340426	0.88172043	0.895604396	0.930041152	0.940972222	0.962406015	0.782578875	0.749614792	0.587599135	0.487460815	0.694935937	0.2933587	0.045699055	-0.39581929	NA	NA	NA	-0.040852817	-0.082554139	-0.021800036	-0.043455784	0.020943925	-0.035521116	0.024086693	-0.006916163	0.004035757	0.020050936	resistant	a	FALSE
SNP0378	0.872340426	0.870967742	0.884615385	0.9218107	0.916666667	0.932330827	0.758573388	0.734206471	0.565969719	0.467084639	0.68395363	0.2933587	0.113687594	-0.396527914	NA	NA	NA	-0.036641965	-0.055341083	-0.081908416	-0.066333866	0.033856818	-0.036788228	0.024517109	-0.011048059	0.004035757	0.020481352	resistant	a	FALSE
SNP0379	0.276595745	0.268817204	0.164835165	0.111111111	0.09375	0.142857143	0.302469136	0.241140216	0.249459265	0.272727273	0.215985357	0.405703613	0.03307372	0.499583579	0.160607305	0.240838065	-0.312375131	0.051281422	0.032445259	-0.049203825	0.007865885	-0.099758777	0.003956709	0.005270293	-0.042912602	0.007251237	-0.001980944	susceptible	a	FALSE
SNP0380	0.234042553	0.23655914	0.137362637	0.0781893	0.055555556	0.105263158	0.187928669	0.136363636	0.198269647	0.257053292	0.174496644	0.41792959	0.052208336	0.524941306	0.522287899	-0.083260864	-0.190401923	0.012519722	0.043900007	-0.039180284	0.064083369	-0.088029861	0.001960817	0.004473311	-0.045778701	0.006496584	-0.002023273	susceptible	a	FALSE
SNP0381	0.765957447	0.720430108	0.785714286	0.851851852	0.777777778	0.766917293	0.635802469	0.560862866	0.479452055	0.440438871	0.71018914	0.069118863	-0.313866361	-0.07802436	-0.273103355	-0.011133591	-0.338604842	-0.100703108	-0.095575283	0.042339159	0.039043128	-0.074337977	-0.027650422	0.018149289	0.012008463	0.006496584	0.011652705	susceptible	a	FALSE
SNP0382	0.957446809	0.956989247	0.961538462	0.987654321	0.975694444	0.969924812	0.864883402	0.890600924	0.83777938	0.794670846	0.958511287	NA	NA	NA	NA	NA	NA	0.110913882	-0.054500679	-0.013741547	-0.153056811	NA	-0.01200133	0.004240444	-0.075115295	0.001476496	0.002763948	resistant	a	FALSE
SNP0383	0.234042553	0.129032258	0.142857143	0.094650206	0.072916667	0.041353383	0.083676269	0.088597843	0.073540014	0.098746082	0.092739475	-0.017259697	0.011269721	0.163467396	0.886775103	0.307498256	0.503406837	0.033674871	-0.075803656	0.02967109	0.074705299	-0.124805618	-0.009426878	0.00257522	-0.026221428	0.006496584	-0.003921364	susceptible	a	FALSE
SNP0384	0.042553191	0.032258065	0.027472527	0.004115226	0.006944444	0.003759398	0.11659808	0.091679507	0.132660418	0.169278997	0.032336791	-0.638739722	-0.309994501	0.576711129	-0.053031186	-1.683690373	-0.299128538	-0.019547605	0.145120069	-0.083123554	0.075366184	0.29633531	0.009975887	0.003342666	0.057252356	0.001476496	0.00186617	resistant	A	FALSE
SNP0385	0.957446809	0.956989247	0.950549451	0.975308642	0.972222222	0.962406015	0.838820302	0.871340524	0.818312906	0.772727273	0.95424039	NA	NA	NA	NA	NA	NA	0.023098598	-0.068943694	-0.004646826	-0.164546506	NA	-0.013555707	0.00527176	-0.049863845	0.001476496	0.003795264	resistant	a	FALSE
SNP0386	0.957446809	0.946236559	0.950549451	0.979423868	0.982638889	0.969924812	0.84430727	0.872881356	0.817591925	0.772727273	0.957291031	NA	NA	NA	NA	NA	NA	0.015414252	-0.052597835	-0.03523703	-0.220459282	NA	-0.01313732	0.005405547	-0.06902598	0.001476496	0.003929051	resistant	a	FALSE
SNP0387	0.659574468	0.64516129	0.741758242	0.790123457	0.725694444	0.635338346	0.4739369	0.456086287	0.395818313	0.349529781	0.526540574	-0.010296941	-0.202840534	-0.177980023	-0.104623803	0.015316395	-0.107739677	-0.046021089	-0.061726255	-0.01939825	0.080085153	0.15885296	-0.034594065	0.022165142	0.022524138	0.008137135	0.014028006	susceptible	a	FALSE
SNP0388	0.893617021	0.935483871	0.928571429	0.95473251	0.947916667	0.962406015	0.929355281	0.877503852	0.767844268	0.691222571	0.737034777	-0.214882328	NA	NA	NA	NA	NA	NA	-0.012998117	0.024416293	0.080624363	0.007032074	-0.021955969	0.009344033	0.026875414	0.003445158	0.005898875	susceptible	a	FALSE
SNP0389	0.829787234	0.806451613	0.862637363	0.884773663	0.833333333	0.781954887	0.776406036	0.758089368	0.607065609	0.521943574	0.676632093	0.134985568	0.134960074	-0.041335063	0.07810513	0.52074769	0.060538336	-0.121566234	-0.105485819	0.124385178	-0.008608917	-0.092502603	-0.027098355	0.01262337	-0.020218654	0.005118521	0.00750485	resistant	a	FALSE
SNP0390	0.829787234	0.795698925	0.857142857	0.888888889	0.850694444	0.770676692	0.804526749	0.806625578	0.672674838	0.622257053	0.654057352	0.134985568	0.330567815	-0.024893655	-0.119887401	0.220239271	0.1323073	-0.092559663	-0.025220471	0.089107247	0.109758125	0.006253578	-0.021241048	0.00791251	-0.011894192	0.005118521	0.00279399	resistant	a	FALSE
SNP0391	0.829787234	0.784946237	0.857142857	0.87654321	0.829861111	0.755639098	0.791495199	0.776579353	0.647440519	0.590909091	0.611348383	0.134985568	0.244886018	0.087900926	-0.08721444	0.165526177	0.032818404	-0.072133472	-0.042345227	0.054501749	0.223324592	0.140677131	-0.024870395	0.009803044	-0.002780969	0.005118521	0.004684524	resistant	a	FALSE
SNP0392	1	0.989247312	0.989010989	0.983539095	0.996527778	0.973684211	0.972565158	0.983821263	0.981975487	0.984326019	0.993288591	NA	NA	NA	NA	NA	NA	NA	NA	NA	NA	NA	-0.000888609	7.41E-05	NA	0	7.41E-05	resistant	A	FALSE
SNP0393	0.191489362	0.23655914	0.181318681	0.131687243	0.180555556	0.251879699	0.338134431	0.315100154	0.493150685	0.595611285	0.415497254	-0.238537159	-0.236485304	0.071752872	-0.083178789	-0.306416591	-0.186834675	-0.055822793	0.011184137	-0.054846626	-0.170533206	-0.157101977	0.036510443	0.021442409	0.006640959	0.005610686	0.015831723	resistant	A	FALSE
SNP0394	0.808510638	0.752688172	0.813186813	0.860082305	0.815972222	0.736842105	0.656378601	0.658705701	0.480173035	0.385579937	0.577181208	0.238537159	-0.067765668	-0.135751741	0.056796734	0.359180519	0.143565853	-0.028500689	-0.082338311	0.047176511	0.167856946	0.179020981	-0.038058802	0.023149585	0.004797664	0.005610686	0.017538899	susceptible	a	FALSE
SNP0395	0.808510638	0.76344086	0.824175824	0.864197531	0.802083333	0.729323308	0.64951989	0.655624037	0.483056957	0.387147335	0.574740696	0.238537159	0.236485304	-0.017294903	0.153673508	0.526768608	0.163031721	0.008333095	-0.08243808	0.082910051	0.178025084	0.171894852	-0.038791735	0.023233445	-0.011428148	0.005610686	0.017622759	resistant	a	FALSE
SNP0396	0.872340426	0.860215054	0.873626374	0.917695473	0.881944444	0.868421053	0.74691358	0.701848998	0.527757751	0.418495298	0.604026846	0.2933587	0.135292094	-0.278924106	NA	0.443867652	-0.048301079	-0.006270934	-0.003315697	0.053076646	0.0550785	0.047645831	-0.042843424	0.028482657	-0.010875833	0.004035757	0.024446901	resistant	a	FALSE
SNP0397	0.829787234	0.774193548	0.82967033	0.868312757	0.822916667	0.755639098	0.718792867	0.710323575	0.536409517	0.443573668	0.608907871	0.134985568	0.271366058	-0.135195125	-0.152063973	0.402380852	0.094728614	-0.028320909	-0.102375328	0.100651518	0.03682208	-0.145760172	-0.033879645	0.018338804	-0.017869901	0.005118521	0.013220283	resistant	a	FALSE
SNP0398	0.872340426	0.870967742	0.884615385	0.9218107	0.892361111	0.868421053	0.757201646	0.720338983	0.544340303	0.434169279	0.613788896	0.2933587	0.191052139	-0.293016205	NA	0.296764203	-0.092612265	-0.068100077	0.017448117	0.143937812	0.085769962	0.088500727	-0.041807997	0.027151611	-0.005654784	0.004035757	0.023115854	resistant	a	FALSE
SNP0399	0.170212766	0.193548387	0.126373626	0.111111111	0.142361111	0.221804511	0.18861454	0.194915254	0.329488104	0.379310345	0.395363026	-0.134985568	-0.29117947	0.04680524	0.018261555	-0.154752815	-0.056648384	0.033736277	0.023576493	-0.049072977	-0.189791559	-0.097212153	0.024472766	0.009946649	0.004599118	0.005118521	0.004828129	resistant	A	FALSE
SNP0400	0	0	0	0	0	0.003759398	0	0	0	0	0	NA	NA	NA	NA	NA	0.765541225	NA	NA	NA	NA	NA	2.81E-18	1.28E-06	NA	0	1.28E-06	susceptible	a	FALSE
SNP0401	0.808510638	0.731182796	0.807692308	0.835390947	0.777777778	0.676691729	0.644032922	0.658705701	0.492429704	0.390282132	0.532031727	0.255766569	-0.179949606	0.049089218	0.15197552	-0.037591051	0.038031287	0.083654355	0.008172343	0.087244136	0.02248846	0.252614354	-0.037990003	0.021049189	0.006746318	0.005610686	0.015438503	susceptible	a	FALSE
SNP0402	0.808510638	0.720430108	0.802197802	0.835390947	0.784722222	0.680451128	0.648148148	0.660246533	0.493150685	0.393416928	0.531421599	0.255766569	-0.219458512	0.034704757	0.15197552	0.076450315	-0.00214452	0.074689502	-0.009834599	0.121064687	0.042968074	-0.03714716	-0.037340929	0.020736681	-0.004374214	0.005610686	0.015125995	resistant	a	FALSE
SNP0403	0.808510638	0.720430108	0.796703297	0.839506173	0.78125	0.680451128	0.63648834	0.657935285	0.490266763	0.393416928	0.527150702	0.255766569	-0.219458512	0.054542446	0.15491321	0.052156928	0.046418534	0.059088885	-0.007141503	0.085203854	0.024212522	0.186036111	-0.03765514	0.020934647	0.003643987	0.005610686	0.015323961	susceptible	a	FALSE
SNP0404	0.914893617	0.870967742	0.912087912	0.942386831	0.916666667	0.827067669	0.794924554	0.856702619	0.81038212	0.76645768	0.940207444	NA	0.191747015	NA	NA	NA	0.191764843	0.065055546	-0.040051374	-0.030551803	-0.060055186	NA	-0.008088173	0.003803905	-0.035795511	0.002821749	0.000982156	resistant	a	FALSE
SNP0405	0.276595745	0.365591398	0.406593407	0.530864198	0.46875	0.436090226	0.588477366	0.570107858	0.638788753	0.724137931	0.582672361	-0.585547361	-0.272786464	0.05470579	-0.033491708	0.049206253	0.109861131	-0.112121219	-0.080050966	-0.105047802	0.073727271	-0.06236996	0.035085181	0.0171077	0.029711229	0.007251237	0.009856463	resistant	A	FALSE
SNP0406	0.957446809	0.978494624	0.967032967	0.983539095	0.982638889	0.977443609	0.916323731	0.922958398	0.966113915	0.973354232	0.985967053	NA	NA	NA	NA	NA	NA	NA	NA	NA	NA	NA	-0.000619946	0.000569925	NA	0.001476496	-0.000906571	resistant	A	FALSE
SNP0407	0.340425532	0.47311828	0.456043956	0.572016461	0.541666667	0.560150376	0.66255144	0.597842835	0.653208363	0.730407524	0.600366077	-0.385682012	-0.194812619	0.103103419	0.159427822	-0.052405226	-0.004049371	-0.098135233	-0.050343635	-0.130593068	0.042363627	-0.005465539	0.028117186	0.011828334	0.015303863	0.008137135	0.003691199	resistant	A	FALSE
SNP0408	0.212765957	0.387096774	0.384615385	0.530864198	0.510416667	0.511278195	0.541838134	0.483821263	0.599134823	0.697492163	0.574130567	-0.43103562	-0.06820161	-0.026853907	0.128844573	-0.105248638	0.082885875	-0.052412073	-0.03105781	-0.19825759	0.143762974	-0.065975048	0.032993623	0.016568826	0.017199836	0.00607004	0.010498785	resistant	A	FALSE
SNP0409	0.319148936	0.451612903	0.43956044	0.567901235	0.534722222	0.552631579	0.663923182	0.587057011	0.6481615	0.725705329	0.59609518	-0.516975831	-0.266336889	-0.061724614	0.076094477	-0.016191043	0.03599265	-0.13396113	-0.037255912	-0.127705891	0.115114865	-0.126099041	0.029767424	0.01325932	0.026707057	0.007874647	0.005384673	resistant	A	FALSE
SNP0410	0.29787234	0.419354839	0.401098901	0.489711934	0.454861111	0.466165414	0.57133059	0.573959938	0.656813266	0.705329154	0.531421599	0.162900099	0.025609061	0.425734126	-0.12822035	-0.081699865	0.184043223	0.027997407	-0.032129837	-0.050913569	0.115720668	0.149968882	0.030579565	0.013830534	-0.007566131	0.007579348	0.006251187	susceptible	A	FALSE
SNP0411	0.936170213	0.935483871	0.956043956	0.942386831	0.940972222	0.913533835	0.890260631	0.906009245	0.950252343	0.957680251	0.943258084	NA	NA	NA	NA	NA	NA	0.086613359	NA	NA	NA	NA	-0.000151061	0.000463754	NA	0.002165528	-0.001701774	resistant	A	FALSE
SNP0412	0.936170213	0.924731183	0.950549451	0.930041152	0.934027778	0.906015038	0.886145405	0.896764253	0.945205479	0.956112853	0.942647956	NA	NA	NA	NA	NA	NA	0.040848469	0.026543479	NA	NA	NA	0.000249521	0.000513814	NA	0.002165528	-0.001651714	resistant	A	FALSE
SNP0413	0.340425532	0.430107527	0.395604396	0.485596708	0.454861111	0.469924812	0.574074074	0.583975347	0.656092286	0.705329154	0.542403905	-0.018738145	-0.024876335	0.30322982	-0.054689821	-0.081699865	0.193477029	0.027216483	0.030116362	-0.015042085	0.117486125	0.185629771	0.029165566	0.012351749	0.008318204	0.008137135	0.004214614	resistant	A	FALSE
SNP0414	0.425531915	0.516129032	0.472527473	0.580246914	0.548611111	0.582706767	0.716735254	0.697226502	0.726027397	0.753918495	0.632092739	-0.136799214	0.091725655	0.364064842	-0.011028506	0.174008104	0.300809724	0.01286225	-0.048084433	-0.022017093	-0.000620419	0.027648505	0.028604955	0.012049313	-0.008551357	0.008858978	0.003190335	susceptible	A	FALSE
SNP0415	0.425531915	0.52688172	0.483516484	0.580246914	0.548611111	0.590225564	0.72085048	0.701848998	0.731074261	0.761755486	0.638194021	-0.136799214	0.059285044	0.347904252	-0.022905147	0.046355712	0.273496339	-0.017629846	-0.019563824	-0.002964986	0.040694571	0.130926955	0.028735659	0.01211876	0.001403257	0.008858978	0.003259782	resistant	A	FALSE
SNP0416	0.382978723	0.47311828	0.412087912	0.526748971	0.496527778	0.511278195	0.590534979	0.579352851	0.660418169	0.70846395	0.588163514	-0.180606172	-0.055618872	0.247239943	0.022890688	-0.000172818	0.238883499	0.004148447	-0.019955057	-0.066962504	0.068682552	0.03619955	0.026468294	0.009767381	0.00506597	0.008563679	0.001203703	resistant	A	FALSE
SNP0417	0.276595745	0.365591398	0.357142857	0.502057613	0.444444444	0.417293233	0.49382716	0.529275809	0.618601298	0.681818182	0.569859671	-0.386003783	-0.051111331	0.000337047	-0.195960141	0.156348774	0.313768403	-0.006475955	0.008517115	-0.052766815	0.094022764	-0.103630415	0.032903829	0.014582415	0.018902013	0.007251237	0.007331178	resistant	A	FALSE
SNP0418	0.234042553	0.279569892	0.335164835	0.444444444	0.378472222	0.293233083	0.438957476	0.441448382	0.545061283	0.663009404	0.47223917	-0.58570408	-0.477200939	0.06306316	0.229127489	-0.128236494	0.18042983	-0.023565683	-0.022082392	-0.109372074	0.138289022	-0.121260779	0.030990215	0.015732259	0.035173834	0.006496584	0.009235675	resistant	A	FALSE
SNP0419	0.787234043	0.655913978	0.769230769	0.810699588	0.732638889	0.646616541	0.595336077	0.62403698	0.4592646	0.36677116	0.525930445	0.062899753	-0.17570457	-0.028487748	0.182930196	0.138316489	0.064862101	0.03259134	-0.069163727	0.040554001	0.092324577	0.053449453	-0.035487416	0.01985767	0.005655249	0.00607004	0.01378763	susceptible	a	FALSE
SNP0420	0.361702128	0.387096774	0.423076923	0.497942387	0.447916667	0.413533835	0.628257888	0.654853621	0.680605624	0.722570533	0.544234289	0.039076214	-0.138226759	0.644038276	-0.085453708	0.069178785	0.241099962	0.021937226	0.017306672	-0.008210553	0.077102538	-0.091463448	0.032011869	0.016629594	-0.014453167	0.008366812	0.008262782	susceptible	A	FALSE
SNP0421	0	0	0	0	0	0	0	0	0	0.003134796	0.023184869	NA	NA	NA	NA	NA	NA	NA	NA	NA	-0.391211801	-0.170247419	0.00116785	4.84E-05	NA	0	4.84E-05	susceptible	a	FALSE
SNP0422	0.340425532	0.365591398	0.351648352	0.456790123	0.381944444	0.345864662	0.546639232	0.594761171	0.620043259	0.68338558	0.539963392	-0.071357652	-0.217989186	0.329314234	0.023020189	0.076281236	0.231813446	-0.036687968	-0.034846972	-0.004242709	0.060854856	0.144381242	0.031951706	0.01591199	0.008769966	0.008137135	0.007774855	resistant	A	FALSE
SNP0423	0.914893617	0.935483871	0.917582418	0.958847737	0.958333333	0.936090226	0.810013717	0.87211094	0.941600577	0.962382445	0.974374619	NA	NA	NA	NA	NA	NA	0.09812954	0.13428668	NA	NA	NA	0.00141146	0.002277272	NA	0.002821749	-0.000544476	resistant	A	FALSE
SNP0424	0.936170213	0.946236559	0.950549451	0.958847737	0.96875	0.943609023	0.879972565	0.888289676	0.948810382	0.965517241	0.976815131	NA	NA	NA	NA	NA	NA	-7.08E-05	-0.009938092	NA	NA	NA	0.000411241	0.000967054	NA	0.002165528	-0.001198474	resistant	A	FALSE
SNP0425	0.936170213	0.935483871	0.912087912	0.930041152	0.940972222	0.921052632	0.847736626	0.866718028	0.931506849	0.959247649	0.965222697	NA	NA	NA	NA	NA	NA	0.033335108	0.027445587	NA	NA	NA	0.000715386	0.001282184	NA	0.002165528	-0.000883344	resistant	A	FALSE
SNP0426	0.914893617	0.913978495	0.884615385	0.942386831	0.9375	0.947368421	0.772290809	0.837442219	0.928622927	0.962382445	0.964002441	NA	NA	-0.423088866	NA	NA	NA	0.024463627	0.034850421	NA	NA	NA	0.001782583	0.003411931	0.097387933	0.002821749	0.000590182	resistant	A	FALSE
SNP0427	0.808510638	0.720430108	0.67032967	0.534979424	0.604166667	0.609022556	0.537722908	0.68027735	0.806777217	0.822884013	0.841366687	0.048272453	0.204985868	-0.318091787	-0.037520016	0.10856988	0.014399978	0.077117947	-0.040135378	0.005701173	-0.129665156	-0.138905333	0.010978096	0.013060728	-0.012179971	0.005610686	0.007450042	susceptible	A	FALSE
SNP0428	0.808510638	0.720430108	0.692307692	0.551440329	0.621527778	0.612781955	0.555555556	0.697996918	0.818312906	0.835423197	0.846247712	0.048272453	0.204985868	-0.170734224	0.008410483	0.028838076	0.05298497	0.05566824	0.029177561	-0.01492374	-0.153957112	-0.13916651	0.011398312	0.012234683	-0.016701554	0.005610686	0.006623997	susceptible	A	FALSE
SNP0429	0.042553191	0.021505376	0.010989011	0.020576132	0.010416667	0.011278195	0.074759945	0.057781202	0.02667628	0.023510972	0.012202563	0.23338732	-0.234946225	0.579445749	-0.050819584	0.719583486	-0.105735729	0.001635296	0.075091252	0.142115839	-0.120519957	-0.439505924	0.000382586	0.000453049	-0.042589795	0.001476496	-0.001023447	susceptible	a	FALSE
SNP0430	0.063829787	0.021505376	0.021978022	0.028806584	0.03125	0.022556391	0.089163237	0.074730354	0.034607066	0.028213166	0.020744356	0.374429611	-0.234946225	0.693716301	-0.182177007	0.265291879	-0.17254374	0.03255048	0.038226782	0.153383072	0.077699768	-0.128507687	-8.62E-06	0.000590223	-0.024336691	0.002165528	-0.001575305	susceptible	a	FALSE
SNP0431	1	0.978494624	0.972527473	0.979423868	0.982638889	0.954887218	0.982853224	0.980739599	0.982696467	0.985893417	0.990848078	NA	NA	NA	NA	NA	NA	NA	NA	NA	NA	NA	0.000156258	0.000125342	NA	0	0.000125342	resistant	A	FALSE
SNP0432	0.936170213	0.924731183	0.93956044	0.967078189	0.954861111	0.92481203	0.816186557	0.877503852	0.94592646	0.954545455	0.971323978	NA	NA	NA	NA	NA	NA	-0.014790879	0.121105333	NA	NA	NA	-3.36E-05	0.002042295	NA	0.002165528	-0.000123233	resistant	A	FALSE
SNP0433	0.808510638	0.838709677	0.82967033	0.864197531	0.84375	0.883458647	0.836762689	0.743451464	0.532804614	0.415360502	0.492983527	0.227005032	0.117728455	-0.183611621	0.1184051	-0.053187866	0.137381013	0.005439146	-0.100390748	0.025425344	0.040389198	-0.01179274	-0.040091899	0.028772997	-0.011410906	0.005610686	0.023162311	resistant	a	FALSE
SNP0434	0.914893617	0.946236559	0.934065934	0.950617284	0.972222222	0.936090226	0.815500686	0.869029276	0.940158616	0.954545455	0.971323978	NA	NA	NA	NA	NA	NA	0.075203698	0.157917489	NA	NA	NA	0.000125163	0.002193585	NA	0.002821749	-0.000628164	resistant	A	FALSE
SNP0435	0.936170213	0.935483871	0.934065934	0.95473251	0.954861111	0.947368421	0.810699588	0.866718028	0.943042538	0.959247649	0.971323978	NA	NA	NA	NA	NA	NA	0.076590564	0.150252089	NA	NA	NA	-0.00020397	0.00225624	NA	0.002165528	9.07E-05	resistant	A	FALSE
SNP0436	0.829787234	0.731182796	0.675824176	0.530864198	0.600694444	0.616541353	0.520576132	0.668721109	0.801009373	0.821316614	0.835875534	0.170644922	0.185370511	-0.533501393	-0.089441892	0.144261568	0.088091816	0.020561939	0.00070953	-0.031099404	-0.12028348	-0.063984269	0.008746617	0.013997397	-0.007563207	0.005118521	0.008878877	susceptible	A	FALSE
SNP0437	0.829787234	0.76344086	0.681318681	0.530864198	0.597222222	0.601503759	0.574759945	0.693374422	0.81038212	0.832288401	0.840146431	-0.064027642	0.079139772	-0.540131456	-0.243231473	0.101372001	-0.005982422	-0.104677199	-0.116638381	0.006549196	-0.104085333	-0.073968108	0.00924486	0.01348687	0.00822342	0.005118521	0.00836835	resistant	A	FALSE
SNP0438	0.85106383	0.849462366	0.89010989	0.934156379	0.927083333	0.890977444	0.747599451	0.849768875	0.929343908	0.954545455	0.958511287	0.00714031	0.311907162	-0.449536541	NA	NA	0.23261526	0.073340483	0.15711801	NA	NA	NA	0.006609207	0.003878462	0.022933324	0.004593544	-0.000715082	resistant	A	FALSE
SNP0439	0.85106383	0.817204301	0.873626374	0.938271605	0.927083333	0.883458647	0.742112483	0.852080123	0.929343908	0.951410658	0.957901159	0.00714031	0.133636311	-0.162301062	NA	NA	0.254100329	0.091404983	0.10957689	NA	NA	NA	0.008007371	0.004366852	0.021145826	0.004593544	-0.000226692	resistant	A	FALSE
SNP0440	0.808510638	0.698924731	0.620879121	0.49382716	0.552083333	0.571428571	0.478737997	0.63559322	0.788031723	0.813479624	0.812080537	0.048272453	0.254893849	-0.305387475	0.125041799	0.086485718	0.087804936	0.067279261	-0.070862156	-0.054578489	-0.061056547	0.078491733	0.010797397	0.016871676	-0.007011751	0.005610686	0.01126099	susceptible	A	FALSE
SNP0441	0.106382979	0.139784946	0.087912088	0.049382716	0.048611111	0.093984962	0.220164609	0.130200308	0.056957462	0.043887147	0.037827944	-0.117270106	0.569087899	0.631216658	-0.035765053	0.095582336	-0.183052777	-0.124924385	-0.126408986	0.105074605	-0.197441962	-0.047080173	-0.00441856	0.003057175	-0.042685368	0.003445158	-0.000387983	susceptible	a	FALSE
SNP0442	0.829787234	0.76344086	0.686813187	0.530864198	0.597222222	0.601503759	0.576131687	0.694915254	0.808940159	0.835423197	0.840756559	-0.064027642	0.079139772	-0.390514162	-0.208411215	0.051810635	0.010517525	-0.004490056	-0.063965797	0.041887711	-0.110001716	-0.067051594	0.009237895	0.01349105	0.00689191	0.005118521	0.00837253	resistant	A	FALSE
SNP0443	0.872340426	0.860215054	0.747252747	0.559670782	0.625	0.642857143	0.641975309	0.716486903	0.819754867	0.832288401	0.852959121	0.028114473	0.059072691	-0.540482071	-0.28547208	-0.007009013	0.006907846	0.015906111	-0.131231811	0.070980716	-0.052395248	0.073099746	0.003086371	0.012491182	0.017680351	0.004035757	0.008455426	resistant	A	FALSE
SNP0444	0	0.053763441	0.027472527	0.016460905	0.017361111	0.026315789	0.046639232	0.014637904	0.007209805	0.001567398	0.012202563	NA	1.194052363	2.586832617	-0.07877831	-0.753054103	0.095536183	-0.256435734	-0.185731245	4.37E-05	-0.018684856	0.039791491	-0.001662976	0.000295654	-0.162926444	0	0.000295654	resistant	a	TRUE
SNP0445	0	0	0	0	0	0	0.000685871	0.000770416	0	0.001567398	0.000610128	NA	NA	NA	NA	NA	NA	-0.073415135	0.929189907	NA	-0.324879464	-1.364729662	0.000104972	2.69E-07	-0.383669842	0	2.69E-07	susceptible	a	FALSE
SNP0446	0.808510638	0.731182796	0.664835165	0.530864198	0.579861111	0.586466165	0.525377229	0.659476117	0.793799567	0.818181818	0.832214765	0.048272453	0.185370511	-0.5634883	-0.293906963	0.023184493	0.023086532	0.075962335	-0.022119993	-0.008268602	-0.085533088	0.001287016	0.009601363	0.01396915	0.008576994	0.005610686	0.008358464	resistant	A	FALSE
SNP0447	0.808510638	0.731182796	0.659340659	0.518518519	0.590277778	0.586466165	0.516460905	0.654853621	0.79668349	0.822884013	0.831604637	0.048272453	0.185370511	-0.462615643	-0.129040575	0.125554426	0.023086532	0.097642654	-0.01168937	-0.002423787	-0.114120867	-0.046984131	0.009937788	0.014670561	-0.000789838	0.005610686	0.009059875	susceptible	A	FALSE
SNP0448	0.127659574	0.107526882	0.175824176	0.349794239	0.243055556	0.248120301	0.271604938	0.215716487	0.138428262	0.126959248	0.13361806	-0.028114473	-0.229162007	0.055773113	-0.041388696	0.220526764	-0.136190172	0.057028204	-0.016334581	-0.071409381	0.252482922	-0.107500863	-0.002220654	0.005953742	0.009406454	0.004035757	0.001917985	susceptible	a	FALSE
SNP0449	0.127659574	0.129032258	0.181318681	0.353909465	0.25	0.263157895	0.278463649	0.222650231	0.139149243	0.12539185	0.136058572	-0.028114473	-0.067729422	0.117706383	-0.185651882	0.319052584	-0.097171847	0.032221654	0.148554428	0.033179001	0.034476574	-0.008295991	-0.003028453	0.006081867	0.005781054	0.004035757	0.002046111	susceptible	a	FALSE
SNP0450	0.127659574	0.129032258	0.181318681	0.353909465	0.25	0.263157895	0.27914952	0.222650231	0.139149243	0.12539185	0.134838316	-0.028114473	-0.067729422	0.117706383	-0.185651882	0.319052584	-0.097171847	0.027671278	0.148554428	0.033179001	0.034476574	-0.036907141	-0.003077684	0.006108495	0.00443918	0.004035757	0.002072738	susceptible	a	FALSE
SNP0451	0.085106383	0.107526882	0.186813187	0.33744856	0.215277778	0.240601504	0.270233196	0.208782743	0.129776496	0.12539185	0.1366687	-0.24742471	-0.452018722	-0.139075004	-0.103524267	0.17967275	0.138206227	0.049329901	0.069580867	-0.17246157	0.37223771	0.095363895	-0.000401953	0.005999517	0.04660615	0.002821749	0.003177769	susceptible	a	FALSE
SNP0452	0.957446809	0.88172043	0.934065934	0.942386831	0.927083333	0.909774436	0.879972565	0.933744222	0.961067051	0.979623824	0.974984747	NA	-0.175074083	NA	NA	NA	NA	-0.047666099	NA	NA	NA	NA	0.004508278	0.001139527	NA	0.001476496	-0.000336969	resistant	A	FALSE
SNP0453	0.957446809	0.903225806	0.956043956	0.983539095	0.965277778	0.947368421	0.927297668	0.975346687	0.985580389	0.996865204	0.990848078	NA	NA	NA	NA	NA	NA	NA	NA	NA	NA	NA	0.005234621	0.000818133	NA	0.001476496	-0.000658363	resistant	A	FALSE
SNP0454	0.829787234	0.76344086	0.697802198	0.555555556	0.621527778	0.612781955	0.587791495	0.707241911	0.816149964	0.838557994	0.849298353	-0.064027642	0.079139772	-0.460058997	-0.190970154	0.180804363	-0.063252013	-0.047923127	0.025951612	0.028078261	-0.026192657	-0.136654037	0.009297308	0.012018236	0.008046056	0.005118521	0.006899715	resistant	A	FALSE
SNP0455	0	0.053763441	0.027472527	0.012345679	0.017361111	0.033834586	0.038408779	0.013097072	0.005767844	0.001567398	0.011592434	NA	1.194052363	2.586832617	-0.110976361	-0.753054103	0.048744621	-0.192035983	-0.148250658	0.068035766	-0.018684856	0.135254108	-0.001758051	0.000285021	-0.153327977	0	0.000285021	resistant	a	TRUE
SNP0456	0.978723404	0.903225806	0.950549451	0.967078189	0.951388889	0.936090226	0.914951989	0.966101695	0.980533526	0.995297806	0.978645516	NA	NA	NA	NA	NA	NA	NA	NA	NA	NA	NA	0.003813281	0.000831364	NA	0.000754654	7.67E-05	resistant	A	FALSE
SNP0457	0.042553191	0.075268817	0.164835165	0.325102881	0.239583333	0.218045113	0.234567901	0.203389831	0.12184571	0.10815047	0.119585113	-0.130418691	-0.17246035	0.08903163	-0.26741939	0.136199819	-0.015453333	-0.035154837	-0.078105498	-0.081023703	0.346775544	-0.14471718	0.001266148	0.00703937	0.015477802	0.001476496	0.005562873	resistant	A	FALSE
SNP0458	0.808510638	0.731182796	0.67032967	0.526748971	0.59375	0.601503759	0.524005487	0.674114022	0.804614275	0.832288401	0.837705918	0.048272453	0.185370511	-0.37626976	-0.051859079	0.151347813	0.063947287	0.030180985	0.034461637	0.016575616	-0.086382126	-0.082848106	0.010711257	0.014286047	-0.004660024	0.005610686	0.008675361	susceptible	A	FALSE
SNP0459	0.787234043	0.709677419	0.653846154	0.514403292	0.586805556	0.582706767	0.519890261	0.664869029	0.801009373	0.824451411	0.835265406	-0.236937127	0.003218664	-0.510914426	-0.309071793	0.147494664	0.037761994	-0.006611411	0.033466725	0.030951124	-0.098856822	-0.065945617	0.012497806	0.014411826	0.023665666	0.00607004	0.008341785	resistant	A	FALSE
SNP0460	0.787234043	0.709677419	0.659340659	0.514403292	0.586805556	0.590225564	0.520576132	0.664098613	0.799567412	0.822884013	0.834045149	-0.236937127	0.003218664	-0.462615643	-0.297509306	0.147494664	0.040012024	0.061687741	-0.020272694	-0.060769398	-0.106803257	-0.083458106	0.012188394	0.014107743	0.018195568	0.00607004	0.008037702	resistant	A	FALSE
SNP0461	0.787234043	0.709677419	0.653846154	0.518518519	0.586805556	0.582706767	0.520576132	0.659476117	0.798125451	0.821316614	0.835875534	-0.236937127	0.003218664	-0.510914426	-0.333438346	0.124901649	0.037761994	0.008021022	-0.021735261	-0.030678578	-0.1575249	-0.183708004	0.012166254	0.014134665	0.014276404	0.00607004	0.008064624	resistant	A	FALSE
SNP0462	0.872340426	0.76344086	0.71978022	0.567901235	0.621527778	0.646616541	0.674211248	0.765023112	0.846431146	0.852664577	0.857230018	-0.152936232	0.079139772	-0.263557705	-0.272606178	0.193779928	0.049238916	0.017427941	-0.029159842	-0.033950406	0.024968703	0.395085337	0.010074753	0.011336226	0.032025329	0.004035757	0.00730047	resistant	A	FALSE
SNP0463	0.127659574	0.107526882	0.208791209	0.37037037	0.291666667	0.27443609	0.320301783	0.24807396	0.151405912	0.131661442	0.117754728	-0.028114473	-0.184244515	0.304646155	0.096343596	0.10279638	-0.036588516	0.009507339	-0.062777795	-0.119555695	0.34265511	-0.142856832	-0.003100905	0.008537484	-0.001365915	0.004035757	0.004501728	resistant	a	FALSE
SNP0464	0.723404255	0.666666667	0.626373626	0.497942387	0.5625	0.560150376	0.608367627	0.662557781	0.775775054	0.794670846	0.814521049	-0.358300822	-0.148982333	-0.522824891	-0.0600734	-0.00662366	0.122163494	-0.021254944	-0.059458678	-0.019353355	0.089142366	0.429513892	0.01628094	0.010892486	0.058078047	0.007251237	0.003641249	resistant	A	FALSE
SNP0465	0.829787234	0.892473118	0.879120879	0.897119342	0.885416667	0.906015038	0.753772291	0.734206471	0.576784427	0.468652038	0.503355705	0.483346124	0.328432573	-0.07440434	-0.19097877	0.059714611	NA	-0.065365548	-0.035368359	0.019410473	-0.007692952	0.061053022	-0.042653831	0.027738179	-0.027167114	0.005118521	0.022619659	resistant	a	FALSE
SNP0466	0.085106383	0.11827957	0.186813187	0.349794239	0.260416667	0.236842105	0.250342936	0.201848998	0.126171593	0.109717868	0.108602807	0.04693613	-0.264079982	0.186601269	-0.021977178	0.200969402	0.068981632	-0.013734047	-0.00132494	-0.130035872	0.35764573	-0.106929422	-0.00367867	0.006948425	0.005402406	0.002821749	0.004126677	susceptible	a	FALSE
SNP0467	0.659574468	0.76344086	0.791208791	0.810699588	0.829861111	0.808270677	0.615226337	0.644838213	0.581831291	0.509404389	0.624161074	0.150205943	0.310734453	0.31671226	-0.010829553	0.010022095	0.127855977	-0.005151894	0.001422296	-0.041900526	-0.010781931	0.028897603	-0.021524572	0.012074667	-0.026901053	0.008137135	0.003937532	resistant	a	FALSE
SNP0468	0.553191489	0.655913978	0.736263736	0.78600823	0.819444444	0.766917293	0.600137174	0.614021572	0.583273252	0.553291536	0.658328249	0.000497065	0.12681182	0.23584759	-0.043934863	-0.084130069	0.040209041	-0.037575087	-0.04474569	-0.03084949	-0.044446834	-0.026030345	-0.008245982	0.009254133	-0.014298451	0.008957411	0.000296722	resistant	A	FALSE
SNP0469	0.446808511	0.387096774	0.274725275	0.226337449	0.1875	0.206766917	0.408093278	0.399845917	0.434751262	0.456112853	0.362416107	-0.000497065	-0.107635729	-0.09555931	0.081244726	0.264785099	-0.054670201	0.023931123	0.052730798	0.040913579	-0.030045221	0.019101697	0.008198095	0.010276272	0.004726297	0.008957411	0.001318861	resistant	A	FALSE
SNP0470	0.787234043	0.817204301	0.868131868	0.893004115	0.878472222	0.87593985	0.858024691	0.895993837	0.853640952	0.818181818	0.784624771	-0.0872737	-0.040813395	0.412221801	-0.040378457	-0.181477473	0.09436117	-0.026704912	-0.049037012	-0.113181189	-0.027645518	-0.130024974	-0.000609792	0.001612145	-0.014543985	0.00607004	-0.004457895	resistant	A	FALSE
SNP0471	0.787234043	0.838709677	0.873626374	0.888888889	0.881944444	0.87593985	0.856652949	0.894453005	0.853640952	0.821316614	0.781574131	-0.0872737	-0.037206927	0.391403238	-0.061513329	-0.142261738	0.09436117	-0.044355783	-0.037079983	-0.110131078	-0.04130045	-0.046395942	-0.001563558	0.001536789	-0.010634687	0.00607004	-0.004533251	resistant	A	FALSE
SNP0472	0.787234043	0.817204301	0.862637363	0.888888889	0.868055556	0.87593985	0.858024691	0.894453005	0.856524874	0.827586207	0.780964002	-0.0872737	-0.040813395	0.466327901	-0.061513329	-0.238006001	0.09436117	-0.023760675	-0.055103756	-0.077260132	-0.024412665	-0.045473291	-6.42E-05	0.001494149	-0.010264497	0.00607004	-0.004575891	resistant	A	FALSE
SNP0473	0.914893617	0.849462366	0.725274725	0.563786008	0.607638889	0.661654135	0.682441701	0.738828968	0.837058399	0.852664577	0.861500915	NA	0.107940516	-0.513702208	0.041727658	-0.088767317	0.008016494	0.091066345	-0.064972713	-0.103531011	-0.059889663	0.463260789	0.004600774	0.013549612	0.035167943	0.002821749	0.010727863	resistant	A	FALSE
SNP0474	0.85106383	0.870967742	0.89010989	0.917695473	0.885416667	0.887218045	0.885459534	0.929121726	0.890410959	0.858934169	0.816351434	-0.081531371	-0.102363429	0.58872988	NA	0.054573855	0.145488624	0.009485705	NA	-0.1552297	-0.024192976	0.10683923	-0.00179907	0.000956884	-0.010023844	0.004593544	-0.00363666	resistant	A	FALSE
SNP0475	0.872340426	0.860215054	0.846153846	0.864197531	0.795138889	0.80075188	0.85733882	0.908320493	0.812545061	0.799373041	0.702867602	-0.652601347	-0.171618695	0.361779835	-0.120627766	0.162410953	0.017168036	-0.040808116	NA	0.034053044	0.022770631	0.048585548	-0.009464661	0.003048315	0.03097131	0.004035757	-0.000987441	resistant	A	FALSE
SNP0476	0.85106383	0.849462366	0.846153846	0.855967078	0.798611111	0.804511278	0.854595336	0.904468413	0.811824081	0.797805643	0.705918243	-0.442039304	-0.222405958	0.361779835	-0.133460266	0.10180715	0.057057832	-0.039675669	NA	0.026843092	0.054019883	0.096384342	-0.008021429	0.002608242	0.027372266	0.004593544	-0.001985302	resistant	A	FALSE
SNP0477	0.872340426	0.860215054	0.846153846	0.864197531	0.791666667	0.80075188	0.853223594	0.907550077	0.809661139	0.796238245	0.70042709	-0.652601347	-0.171618695	0.361779835	-0.120627766	0.140494698	0.017168036	-0.031138464	NA	0.004197351	0.031184226	0.151204868	-0.009788091	0.003128787	0.035730362	0.004035757	-0.00090697	resistant	A	FALSE
SNP0478	0.829787234	0.838709677	0.846153846	0.860082305	0.784722222	0.796992481	0.840877915	0.893682589	0.764960346	0.735109718	0.686394143	-0.227351859	-0.09251446	0.361779835	-0.087550067	0.042570245	0.060834692	-0.014271266	0.056908319	0.045950206	0.027602276	-0.008972549	-0.011378087	0.003661485	0.007790453	0.005118521	-0.001457036	resistant	A	FALSE
SNP0479	0.936170213	0.924731183	0.93956044	0.917695473	0.965277778	0.939849624	0.897805213	0.891371341	0.91925018	0.913793103	0.95118975	NA	NA	NA	NA	NA	NA	-0.092359773	-0.041051505	NA	NA	NA	-0.001360966	0.000490523	NA	0.002165528	-0.001675004	resistant	A	FALSE
SNP0480	0	0	0	0	0	0	0.000685871	0.001540832	0.022350397	0.034482759	0.098840757	NA	NA	NA	NA	NA	NA	0.641103808	0.823335492	0.141481708	-0.026633988	0.013836097	0.006390487	0.000919434	-0.21045049	0	0.000919434	susceptible	A	FALSE
SNP0481	0.872340426	0.795698925	0.807692308	0.814814815	0.815972222	0.703007519	0.742798354	0.795069337	0.736842105	0.75862069	0.769371568	-0.535349365	0.594245809	0.272589402	0.444886736	0.237488076	-0.115802173	-0.039280162	0.03814024	0.053087703	-0.015283598	0.025898636	-0.008985206	0.002192325	-0.012551309	0.004035757	-0.001843431	resistant	A	FALSE
SNP0482	0.957446809	0.946236559	0.961538462	0.942386831	0.979166667	0.943609023	0.914266118	0.909090909	0.930064888	0.929467085	0.957291031	NA	NA	NA	NA	NA	NA	NA	NA	NA	NA	NA	-0.002670635	0.000440125	NA	0.001476496	-0.001036371	resistant	A	FALSE
SNP0483	0.872340426	0.795698925	0.813186813	0.818930041	0.833333333	0.714285714	0.762002743	0.815100154	0.777937996	0.785266458	0.779133618	-0.535349365	0.594245809	0.334090833	0.407167312	0.19444766	-0.096088115	-0.042923741	0.080336797	0.030051722	-0.063684647	-0.066664444	-0.006295461	0.001695524	-0.019013154	0.004035757	-0.002340233	resistant	A	FALSE
SNP0484	0.829787234	0.860215054	0.901098901	0.917695473	0.899305556	0.84962406	0.952674897	0.935285054	0.942321557	0.92476489	0.948749237	-0.024522419	0.301523542	NA	NA	-0.040238784	0.082370855	NA	NA	NA	NA	NA	0.009683871	0.001782173	-0.0144359	0.005118521	-0.003336348	resistant	A	FALSE
SNP0485	0.723404255	0.795698925	0.868131868	0.909465021	0.895833333	0.872180451	0.87654321	0.837442219	0.726748378	0.688087774	0.763270287	-0.123723567	-0.327511043	0.334391793	NA	-0.280649415	0.162561219	-0.001136709	0.010757849	0.02674139	0.031938977	0.151488323	-0.007441824	0.006116872	0.020785653	0.007251237	-0.001134365	resistant	A	FALSE
SNP0486	0.638297872	0.666666667	0.67032967	0.75308642	0.725694444	0.627819549	0.711248285	0.697226502	0.474405191	0.4169279	0.513117755	-0.182459312	0.057488286	0.159917507	0.008311017	0.258344182	-0.13259953	-0.021033257	0.015143067	0.045994626	0.096501597	0.068914134	-0.021261774	0.012163133	0.007322168	0.008366812	0.00379632	susceptible	a	FALSE
SNP0487	0.361702128	0.344086022	0.318681319	0.255144033	0.267361111	0.345864662	0.292866941	0.274268105	0.480173035	0.551724138	0.511897498	0.093997487	-0.31282376	-0.166787463	-0.03115122	-0.060439654	-0.061746835	0.007142103	0.013568669	0.005337183	0.007198254	0.085730966	0.01936144	0.010769513	0.01738319	0.008366812	0.002402701	resistant	A	FALSE
SNP0488	0.787234043	0.817204301	0.774725275	0.802469136	0.736111111	0.759398496	0.819615912	0.877503852	0.74260995	0.725705329	0.674801708	-0.114336278	0.396407694	0.877334864	0.119772097	0.180117865	-0.014880057	0.03755605	0.078070818	0.077448289	0.03267955	-0.1590898	-0.007190266	0.003045237	-0.039130039	0.00607004	-0.003024803	susceptible	A	TRUE
SNP0489	0	0.010752688	0.021978022	0.004115226	0.006944444	0	0.040466392	0.020030817	0.017303533	0.02507837	0.001220256	NA	-0.744716772	-0.057855511	-1.629184826	-1.036241	NA	0.069185845	-0.133520834	0.186974904	0.117395816	-0.887461854	0.001043033	0.00016441	0.074538656	0	0.00016441	susceptible	a	FALSE
SNP0490	0.829787234	0.827956989	0.906593407	0.930041152	0.934027778	0.906015038	0.900548697	0.939137134	0.901225667	0.87460815	0.822452715	-0.404078725	-0.216699442	NA	NA	NA	NA	NA	NA	NA	0.042242959	0.087004888	0.001077652	0.001897159	0.042575459	0.005118521	-0.003221362	resistant	A	FALSE
SNP0491	0.744680851	0.634408602	0.604395604	0.691358025	0.6875	0.605263158	0.612482853	0.623266564	0.593366979	0.592476489	0.62538133	0.070436705	0.251065542	0.09830703	0.260578373	0.130636475	0.010837368	-0.044052837	0.088263709	0.033037015	-0.049611274	-0.042012856	-0.009168291	0.002398285	-0.022546216	0.006890316	-0.004492031	resistant	A	FALSE
SNP0492	0.744680851	0.623655914	0.598901099	0.687242798	0.6875	0.605263158	0.620027435	0.629429892	0.593366979	0.581504702	0.627211714	0.070436705	0.288825359	0.058873603	0.289706846	0.089699128	0.072261469	-0.001000039	0.077667239	0.058358921	-0.057476884	-0.008816177	-0.008687739	0.002472519	-0.020889053	0.006890316	-0.004417797	resistant	A	FALSE
SNP0493	0.042553191	0.11827957	0.098901099	0.090534979	0.114583333	0.165413534	0.088477366	0.057010786	0.102379236	0.098746082	0.154972544	1.525502215	0.444136015	1.202679978	-0.145219727	-0.029476346	0.217930052	0.054536702	0.045844202	-0.01229749	-0.075566576	0.165437152	0.003647662	0.00131345	-0.10961752	0.001476496	-0.000163046	resistant	a	TRUE
SNP0494	0.446808511	0.494623656	0.538461538	0.66255144	0.645833333	0.54887218	0.466392318	0.412942989	0.483777938	0.537617555	0.694935937	-0.043912968	-0.067928922	-0.003712725	0.102382816	0.184572657	-0.089780255	-0.014000696	0.001304539	-0.065982447	-0.065820992	-0.064149036	0.005180946	0.008577292	-0.006184434	0.008957411	-0.000380119	resistant	A	FALSE
SNP0495	0.595744681	0.559139785	0.576923077	0.695473251	0.708333333	0.687969925	0.640603567	0.667950693	0.664023071	0.678683386	0.728492984	-0.162153521	-0.366062028	0.097943764	0.13734731	-0.211351516	-0.081160099	-0.015309119	0.033269353	0.005331243	-0.03561585	0.041880797	0.011640373	0.003078419	0.018654593	0.008727734	-0.005649315	resistant	A	FALSE
SNP0496	0.14893617	0.139784946	0.087912088	0.065843621	0.079861111	0.161654135	0.114540466	0.054699538	0.096611391	0.117554859	0.215985357	0.506127855	0.289328856	-0.085705564	0.767599353	0.312393647	-0.031070958	-0.021793051	-0.046416782	0.094288896	-0.127798079	-0.061346295	0.002589224	0.002247576	-0.053891946	0.004593544	-0.002345969	susceptible	a	FALSE
SNP0497	0.872340426	0.870967742	0.923076923	0.934156379	0.899305556	0.909774436	0.938271605	0.970724191	0.919971161	0.901253918	0.826723612	0.003125326	0.4889091	NA	NA	-0.353844375	NA	NA	NA	NA	NA	0.095160015	-3.78E-05	0.00152368	-0.013990634	0.004035757	-0.002512076	resistant	A	FALSE
SNP0498	0.489361702	0.569892473	0.576923077	0.683127572	0.659722222	0.646616541	0.544581619	0.429892142	0.470800288	0.504702194	0.652837096	0.237707547	-0.079334475	0.488556666	0.043186097	0.055770239	0.10108671	-0.025375267	-0.03054129	0.011414244	0.040591337	-0.096095529	-0.003485127	0.007435428	-0.025903088	0.009055844	-0.001620416	resistant	A	FALSE
SNP0499	0.042553191	0.064516129	0.043956044	0.024691358	0.020833333	0.07518797	0.063786008	0.029275809	0.038932949	0.037617555	0.04881025	0.52532318	-0.263255371	0.135442248	0.856515771	-0.465593077	0.226602136	-0.043262892	-0.162753332	0.040159406	-0.125346601	0.132091461	-0.000356879	0.00029996	-0.030150728	0.001476496	-0.001176536	susceptible	a	FALSE
SNP0500	0.106382979	0.107526882	0.043956044	0.061728395	0.041666667	0.063909774	0.041152263	0.022342065	0.060562365	0.07523511	0.150091519	0.411793245	0.32100556	-0.451679962	0.333288205	0.245414363	-0.072508299	-0.082651862	-0.055476837	-0.079537352	-0.151063366	0.056943879	0.000544614	0.001395128	-0.033197191	0.003445158	-0.00205003	susceptible	a	FALSE
SNP0501	0.723404255	0.817204301	0.82967033	0.855967078	0.809027778	0.842105263	0.845679012	0.748844376	0.751982696	0.750783699	0.868822453	0.232755273	0.051865845	0.515278718	0.163870995	0.189790764	-0.131186779	-0.021638752	-0.078947112	-0.10174683	0.098030939	-0.064255251	0.000461377	0.002602584	-0.034986678	0.007251237	-0.004648653	resistant	A	FALSE
SNP0502	0.723404255	0.784946237	0.791208791	0.83127572	0.767361111	0.812030075	0.794924554	0.716486903	0.709444845	0.702194357	0.840756559	0.232755273	0.145922214	0.349454446	0.303007898	0.013468063	-0.092542411	-0.053535467	0.035872117	-0.095094444	0.065974288	-0.118157488	-0.001741382	0.0025127	-0.036447975	0.007251237	-0.004738538	resistant	A	FALSE
SNP0503	0.744680851	0.827956989	0.824175824	0.855967078	0.8125	0.845864662	0.839506173	0.74422188	0.749819755	0.747648903	0.865161684	0.173110836	0.106038084	0.47661536	0.163870995	0.205997121	-0.186732135	0.002279373	-0.052268875	-0.116699787	0.106068957	-0.054669729	-0.001258006	0.002369447	-0.032315657	0.006890316	-0.004520869	resistant	A	FALSE
SNP0504	0.70212766	0.774193548	0.802197802	0.83127572	0.777777778	0.812030075	0.791495199	0.704160247	0.70223504	0.699059561	0.842586943	0.262397157	0.168255481	0.250310967	0.303007898	0.085799708	-0.055012453	0.019355543	0.003711731	-0.103197442	0.136537745	-0.04931707	-0.001260376	0.003084651	-0.031009125	0.007579348	-0.004494697	resistant	A	FALSE
SNP0505	0.446808511	0.408602151	0.505494505	0.567901235	0.538194444	0.563909774	0.613854595	0.647919877	0.572458544	0.576802508	0.649176327	-0.271896946	-0.1486538	-0.276335195	-0.089722762	-0.386379486	0.075469619	0.031625913	0.017315715	0.000492335	-0.05345184	0.075503665	0.01928391	0.005784657	0.032548871	0.008957411	-0.003172754	resistant	A	FALSE
SNP0506	0.489361702	0.440860215	0.472527473	0.600823045	0.552083333	0.578947368	0.621399177	0.661787365	0.581831291	0.603448276	0.678462477	-0.334448629	-0.082606452	-0.269276911	0.207493039	-0.344315035	-0.043701445	0.01281158	0.055133376	0.009011676	-0.086549596	0.026580529	0.019227382	0.005810922	0.024333148	0.009055844	-0.003244922	resistant	A	FALSE
SNP0507	0.957446809	0.935483871	0.917582418	0.938271605	0.899305556	0.902255639	0.935528121	0.919876733	0.891131939	0.884012539	0.896278218	NA	NA	NA	NA	-0.110693486	NA	NA	NA	0.076088376	-0.030907162	-0.029160199	-0.005378608	0.000549042	0.015897748	0.001476496	-0.000927455	resistant	A	FALSE
SNP0508	0.212765957	0.268817204	0.252747253	0.205761317	0.197916667	0.221804511	0.183127572	0.182588598	0.22927181	0.246081505	0.244051251	0.528208642	0.361308218	0.02780272	-0.127325112	0.245188076	0.113376539	0.07072444	-0.041686424	-0.047291628	-0.016773461	0.030770024	-0.000600702	0.000824885	-0.038436265	0.00607004	-0.005245155	susceptible	a	FALSE
SNP0509	0.255319149	0.311827957	0.291208791	0.226337449	0.211805556	0.218045113	0.186556927	0.19183359	0.235760634	0.249216301	0.256253813	0.236487248	0.349241228	-0.043888288	0.042308519	0.073666349	0.124124239	0.068911291	0.012614664	0.006580858	-0.036020705	0.009100293	-0.004603401	0.001502005	-0.02355198	0.006890316	-0.005388311	susceptible	a	FALSE
SNP0510	0.191489362	0.258064516	0.274725275	0.226337449	0.211805556	0.221804511	0.18175583	0.179506934	0.227108868	0.244514107	0.255033557	0.312013775	0.206819295	-0.033373576	-0.473581976	0.01533244	0.07907657	0.085773483	-0.044315655	-0.040903064	-0.00621544	0.017394079	-2.76E-05	0.001010112	-0.012898656	0.005610686	-0.004600574	susceptible	a	FALSE
SNP0511	0.106382979	0.11827957	0.192307692	0.362139918	0.361111111	0.289473684	0.17558299	0.174114022	0.147080029	0.169278997	0.239170226	-0.192031836	-0.182249761	0.304188164	0.461450935	0.107694383	-0.068287944	-0.054235381	0.068863949	-0.045554748	0.13316307	-0.091314765	0.001551555	0.008064323	-0.002100871	0.003445158	0.004619165	susceptible	A	FALSE
SNP0512	0.553191489	0.655913978	0.637362637	0.720164609	0.6875	0.657894737	0.5781893	0.493836672	0.498197549	0.501567398	0.529591214	0.294765426	0.16853516	0.489758564	0.036192313	0.344659705	0.107511313	-0.075812893	-0.001951713	-0.095715573	-0.07753366	-0.17523544	-0.015589541	0.006823581	-0.050795115	0.008957411	-0.00213383	resistant	A	FALSE
SNP0513	0.510638298	0.483870968	0.538461538	0.609053498	0.586805556	0.57518797	0.64266118	0.671032357	0.612112473	0.623824451	0.678462477	-0.328331711	-0.273351027	-0.152413058	0.1454402	-0.320222789	0.077422457	0.027129879	-0.056050155	0.012885181	0.051882553	-0.106220959	0.016360918	0.00394474	0.025925043	0.009055844	-0.005111104	resistant	A	FALSE
SNP0514	0.617021277	0.752688172	0.78021978	0.810699588	0.774305556	0.796992481	0.728395062	0.606317411	0.59480894	0.595611285	0.721781574	0.269705216	0.289053811	0.657582481	0.048418087	0.290938775	0.052448626	-0.003386332	0.061367422	-0.063239482	-0.048617555	0.042275143	-0.010140122	0.00747342	-0.044715711	0.008563679	-0.001090258	resistant	A	FALSE
SNP0515	0.531914894	0.731182796	0.752747253	0.78600823	0.763888889	0.785714286	0.704389575	0.577041602	0.566690699	0.565830721	0.702867602	0.312305969	0.150537369	0.358102024	0.107404703	0.280090669	0.056314985	0.006267364	-0.023226329	-0.119709579	-0.09200269	-0.075205525	-0.007656791	0.009687098	-0.044329435	0.009023033	0.000664065	resistant	A	FALSE
SNP0516	0.574468085	0.752688172	0.736263736	0.769547325	0.756944444	0.793233083	0.674897119	0.560862866	0.555155011	0.553291536	0.689444783	0.394347969	0.249430874	0.494458915	0.039683697	0.246646075	0.015051672	0.016968246	-0.007125716	-0.109369792	-0.081114021	-0.126013657	-0.01150405	0.009193411	-0.055079732	0.008858978	0.000334434	resistant	A	FALSE
SNP0517	0.489361702	0.440860215	0.532967033	0.609053498	0.590277778	0.518796992	0.663923182	0.738828968	0.66186013	0.677115987	0.586943258	-0.342639182	-0.252321074	-0.149665107	0.254479625	-0.057397409	-0.094130348	0.023747358	0.014701481	-0.04795413	0.010926117	-0.122722401	0.019570968	0.008139728	0.018720855	0.009055844	-0.000916116	resistant	A	FALSE
SNP0518	0.468085106	0.440860215	0.516483516	0.588477366	0.586805556	0.515037594	0.661179698	0.729583975	0.653208363	0.673981191	0.590604027	-0.448147226	-0.275040362	-0.182057	0.238594558	-0.232991742	-0.098414376	-0.031266257	-0.023963526	0.016867102	0.031236519	-0.102767613	0.021016731	0.008334888	0.029321702	0.009023033	-0.000688145	resistant	A	FALSE
SNP0519	0.468085106	0.419354839	0.483516484	0.600823045	0.555555556	0.5	0.639917695	0.709553159	0.622927181	0.642633229	0.54728493	-0.448147226	-0.30860214	-0.4022558	0.130851641	-0.406949715	-0.081290685	-0.037611985	0.008837604	0.016390236	0.022188716	-0.036465643	0.018265156	0.007898822	0.043298355	0.009023033	-0.001124211	resistant	A	FALSE
SNP0520	0.595744681	0.591397849	0.664835165	0.695473251	0.708333333	0.65037594	0.770233196	0.822033898	0.741888969	0.722570533	0.644295302	-0.192598913	0.032036768	-0.008712592	-0.100642265	-0.112221221	-0.043137753	0.089678687	0.113545599	0.039268004	0.007963558	0.039181128	0.011942058	0.005086155	0.016698407	0.008727734	-0.003641578	resistant	A	FALSE
SNP0521	0.595744681	0.741935484	0.769230769	0.761316872	0.71875	0.770676692	0.66255144	0.533898305	0.530641673	0.536050157	0.654057352	0.337901287	0.122941641	0.589433119	0.068603855	0.278828805	-0.051830908	0.026198257	-0.013748135	-0.06573644	-0.004054624	0.050039217	-0.015988918	0.009676008	-0.039364897	0.008727734	0.000948274	resistant	a	FALSE
SNP0522	0	0	0	0	0	0	0.002057613	0.001540832	0	0	0.001220256	NA	NA	NA	NA	NA	NA	0.002753327	-0.291550669	NA	NA	0.246811384	0.000102187	5.99E-07	0.088346707	0	5.99E-07	susceptible	a	FALSE
SNP0523	0.723404255	0.731182796	0.741758242	0.794238683	0.788194444	0.778195489	0.849794239	0.882896764	0.826243691	0.818181818	0.837705918	-0.289077937	-0.260077417	0.053992301	0.143176338	-0.054032435	-0.063817326	-0.034252181	-0.029678321	-0.024545697	0.047185133	-0.038622932	0.012835243	0.002636289	0.017452565	0.007251237	-0.004614948	resistant	A	FALSE
SNP0524	0.765957447	0.720430108	0.626373626	0.600823045	0.642361111	0.635338346	0.705761317	0.710323575	0.780100937	0.757053292	0.868212325	-0.485789594	-0.19756051	-0.240008185	0.056920745	0.090549501	0.106314706	-0.022862092	0.016359446	-0.059931632	-0.052322445	-0.048186098	0.012739548	0.006447907	0.028315138	0.006496584	-4.87E-05	resistant	A	FALSE
SNP0525	0.382978723	0.322580645	0.285714286	0.279835391	0.319444444	0.312030075	0.401920439	0.457627119	0.475847152	0.470219436	0.522269677	-0.48731793	-0.331899311	-0.397489115	-0.168153668	-0.065406132	0.194803452	0.027606923	0.007287962	0.01935778	-0.050515942	0.098320071	0.020867891	0.00743573	0.052256004	0.008563679	-0.001127948	susceptible	a	FALSE
SNP0526	0.659574468	0.655913978	0.714285714	0.732510288	0.739583333	0.721804511	0.794924554	0.826656394	0.772891132	0.777429467	0.807199512	-0.262204548	-0.12259256	0.166496108	0.027586152	-0.093168825	-0.059879956	-0.018660314	0.003881116	0.017379075	-0.035941824	-0.032797758	0.014942153	0.003175367	0.009758039	0.008137135	-0.004961768	resistant	A	FALSE
SNP0527	0.723404255	0.752688172	0.769230769	0.810699588	0.805555556	0.781954887	0.840877915	0.852080123	0.813266042	0.802507837	0.828553996	0.170404294	0.138561677	0.071109044	0.333368303	0.091431011	-0.05231975	0.077128222	0.054458048	0.017709065	-0.012054558	-0.032832307	0.008865606	0.001487054	-0.021372465	0.007251237	-0.005764184	resistant	A	FALSE
SNP0528	0.70212766	0.698924731	0.659340659	0.761316872	0.753472222	0.72556391	0.794924554	0.771186441	0.759192502	0.757053292	0.769371568	0.08198194	0.10178948	0.218252363	0.122195154	0.093669171	-0.138797246	0.052370726	0.017153978	0.066663775	-0.084969156	0.084287853	0.008449825	0.001596874	-0.013105923	0.007579348	-0.005982474	resistant	A	FALSE
SNP0529	0.680851064	0.709677419	0.653846154	0.769547325	0.770833333	0.736842105	0.782578875	0.766563945	0.739726027	0.73354232	0.779133618	0.010491073	0.011822829	0.057737362	0.337954914	0.071118557	-0.161861114	0.001381665	0.012727797	0.032425792	-0.123416083	0.048906043	0.007729916	0.001774024	-0.010409151	0.007874647	-0.006100623	resistant	A	FALSE
SNP0530	1	0.989247312	0.994505495	0.987654321	0.982638889	0.992481203	0.953360768	0.973035439	0.987743331	0.981191223	0.978645516	NA	NA	NA	NA	NA	NA	NA	NA	NA	NA	NA	-0.001979992	0.000158948	NA	0	0.000158948	resistant	A	FALSE
SNP0531	0.680851064	0.688172043	0.659340659	0.748971193	0.75	0.733082707	0.772290809	0.761941448	0.747656813	0.739811912	0.779133618	0.010491073	0.05114292	0.155752445	0.27713062	0.075800374	-0.166626085	0.025697733	-0.039500106	-0.010682526	-0.135640668	0.028794919	0.009192291	0.001546947	-0.016711674	0.007874647	-0.0063277	resistant	A	FALSE
SNP0532	0.723404255	0.752688172	0.769230769	0.810699588	0.791666667	0.770676692	0.849108368	0.855932203	0.819033886	0.799373041	0.832214765	-0.013510179	0.003292524	0.071109044	0.355731997	0.170458316	-0.024930526	0.075757431	0.03137413	-0.019640487	-0.048232732	-0.092014284	0.009346439	0.001697504	-0.014675334	0.007251237	-0.005553733	resistant	A	FALSE
SNP0533	0.957446809	0.903225806	0.851648352	0.917695473	0.927083333	0.95112782	0.896433471	0.892912173	0.962509012	0.970219436	0.978645516	NA	NA	0.151636799	NA	NA	NA	-0.106916131	-0.087961744	NA	NA	NA	0.005693942	0.001571821	-0.05269643	0.001476496	9.53E-05	resistant	A	FALSE
SNP0534	0.574468085	0.709677419	0.758241758	0.781893004	0.746527778	0.781954887	0.640603567	0.55624037	0.572458544	0.587774295	0.757169005	0.471808893	0.360287243	0.64505936	-0.127719667	0.076776272	0.107348035	0.025723618	-0.005223663	-0.074873296	-0.035795104	-0.049465303	-0.006260791	0.008622142	-0.055968718	0.008858978	-0.000236836	resistant	A	FALSE
SNP0535	0	0	0	0	0	0	0.010288066	0.004622496	0.005046864	0.001567398	0.002440513	NA	NA	NA	NA	NA	NA	-0.037470026	-0.109464614	-0.107932851	-0.458668036	-0.240260425	0.000483144	1.09E-05	-0.075478422	0	1.09E-05	susceptible	a	FALSE
SNP0536	0.574468085	0.752688172	0.774725275	0.773662551	0.763888889	0.796992481	0.668038409	0.578582435	0.541456381	0.547021944	0.788895668	0.471808893	0.300109328	0.553650381	0.144542575	0.215937778	0.004830935	0.007538454	0.032753015	-0.024773489	-0.035396417	0.073768769	-0.008512222	0.011346711	-0.049995215	0.008858978	0.002487733	resistant	a	FALSE
SNP0537	0.574468085	0.559139785	0.642857143	0.761316872	0.725694444	0.665413534	0.805898491	0.777349769	0.794520548	0.84169279	0.868822453	-0.00126405	0.07785925	0.517475418	-0.064148978	0.137479028	-0.119398718	-0.034135948	-0.000135614	0.130601628	-0.140377042	0.083808017	0.028811308	0.011004544	-0.015016313	0.008858978	0.002145566	susceptible	A	FALSE
SNP0538	0	0	0	0	0	0	0	0	0	0	0.000610128	NA	NA	NA	NA	NA	NA	NA	NA	NA	NA	-0.855005161	2.77E-05	3.38E-08	NA	0	3.38E-08	susceptible	a	FALSE
SNP0539	0.106382979	0.139784946	0.093406593	0.074074074	0.059027778	0.191729323	0.109053498	0.060862866	0.070656092	0.048589342	0.022574741	0.068333473	0.004719005	0.009616768	-0.144888127	-0.025086786	0.019245369	-0.041728395	-0.070916954	-0.07149245	0.079788739	-0.008282811	-0.007531562	0.002215006	-0.001771176	0.003445158	-0.001230152	susceptible	a	FALSE
SNP0540	0.978723404	0.946236559	0.967032967	0.983539095	0.996527778	0.996240602	0.991083676	0.990755008	0.989185292	0.985893417	0.988407566	NA	NA	NA	NA	NA	NA	NA	NA	NA	NA	NA	0.002568118	0.000218471	NA	0.000754654	-0.000536182	resistant	A	FALSE
SNP0541	0.106382979	0.150537634	0.093406593	0.0781893	0.055555556	0.180451128	0.102194787	0.058551618	0.069935112	0.05015674	0.034777303	0.068333473	-0.117399143	0.011905562	-0.264801679	-0.079686819	-0.00699671	0.033633291	-0.079919022	-0.035409482	0.086878397	0.157502965	-0.007478205	0.001962064	0.014582708	0.003445158	-0.001483095	susceptible	a	FALSE
SNP0542	0.978723404	0.935483871	0.934065934	0.930041152	0.954861111	0.939849624	0.977366255	0.974576271	0.983417448	0.979623824	0.977425259	NA	NA	NA	NA	NA	NA	NA	NA	NA	NA	NA	0.003906355	0.000470264	NA	0.000754654	-0.00028439	resistant	A	FALSE
SNP0543	0.829787234	0.817204301	0.846153846	0.888888889	0.899305556	0.872180451	0.884773663	0.918335901	0.933669791	0.946708464	0.962172056	-0.720367045	-0.485008406	0.011702268	0.047493517	-0.060030996	0.199757485	0.198210974	NA	NA	NA	NA	0.013516825	0.002240692	0.14476902	0.005118521	-0.002877828	resistant	A	FALSE
SNP0544	0	0	0	0	0	0.003759398	0.008230453	0.006933744	0.012256669	0.010971787	0.003660769	NA	NA	NA	NA	NA	-0.770429709	-0.076816676	-0.048693272	-0.121550792	0.095232917	0.501803965	0.001100536	2.23E-05	0.194413132	0	2.23E-05	susceptible	a	FALSE
SNP0545	0.70212766	0.655913978	0.598901099	0.683127572	0.677083333	0.597744361	0.64951989	0.73651772	0.727469358	0.703761755	0.744356315	-0.434021526	-0.511086509	-0.055102804	0.185106824	0.030390466	0.083078092	0.014636814	-0.023169977	0.054526446	0.057716278	-0.06737313	0.007885964	0.002551297	0.036409397	0.007579348	-0.005028051	resistant	A	FALSE
SNP0546	0.510638298	0.462365591	0.631868132	0.530864198	0.618055556	0.496240602	0.65569273	0.689522342	0.744051911	0.752351097	0.847467968	-0.333345418	-0.086483123	0.184718542	0.085783717	-0.227041584	-0.115768982	-0.057356302	0.006461396	0.018995162	-0.101825987	-0.078504064	0.032141774	0.014967957	0.006606416	0.009055844	0.005912113	resistant	A	FALSE
SNP0547	1	0.978494624	0.983516484	0.987654321	1	0.996240602	0.991769547	0.991525424	0.993511175	0.990595611	0.99023795	NA	NA	NA	NA	NA	NA	NA	NA	NA	NA	NA	0.00026445	4.20E-05	NA	0	4.20E-05	resistant	A	FALSE
SNP0548	0.765957447	0.774193548	0.626373626	0.716049383	0.645833333	0.661654135	0.663923182	0.713405239	0.705839942	0.653605016	0.651006711	-0.341886402	-0.024493104	0.141028425	0.115845872	-0.118006163	-0.121690909	-0.028586389	-0.031440971	0.029103934	-0.057232523	0.046241345	-0.00732643	0.00246495	0.011534124	0.006496584	-0.004031634	resistant	A	FALSE
SNP0549	0.574468085	0.623655914	0.445054945	0.362139918	0.40625	0.469924812	0.562414266	0.565485362	0.533525595	0.531347962	0.493593655	-0.68690325	-0.197612894	-0.169908904	0.218621034	0.045107311	-0.00772971	0.027520894	-0.050422194	-0.038526212	-0.141413308	0.031467609	0.000496938	0.006246716	0.033228435	0.008858978	-0.002612262	resistant	A	FALSE
SNP0550	0.808510638	0.860215054	0.895604396	0.901234568	0.881944444	0.898496241	0.938271605	0.922958398	0.926459986	0.902821317	0.95424039	-0.022560069	0.524367956	0.282421795	NA	0.280349636	0.165819822	NA	NA	NA	NA	NA	0.009921958	0.00159364	0.005043678	0.005610686	-0.004017046	resistant	A	FALSE
SNP0551	0.234042553	0.268817204	0.417582418	0.353909465	0.326388889	0.304511278	0.338820302	0.333590139	0.447007931	0.512539185	0.666870043	0.067773984	0.410161953	0.113711796	0.18058405	-0.136030792	-0.195591444	0.01693353	-0.053395487	-0.012928518	0.005924337	0.019176419	0.029082679	0.015247909	-0.023225945	0.006496584	0.008751326	susceptible	A	FALSE
SNP0552	0.489361702	0.397849462	0.527472527	0.399176955	0.375	0.330827068	0.455418381	0.471494607	0.569574621	0.639498433	0.708358755	-0.053929669	0.109869283	0.050355038	-0.002671241	-0.116893298	-0.131869051	0.032133518	0.033538748	0.047297471	0.010967658	0.063741321	0.021935828	0.013454565	0.003682023	0.009055844	0.004398721	resistant	A	FALSE
SNP0553	0.489361702	0.397849462	0.543956044	0.444444444	0.392361111	0.353383459	0.508916324	0.528505393	0.604902668	0.667711599	0.736424649	-0.053929669	0.109869283	0.059953176	0.023620529	-0.239026371	-0.162340965	-0.000112724	-0.010639237	0.039743464	-0.012875584	-0.032611779	0.025293457	0.01420092	-0.002496591	0.009055844	0.005145076	susceptible	A	FALSE
SNP0554	1	0.956989247	0.972527473	0.983539095	0.996527778	0.996240602	0.991083676	0.990755008	0.991348234	0.989028213	0.988407566	NA	NA	NA	NA	NA	NA	NA	NA	NA	NA	NA	0.001233125	0.0001523	NA	0	0.0001523	resistant	A	FALSE
SNP0555	0	0.010752688	0.043956044	0.020576132	0.006944444	0.007518797	0.037037037	0.030816641	0.025955299	0.023510972	0.00976205	NA	-0.092503056	0.208880202	-0.204478794	-0.475071823	1.210852206	-0.15420586	-0.084573209	-0.120050607	0.101462486	-0.076032306	0.000876498	0.000194492	-0.002273385	0	0.000194492	susceptible	a	FALSE
SNP0556	0.744680851	0.784946237	0.78021978	0.851851852	0.878472222	0.932330827	0.841563786	0.788906009	0.713770728	0.615987461	0.741915802	-0.391085161	-0.202858247	-0.10586922	-0.515955282	0.11397758	NA	-0.006272084	0.001622718	-0.021892974	-0.009040235	-0.031115174	-0.009561887	0.007512801	0.034017791	0.006890316	0.000622485	resistant	A	FALSE
SNP0557	0.787234043	0.817204301	0.725274725	0.695473251	0.631944444	0.661654135	0.767489712	0.801232666	0.854361932	0.865203762	0.729103112	-0.121800831	0.149593347	-0.111739285	0.059209999	-0.0024713	0.114612575	0.054082289	0.056753529	0.019241957	-0.031833772	-0.035539022	0.005778808	0.005808496	0.001365318	0.00607004	-0.000261544	resistant	A	FALSE
SNP0558	0.595744681	0.655913978	0.604395604	0.600823045	0.524305556	0.533834586	0.652949246	0.640215716	0.736842105	0.777429467	0.685784015	0.365663313	-0.08037475	-0.078020215	0.105413157	-0.067504713	-0.027830556	0.001063925	0.039056161	0.026029061	-0.024104082	0.023363531	0.014009338	0.006010804	-0.011258307	0.008727734	-0.00271693	resistant	A	FALSE
SNP0559	0.361702128	0.387096774	0.428571429	0.399176955	0.440972222	0.402255639	0.423182442	0.369799692	0.29704398	0.269592476	0.564368517	-0.047393184	-0.082883762	-0.310024414	0.06402289	-0.034599152	0.029907638	-0.056553859	0.046777237	-0.082191533	0.026683568	-0.021208922	0.000656256	0.005991908	0.010874939	0.008366812	-0.002374905	susceptible	a	FALSE
SNP0560	0.914893617	0.956989247	0.93956044	0.950617284	0.986111111	0.992481203	0.969821674	0.957627119	0.953136265	0.920062696	0.946308725	NA	NA	NA	NA	NA	NA	NA	NA	NA	NA	NA	0.000434791	0.000574153	NA	0.002821749	-0.002247596	resistant	A	FALSE
SNP0561	0.574468085	0.709677419	0.785714286	0.851851852	0.864583333	0.872180451	0.794238683	0.728043143	0.651766402	0.581504702	0.788895668	0.125224896	-0.118201271	-0.216141663	-0.292600672	-0.016404551	-0.292652022	-0.01354754	0.034803959	-0.048789855	-0.076095589	0.14120595	-0.001457806	0.011393515	0.012800452	0.008858978	0.002534537	susceptible	a	FALSE
SNP0562	0.936170213	0.935483871	0.945054945	0.975308642	0.986111111	0.996240602	0.938271605	0.93990755	0.956741168	0.938871473	0.970103722	NA	NA	NA	NA	NA	NA	NA	NA	NA	NA	NA	0.000905772	0.000489838	NA	0.002165528	-0.00167569	resistant	A	FALSE
SNP0563	0.936170213	0.935483871	0.950549451	0.975308642	0.989583333	0.996240602	0.94170096	0.94375963	0.957462149	0.940438871	0.973764491	NA	NA	NA	NA	NA	NA	NA	NA	NA	NA	NA	0.001068628	0.000482356	NA	0.002165528	-0.001683172	resistant	A	FALSE
SNP0564	0	0	0	0	0	0	0.002743484	0.00385208	0.000720981	0.001567398	0.001830384	NA	NA	NA	NA	NA	NA	0.171991215	0.379908494	0.658435041	-0.556419111	0.341442168	0.000254837	1.83E-06	-0.05974257	0	1.83E-06	susceptible	a	FALSE
SNP0565	0.29787234	0.193548387	0.115384615	0.090534979	0.072916667	0.04887218	0.085048011	0.130200308	0.08074982	0.062695925	0.046979866	-0.388487746	0.028003522	0.130262864	-0.228688063	0.082222884	0.100744739	0.074466574	0.023668836	0.034215912	0.041731651	0.10486678	-0.016275587	0.005587153	0.024822743	0.007579348	-0.001992194	susceptible	a	FALSE
SNP0566	0.978723404	0.935483871	0.961538462	0.975308642	0.993055556	0.992481203	0.988340192	0.98844376	0.98630137	0.987460815	0.985356925	NA	NA	NA	NA	NA	NA	NA	NA	NA	NA	NA	0.0030629	0.000293218	NA	0.000754654	-0.000461435	resistant	A	FALSE
SNP0567	1	1	1	1	1	1	0.997256516	1	0.998558039	0.996865204	1	NA	NA	NA	NA	NA	NA	NA	NA	NA	NA	NA	-0.00017826	1.46E-06	NA	0	1.46E-06	resistant	A	FALSE
SNP0568	0.489361702	0.602150538	0.587912088	0.555555556	0.510416667	0.507518797	0.639231824	0.626348228	0.713049748	0.804075235	0.672971324	0.170529518	0.012187769	-0.210019809	-0.011437209	0.159515011	-0.068465206	-0.012468346	-0.073257398	-0.012644538	-0.032286732	0.090403872	0.02155964	0.009185794	-0.002563856	0.009055844	0.00012995	resistant	A	FALSE
SNP0569	0.510638298	0.591397849	0.576923077	0.555555556	0.524305556	0.518796992	0.658436214	0.630200308	0.71665465	0.794670846	0.660768761	0.005226356	-0.141084664	-0.055196647	-0.068702909	0.18182235	-0.043562185	-0.013772833	-0.040040211	0.014591476	-0.037997691	0.011102853	0.020603265	0.008067566	0.004662045	0.009055844	-0.000988278	resistant	A	FALSE
SNP0570	0.510638298	0.591397849	0.587912088	0.567901235	0.527777778	0.522556391	0.683813443	0.660246533	0.73035328	0.802507837	0.667480171	0.281727338	-0.029473927	-0.04130673	0.092831061	0.21450817	-0.084289097	-0.013443851	-0.015852694	-0.00065934	-0.100166322	0.078035386	0.021788174	0.008785891	-0.014769152	0.009055844	-0.000269953	resistant	A	FALSE
SNP0571	0.978723404	0.924731183	0.961538462	0.967078189	1	0.996240602	0.973251029	0.973805855	0.966113915	0.954545455	0.968883466	NA	NA	NA	NA	NA	NA	NA	NA	NA	NA	NA	0.000640819	0.000407196	NA	0.000754654	-0.000347458	resistant	A	FALSE
SNP0572	0.212765957	0.215053763	0.258241758	0.279835391	0.350694444	0.372180451	0.192043896	0.171802773	0.158615717	0.131661442	0.31909701	0.473316055	-0.133991534	-0.131132713	-0.044807335	-0.389714621	-0.307725895	-0.086953403	-0.094284969	-0.039781874	0.077966234	0.015921699	-0.004322799	0.006453222	-0.008738929	0.00607004	0.000383182	susceptible	a	FALSE
SNP0573	0.978723404	0.956989247	0.978021978	0.971193416	0.996527778	0.996240602	0.974622771	0.976887519	0.985580389	0.981191223	0.985356925	NA	NA	NA	NA	NA	NA	NA	NA	NA	NA	NA	0.001292127	0.000124921	NA	0.000754654	-0.000629732	resistant	A	FALSE
SNP0574	0.191489362	0.204301075	0.247252747	0.29218107	0.340277778	0.364661654	0.198902606	0.174884438	0.147801009	0.13322884	0.275777913	0.599899134	-0.031174383	0.101069798	0.071542854	-0.204392934	-0.245884664	-0.11528334	-0.018043985	-0.026006199	0.100515671	0.111508194	-0.004883362	0.005867329	-0.021695332	0.005610686	0.000256643	susceptible	a	FALSE
SNP0575	0	0.010752688	0.005494505	0.004115226	0	0	0.002057613	0.000770416	0.003604903	0.004702194	0.001830384	NA	1.889669048	-0.932163724	0.88294314	NA	NA	-0.43379196	0.405975868	0.37614232	-0.497663196	-0.645248889	-0.000230462	1.05E-05	-0.138651305	0	1.05E-05	susceptible	a	FALSE
SNP0576	0.85106383	0.688172043	0.758241758	0.827160494	0.777777778	0.676691729	0.663237311	0.687211094	0.583273252	0.562695925	0.775472849	-0.555489467	-0.286741216	-0.139452048	-0.027312294	-0.237614247	0.100502265	0.050612824	0.049817714	0.038636985	0.056802371	0.131232181	-0.016356401	0.008673071	0.052586698	0.004593544	0.004079527	susceptible	a	FALSE
SNP0577	0.85106383	0.709677419	0.769230769	0.839506173	0.788194444	0.680451128	0.685185185	0.704160247	0.588320115	0.573667712	0.783404515	0.045274934	0.035614644	-0.016914806	0.119944371	-0.142591522	0.097552235	0.052093016	0.053162937	0.043829313	0.061413458	0.180638015	-0.016352441	0.008418607	0.009303315	0.004593544	0.003825063	susceptible	a	FALSE
SNP0578	0.170212766	0.139784946	0.115384615	0.0781893	0.072916667	0.04887218	0.131687243	0.117103236	0.059841384	0.040752351	0.099450885	-0.464728007	-0.132825889	-0.067041691	0.123573184	-0.250781826	0.284708631	0.000225655	-0.009236828	-0.114748957	0.000670526	-0.009282824	-0.007090646	0.0016932	0.02412252	0.005118521	-0.003425321	susceptible	a	FALSE
SNP0579	0.127659574	0.23655914	0.164835165	0.135802469	0.145833333	0.22556391	0.241426612	0.218027735	0.333813987	0.380877743	0.196461257	0.369734929	-0.024546437	0.074789341	-0.008737374	0.148726616	-0.096728432	-0.043418076	0.026735213	0.029463974	0.035021603	-0.006666563	0.015347846	0.006430163	-0.017281008	0.004035757	0.002394407	susceptible	A	FALSE
SNP0580	1	0.956989247	0.972527473	0.983539095	0.996527778	0.996240602	0.989026063	0.990755008	0.990627253	0.985893417	0.987187309	NA	NA	NA	NA	NA	NA	NA	NA	NA	NA	NA	0.001025297	0.000149449	NA	0	0.000149449	resistant	A	FALSE
SNP0581	0	0	0	0.004115226	0	0	0.015775034	0.012326656	0.002162942	0	0.000610128	NA	NA	NA	-0.47837113	NA	NA	0.002754898	0.243203471	0.637478088	NA	-0.964811625	0.000379431	3.11E-05	-0.017096135	0	3.11E-05	susceptible	a	FALSE
SNP0582	0.85106383	0.709677419	0.747252747	0.818930041	0.763888889	0.672932331	0.658436214	0.679506934	0.558759913	0.545454545	0.773032337	0.045274934	0.066343967	-0.305449509	0.227414901	-0.260970844	0.12242856	0.006842002	-0.022320357	0.044367632	-0.011511508	0.100403655	-0.018152967	0.009485342	0.007109231	0.004593544	0.004891798	susceptible	a	FALSE
SNP0583	0.936170213	0.838709677	0.917582418	0.946502058	0.951388889	0.860902256	0.908093278	0.934514638	0.939437635	0.948275862	0.949969494	NA	0.002526139	NA	NA	NA	-0.261476766	NA	NA	NA	NA	NA	0.004595967	0.001447144	NA	0.002165528	-0.000718384	resistant	A	FALSE
SNP0584	0.106382979	0.204301075	0.148351648	0.119341564	0.131944444	0.206766917	0.234567901	0.209553159	0.308579668	0.351097179	0.169615619	-0.08502732	-0.359916584	-0.013024208	-0.165078819	0.148957042	0.009538936	-0.019315476	0.044882297	-0.003235166	0.053672044	0.020225926	0.015155257	0.005945445	0.022378523	0.003445158	0.002500286	resistant	A	FALSE
SNP0585	0.638297872	0.559139785	0.472527473	0.489711934	0.621527778	0.593984962	0.61042524	0.546995378	0.379235761	0.31661442	0.618669921	-0.341359328	-0.199656173	0.001781757	0.017643962	0.217116592	0.286547079	0.065033078	0.014596203	-0.023637725	-0.098011364	6.71E-05	-0.011315018	0.011283119	0.017084306	0.008366812	0.002916306	susceptible	a	FALSE
SNP0586	0.042553191	0.043010753	0.032967033	0.020576132	0.017361111	0.026315789	0.096707819	0.11248074	0.183129056	0.238244514	0.064063453	-0.725203418	-0.11564594	-0.204408117	0.491363321	-0.678379597	-0.17373681	-0.083664918	-0.120050135	-0.098679854	0.063889122	-0.019774698	0.014564803	0.005258383	0.035766876	0.001476496	0.003781887	resistant	A	FALSE
SNP0587	0	0	0.010989011	0.008230453	0.017361111	0.018796992	0.009602195	0.00770416	0.008651766	0.021943574	0.011592434	NA	NA	1.051517572	0.843183465	0.110481678	0.283523767	0.089059367	-0.00440495	0.029655192	0.088966988	0.284986515	0.001181029	4.86E-05	-0.096305922	0	4.86E-05	susceptible	a	FALSE
SNP0588	0.70212766	0.849462366	0.884615385	0.942386831	0.951388889	0.928571429	0.907407407	0.87596302	0.920692141	0.931034483	0.965832825	0.166922076	0.086797097	-0.573825325	NA	NA	NA	NA	0.011497295	NA	NA	NA	0.014329231	0.005340666	-0.007201736	0.007579348	-0.002238682	resistant	A	FALSE
SNP0589	1	1	0.978021978	0.971193416	0.989583333	0.969924812	0.927297668	0.929121726	0.94592646	0.940438871	0.973154362	NA	NA	NA	NA	NA	NA	NA	NA	NA	NA	NA	-0.005592621	0.00070203	NA	0	0.00070203	resistant	A	FALSE
SNP0590	1	1	0.983516484	0.991769547	0.993055556	0.981203008	0.941015089	0.942989214	0.97260274	0.97492163	0.984746797	NA	NA	NA	NA	NA	NA	NA	NA	NA	NA	NA	-0.003262926	0.000409717	NA	0	0.000409717	resistant	A	FALSE
SNP0591	1	0.978494624	0.967032967	0.962962963	0.986111111	0.969924812	0.9218107	0.919106317	0.941600577	0.931034483	0.969493594	NA	NA	NA	NA	NA	NA	NA	NA	NA	NA	NA	-0.005188032	0.000716493	NA	0	0.000716493	resistant	A	FALSE
SNP0592	0.936170213	0.838709677	0.906593407	0.946502058	0.923611111	0.804511278	0.886145405	0.908320493	0.924297044	0.921630094	0.9414277	NA	0.002526139	NA	NA	NA	-0.167397351	-0.023873905	NA	NA	NA	NA	0.002702283	0.001985121	-0.015908827	0.002165528	-0.000180406	resistant	A	FALSE
SNP0593	0.531914894	0.397849462	0.197802198	0.148148148	0.131944444	0.248120301	0.244855967	0.25192604	0.172314348	0.12539185	0.123245882	0.031708645	-0.118360162	0.356455864	-0.226205813	0.278404413	0.063874179	0.022382316	0.035913085	0.142521999	-0.126314875	0.191288167	-0.026265198	0.016320197	0.003568117	0.009023033	0.007297164	susceptible	a	FALSE
SNP0594	0.276595745	0.301075269	0.28021978	0.320987654	0.475694444	0.390977444	0.38957476	0.291987673	0.198990627	0.195924765	0.398413667	0.067954421	-0.140002913	-0.195432045	0.196538283	0.272518202	0.023686463	-0.047361223	0.098055275	0.02396483	0.015084579	0.044047251	-0.001811996	0.007491603	0.005837812	0.007251237	0.000240365	susceptible	a	FALSE
SNP0595	0.595744681	0.795698925	0.851648352	0.901234568	0.90625	0.883458647	0.855281207	0.785053929	0.860850757	0.920062696	0.947528981	0.417007394	0.380905658	-0.471957764	NA	NA	-0.384013926	-0.01753075	-0.006655257	-0.008028544	NA	NA	0.018187761	0.00930875	-0.03950396	0.008727734	0.000581016	resistant	A	FALSE
SNP0596	0	0.021505376	0.016483516	0.012345679	0	0.003759398	0.007544582	0.00770416	0.006488825	0.009404389	0.00976205	NA	1.187851886	-0.360209856	0.221388036	NA	-0.179645983	-0.176116955	-0.238247547	-0.04943659	0.050200026	-0.127612091	-0.000284693	4.22E-05	-0.06963146	0	4.22E-05	susceptible	a	FALSE
SNP0597	0.659574468	0.516129032	0.478021978	0.473251029	0.5	0.586466165	0.735939643	0.692604006	0.651045422	0.641065831	0.677242221	0.34797083	-0.001800373	-0.172533428	0.220701664	-0.132970576	0.057708393	-0.090376203	-0.10899073	0.038134633	0.018048172	-0.134599087	0.016198199	0.008901236	-0.021074924	0.008137135	0.0007641	resistant	A	FALSE
SNP0598	0.063829787	0.11827957	0.076923077	0.065843621	0.086805556	0.093984962	0.106310014	0.087057011	0.074260995	0.059561129	0.039658328	-0.078795325	0.212491216	-0.111540234	-0.092223342	-0.111534725	0.057535027	-0.010365549	0.095783356	0.036189053	0.097694554	0.358634828	-0.00274351	0.000499362	0.024075769	0.002165528	-0.001666165	susceptible	a	FALSE
SNP0599	0	0.021505376	0.021978022	0.012345679	0	0	0.005486968	0.00770416	0.007209805	0.014106583	0.081147041	NA	1.187851886	0.102864177	0.221388036	NA	NA	-0.093614349	-0.30259222	-0.173763178	0.034123184	0.113978095	0.002982176	0.000534988	-0.085964251	0	0.000534988	susceptible	a	FALSE
SNP0600	0.255319149	0.387096774	0.43956044	0.440329218	0.326388889	0.259398496	0.152263374	0.204930663	0.254506128	0.269592476	0.28981086	-0.275566819	0.052147575	-0.046485968	-0.107201374	-0.169610033	-0.130141079	0.007832395	0.057583662	0.035313694	0.076362168	0.026827006	-0.013614947	0.008501956	0.021465809	0.006890316	0.00161164	susceptible	a	FALSE
SNP0601	0.765957447	0.666666667	0.587912088	0.592592593	0.697916667	0.770676692	0.890946502	0.829738059	0.774333093	0.739811912	0.78828554	0.175210653	0.150156992	-0.145141857	0.255127535	-0.021288388	0.006020521	-0.050287966	0.027543591	-0.002837404	-0.018812837	0.048086449	0.014825502	0.008785896	-0.012443222	0.006496584	0.002289313	susceptible	A	FALSE
SNP0602	0.70212766	0.602150538	0.494505495	0.502057613	0.600694444	0.680451128	0.810699588	0.747303544	0.694304254	0.675548589	0.672361196	0.222935472	0.160662575	0.13044606	0.146733092	0.157761996	0.131399345	0.067120475	-0.035359979	-0.014749465	0.061524557	0.06619712	0.013133211	0.009274434	-0.018824164	0.007579348	0.001695086	susceptible	A	FALSE
SNP0603	0.723404255	0.64516129	0.571428571	0.576131687	0.663194444	0.721804511	0.873799726	0.802003082	0.733958183	0.700626959	0.724222087	0.342641199	0.287321162	-0.124550855	-0.015161034	0.057978819	0.218315358	0.041882796	0.053654574	0.056859517	-0.069561481	-0.033364754	0.012508079	0.007949425	-0.024016309	0.007251237	0.000698187	resistant	A	FALSE
SNP0604	0.723404255	0.634408602	0.56043956	0.547325103	0.670138889	0.736842105	0.871056241	0.801232666	0.733958183	0.697492163	0.731543624	0.342641199	0.337515204	-0.203287038	0.248276768	0.02827497	0.173144142	-0.018175764	0.078140143	0.046746634	-0.049302485	-0.05894732	0.013839268	0.009154291	-0.029016694	0.007251237	0.001903053	susceptible	A	FALSE
SNP0605	0.659574468	0.580645161	0.516483516	0.522633745	0.649305556	0.695488722	0.804526749	0.74807396	0.731074261	0.706896552	0.689444783	0.34797083	0.007990752	0.00577409	0.221054211	0.012815637	0.027090615	-0.005021232	-0.107897817	0.092946033	-0.071038414	-0.074275386	0.017311191	0.008372332	-0.02583248	0.008137135	0.000235196	resistant	A	FALSE
SNP0606	0.659574468	0.591397849	0.527472527	0.53909465	0.642361111	0.714285714	0.809327846	0.749614792	0.737563086	0.713166144	0.692495424	0.34797083	0.012475747	0.031996741	0.090377165	0.060461911	0.051811612	-0.039314147	-0.057885846	0.072235621	-0.092289579	0.041393995	0.016999606	0.007914364	-0.020250281	0.008137135	-0.000222771	resistant	A	FALSE
SNP0607	0	0.021505376	0.010989011	0.008230453	0	0.003759398	0.006858711	0.00770416	0.007209805	0.009404389	0.011592434	NA	1.187851886	-0.023014379	-0.359280994	NA	-0.179645983	-0.111545456	-0.238247547	-0.071984182	0.050200026	-0.094780254	3.66E-05	3.54E-05	-0.064340818	0	3.54E-05	susceptible	a	FALSE
SNP0608	1	0.956989247	0.972527473	0.979423868	0.996527778	0.996240602	0.98696845	0.989984592	0.989906273	0.987460815	0.989627822	NA	NA	NA	NA	NA	NA	NA	NA	NA	NA	NA	0.001215672	0.000152544	NA	0	0.000152544	resistant	A	FALSE
SNP0609	0.638297872	0.559139785	0.478021978	0.50617284	0.586805556	0.661654135	0.765432099	0.701078582	0.68853641	0.672413793	0.707748627	0.225537067	-0.026808183	0.104929319	0.069497721	-0.032547417	0.054844482	0.105994987	-0.011170259	0.053021221	0.050110952	0.025269999	0.018184828	0.008093927	-0.007928879	0.008366812	-0.000272885	resistant	A	FALSE
SNP0610	0.765957447	0.698924731	0.637362637	0.650205761	0.753472222	0.751879699	0.864883402	0.825885978	0.803172314	0.778996865	0.867602196	-0.34634817	-0.216996083	-0.01814448	-0.01760319	-0.268844319	-0.054124687	0.068149276	0.020849491	-0.025937605	-0.029104588	0.021206146	0.016261027	0.005997973	0.02708961	0.006496584	-0.000498611	resistant	A	FALSE
SNP0611	0.957446809	0.903225806	0.961538462	0.962962963	0.954861111	0.958646617	0.965706447	0.969953775	0.975486662	0.97492163	0.981086028	NA	NA	NA	NA	NA	NA	NA	NA	NA	NA	NA	0.004287736	0.000430487	NA	0.001476496	-0.001046009	resistant	A	FALSE
SNP0612	0.957446809	0.913978495	0.956043956	0.946502058	0.940972222	0.95112782	0.967078189	0.968412943	0.969718818	0.962382445	0.964002441	NA	NA	NA	NA	NA	NA	NA	NA	NA	NA	NA	0.003066784	0.000264692	NA	0.001476496	-0.001211805	resistant	A	FALSE
SNP0613	0.042553191	0.053763441	0.010989011	0.020576132	0.034722222	0.030075188	0.020576132	0.016178737	0.012256669	0.010971787	0.009151922	1.025065388	0.316990815	-0.63471018	0.400959142	0.669543729	0.716148035	0.064809084	-0.001907633	0.018041012	-0.344482951	-0.336378201	-0.003248281	0.000216353	-0.080957524	0.001476496	-0.001260143	susceptible	a	FALSE
SNP0614	0.957446809	0.946236559	0.983516484	0.983539095	1	0.981203008	0.986282579	0.983821263	0.991348234	0.996865204	0.99023795	NA	NA	NA	NA	NA	NA	NA	NA	NA	NA	NA	0.003425568	0.000260887	NA	0.001476496	-0.00121561	resistant	A	FALSE
SNP0615	0.340425532	0.247311828	0.120879121	0.0781893	0.107638889	0.169172932	0.138545953	0.181047766	0.119682769	0.064263323	0.053691275	0.101291014	-0.046155925	0.086864341	-0.1891284	0.18632874	0.222072632	0.005601792	-0.065901379	0.029936824	-0.021227596	0.06321749	-0.017571185	0.007246153	-0.00177918	0.008137135	-0.000890982	susceptible	a	FALSE
SNP0616	0.340425532	0.215053763	0.115384615	0.057613169	0.111111111	0.142857143	0.115226337	0.157164869	0.099495314	0.045454545	0.037217816	-0.18799847	-0.320585608	-0.005406211	-0.226029622	0.040476369	0.178750529	0.065742857	0.03741319	0.049155849	-0.104838541	-0.041179018	-0.018535316	0.007512734	0.02102658	0.008137135	-0.000624401	susceptible	a	FALSE
SNP0617	0.021276596	0.032258065	0.010989011	0.012345679	0	0.011278195	0.008230453	0.014637904	0.010093727	0.003134796	0.006101281	0.368377916	-0.53461219	-0.63471018	-0.930561131	NA	0.240561091	0.242622678	0.11308313	0.127547477	-0.207545237	0.504009745	-0.001656733	7.80E-05	0.06128773	0.000754654	-0.000676649	susceptible	a	FALSE
SNP0618	0.957446809	0.946236559	0.956043956	0.962962963	0.972222222	0.977443609	0.989711934	0.973035439	0.97332372	0.956112853	0.981086028	NA	NA	NA	NA	NA	NA	NA	NA	NA	NA	NA	0.002247048	0.000169749	NA	0.001476496	-0.001306748	resistant	A	FALSE
SNP0619	0.617021277	0.677419355	0.818681319	0.880658436	0.892361111	0.804511278	0.834705075	0.786594761	0.867339582	0.926332288	0.939597315	0.219717858	0.173877969	-0.242693511	0.046411224	-0.08620465	0.03059907	0.044206113	0.159259371	-0.128907384	NA	NA	0.022806576	0.009981225	-0.014672828	0.008563679	0.001417546	susceptible	A	FALSE
SNP0620	0.617021277	0.677419355	0.818681319	0.884773663	0.895833333	0.808270677	0.843621399	0.798921418	0.874549387	0.931034483	0.942647956	0.219717858	0.173877969	-0.174948002	-0.105333335	-0.112317693	-0.070061905	0.033040003	0.143770652	-0.220800737	NA	NA	0.023511652	0.010248287	-0.023352482	0.008563679	0.001684608	susceptible	A	FALSE
SNP0621	0	0.021505376	0.010989011	0.008230453	0	0	0.006858711	0.006933744	0.007209805	0.009404389	0.010372178	NA	1.187851886	-0.023014379	-0.359280994	NA	NA	-0.152263169	-0.215347912	-0.071984182	0.050200026	-0.117816608	-3.29E-05	3.90E-05	-0.067606986	0	3.90E-05	susceptible	a	FALSE
SNP0622	1	0.978494624	0.983516484	0.983539095	0.989583333	0.981203008	0.987654321	0.987673344	0.987743331	0.979623824	0.986577181	NA	NA	NA	NA	NA	NA	NA	NA	NA	NA	NA	-0.000396157	3.50E-05	NA	0	3.50E-05	resistant	A	FALSE
SNP0623	0.595744681	0.677419355	0.813186813	0.880658436	0.888888889	0.804511278	0.827160494	0.774268105	0.862292718	0.92476489	0.938377059	0.349971952	0.230714234	-0.198180482	0.046411224	-0.071159223	0.03059907	0.033383366	0.131959785	-0.15217009	NA	NA	0.023412297	0.010815393	-0.0309586	0.008727734	0.002087659	susceptible	A	FALSE
SNP0624	0.978723404	0.924731183	0.961538462	0.971193416	0.993055556	0.981203008	0.9739369	0.973805855	0.981975487	0.981191223	0.983526541	NA	NA	NA	NA	NA	NA	NA	NA	NA	NA	NA	0.002702483	0.000322645	NA	0.000754654	-0.000432009	resistant	A	FALSE
SNP0625	0.893617021	0.870967742	0.923076923	0.958847737	0.982638889	0.92481203	0.963648834	0.968412943	0.978370584	0.970219436	0.984746797	-0.151819399	0.526127113	NA	NA	NA	NA	NA	NA	NA	NA	NA	0.0092607	0.001478903	NA	0.003445158	-0.001966255	resistant	A	FALSE
SNP0626	0	0.021505376	0.016483516	0.012345679	0.003472222	0.003759398	0.006858711	0.00770416	0.006488825	0.009404389	0.009151922	NA	1.187851886	-0.360209856	0.221388036	0.036042112	-0.179645983	-0.370236497	-0.238247547	-0.129415732	0.050200026	-0.077008389	-0.000350227	3.75E-05	-0.068353646	0	3.75E-05	susceptible	a	FALSE
SNP0627	0	0.021505376	0.016483516	0.012345679	0	0	0.00617284	0.006933744	0.006488825	0.009404389	0.008541794	NA	1.187851886	-0.360209856	0.221388036	NA	NA	-0.085119137	-0.215347912	-0.129415732	0.050200026	-0.056903026	-0.000366637	4.74E-05	-0.069945465	0	4.74E-05	susceptible	a	FALSE
SNP0628	0.893617021	0.849462366	0.879120879	0.909465021	0.868055556	0.838345865	0.909465021	0.907550077	0.913482336	0.868338558	0.943258084	-0.663018212	0.233448475	-0.206120209	NA	-0.230336648	-0.035185893	NA	NA	NA	-0.019797255	NA	0.004221582	0.000983849	0.033070856	0.003445158	-0.002461309	resistant	A	FALSE
SNP0629	0.14893617	0.11827957	0.087912088	0.0781893	0.086805556	0.037593985	0.09122085	0.070878274	0.049026676	0.059561129	0.152532032	-0.393581496	-0.228189988	-0.794934796	0.092857372	0.471202841	0.154098253	0.162539922	0.138534337	0.064777462	-0.018247275	0.030073207	-0.003125068	0.001404891	0.048362474	0.004593544	-0.003188653	susceptible	a	FALSE
SNP0630	0.468085106	0.333333333	0.197802198	0.148148148	0.201388889	0.203007519	0.211934156	0.228813559	0.162941601	0.128526646	0.20195241	-0.413572985	-0.265959069	-0.424129694	0.085682022	0.427252396	0.250849124	0.005816534	0.093554418	0.015719963	-0.125984868	0.047375537	-0.01893269	0.00923775	0.034349976	0.009023033	0.000214717	susceptible	a	FALSE
SNP0631	0.404255319	0.462365591	0.631868132	0.732510288	0.631944444	0.612781955	0.628257888	0.583204931	0.706560923	0.728840125	0.722391702	0.251464043	0.254768562	-0.047204881	-0.314319125	-0.183895199	-0.127529073	-0.089677623	0.002859226	0.00447322	0.053305163	-0.117482557	0.023439647	0.011557693	-0.016063437	0.008727734	0.002829959	susceptible	A	FALSE
SNP0632	0.489361702	0.623655914	0.763736264	0.839506173	0.791666667	0.781954887	0.747599451	0.720338983	0.818312906	0.868338558	0.792556437	0.66924554	0.542882555	0.362974657	-0.259790546	-0.179742097	0.082245928	-0.005510316	0.105967636	-0.00374162	-0.108063496	-0.161874984	0.021600296	0.011620437	-0.06321625	0.009055844	0.002564593	susceptible	A	FALSE
SNP0633	1	0.967741935	0.978021978	0.987654321	0.996527778	0.996240602	0.991083676	0.989984592	0.990627253	0.990595611	0.99023795	NA	NA	NA	NA	NA	NA	NA	NA	NA	NA	NA	0.00072397	8.16E-05	NA	0	8.16E-05	resistant	A	FALSE
SNP0634	0.340425532	0.215053763	0.115384615	0.065843621	0.083333333	0.131578947	0.115226337	0.146379045	0.09516943	0.047021944	0.037217816	-0.18799847	-0.3083269	0.165181667	-0.304325814	0.334460667	0.071304004	0.096168791	-0.059055437	-0.068499925	-0.132590254	-0.176097791	-0.018689523	0.007508964	0.002851401	0.008137135	-0.000628172	susceptible	a	FALSE
SNP0635	0.489361702	0.623655914	0.763736264	0.839506173	0.791666667	0.778195489	0.739368999	0.711864407	0.813266042	0.869905956	0.789505796	0.66924554	0.542882555	0.362974657	-0.259790546	-0.179742097	0.072831544	-0.084219181	0.042615823	-0.020440227	-0.173212826	-0.188274382	0.02115208	0.011598916	-0.069108092	0.009055844	0.002543071	susceptible	A	FALSE
SNP0636	1	0.956989247	0.972527473	0.983539095	0.993055556	0.996240602	0.989711934	0.989214176	0.988464311	0.990595611	0.989627822	NA	NA	NA	NA	NA	NA	NA	NA	NA	NA	NA	0.001258015	0.000144287	NA	0	0.000144287	resistant	A	FALSE
SNP0637	0.191489362	0.139784946	0.065934066	0.049382716	0.055555556	0.090225564	0.112482853	0.141756549	0.093727469	0.047021944	0.036607688	-0.203088035	-0.210710897	0.001665985	0.043025556	0.360183492	0.055462943	-0.054115656	-0.098745062	-0.00988695	-0.132590254	-0.269165443	-0.007458229	0.00239851	-0.006821851	0.005610686	-0.003212176	susceptible	a	FALSE
SNP0638	0.489361702	0.623655914	0.763736264	0.835390947	0.795138889	0.781954887	0.751028807	0.723420647	0.817591925	0.863636364	0.790115924	0.66924554	0.542882555	0.362974657	-0.346113972	-0.19519078	0.082245928	0.062641732	0.127242614	0.041518667	-0.110996356	-0.103967821	0.021429175	0.011421242	-0.056740043	0.009055844	0.002365397	susceptible	A	FALSE
SNP0639	0	0.021505376	0.005494505	0.008230453	0.003472222	0.003759398	0.007544582	0.006933744	0.006488825	0.009404389	0.009151922	NA	1.187851886	0.611955788	-0.359280994	0.036042112	-0.179645983	-0.176116955	-0.160756178	-0.129415732	0.050200026	-0.032404691	1.65E-05	2.95E-05	-0.086982661	0	2.95E-05	susceptible	a	FALSE
SNP0640	0.468085106	0.612903226	0.758241758	0.83127572	0.788194444	0.77443609	0.737311385	0.704930663	0.807498198	0.857366771	0.784014643	0.484643555	0.374097014	0.118035839	-0.376409182	-0.163570566	0.071717741	-0.099635211	-0.014964556	-0.027130263	-0.104836771	-0.180620032	0.021833618	0.012374668	-0.044461153	0.009023033	0.003351635	susceptible	A	FALSE
SNP0641	0.468085106	0.612903226	0.758241758	0.83127572	0.774305556	0.77443609	0.722908093	0.67642527	0.789473684	0.843260188	0.774252593	0.484643555	0.374097014	0.118035839	-0.376409182	-0.153972751	0.071717741	-0.082464963	0.058012468	0.101273117	-0.055691171	-0.118415042	0.019862388	0.011854502	-0.034948935	0.009023033	0.002831469	susceptible	A	FALSE
SNP0642	0.829787234	0.795698925	0.714285714	0.757201646	0.822916667	0.830827068	0.926611797	0.884437596	0.847152127	0.811912226	0.877364246	0.021097693	-0.047078317	-0.05866397	-0.16495346	0.032136556	0.058932984	NA	-0.085078569	-0.001939756	-0.121895413	-0.01429661	0.009631859	0.003498693	-0.001989237	0.005118521	-0.001619828	resistant	A	FALSE
SNP0643	0	0.010752688	0.005494505	0.008230453	0	0	0.00617284	0.006933744	0.007209805	0.009404389	0.007931666	NA	1.889669048	-0.741070404	-0.359280994	NA	NA	-0.160588181	-0.215347912	-0.071984182	0.050200026	0.026044028	0.000390822	1.52E-05	-0.068004407	0	1.52E-05	susceptible	a	FALSE
SNP0644	0.468085106	0.569892473	0.71978022	0.814814815	0.763888889	0.770676692	0.705761317	0.656394453	0.772891132	0.822884013	0.763270287	0.484643555	0.223691454	0.042642458	-0.308209437	-0.153113038	0.077016205	-0.055744573	0.154520996	0.100767148	-0.003436416	-0.032850692	0.020656877	0.011821717	-0.020897994	0.009023033	0.002798684	susceptible	A	FALSE
SNP0645	0.319148936	0.193548387	0.104395604	0.053497942	0.076388889	0.139097744	0.109739369	0.144838213	0.097332372	0.05015674	0.037217816	-0.060959133	-0.132358358	0.288146958	-0.11879364	0.393138468	0.099992231	0.095969167	0.015236672	0.000902871	-0.187234953	-0.377325483	-0.016258008	0.006496673	-0.024474355	0.007874647	-0.001377974	susceptible	a	FALSE
SNP0646	0	0.021505376	0.010989011	0.008230453	0	0	0.008230453	0.009244992	0.008651766	0.009404389	0.010372178	NA	1.187851886	-0.023014379	-0.359280994	NA	NA	-0.037315771	-0.108663435	0.027401174	0.050200026	-0.060213618	6.10E-05	3.93E-05	-0.059675889	0	3.93E-05	susceptible	a	FALSE
SNP0647	0.340425532	0.204301075	0.104395604	0.061728395	0.076388889	0.127819549	0.108367627	0.136363636	0.087238645	0.045454545	0.038438072	-0.18799847	-0.184919586	0.453245404	-0.044001075	0.241647444	0.193527909	0.036441401	-0.04996642	-0.00182631	-0.090520556	-0.191424319	-0.018323137	0.007497115	-0.011108045	0.008137135	-0.00064002	susceptible	a	FALSE
SNP0648	0.361702128	0.23655914	0.120879121	0.0781893	0.097222222	0.154135338	0.117283951	0.145608629	0.09444845	0.047021944	0.043319097	-0.339429746	-0.36777464	0.090893494	0.211407256	-0.032805452	0.025105595	-0.017152131	0.008809673	-0.039851986	-0.024538141	-0.171603884	-0.020676869	0.00851329	0.0130027	0.008366812	0.000146477	susceptible	a	FALSE
SNP0649	0.340425532	0.215053763	0.104395604	0.061728395	0.076388889	0.116541353	0.103566529	0.13174114	0.085796683	0.043887147	0.0390482	-0.18799847	-0.320585608	0.168347215	-0.044001075	0.144354149	0.119267262	-0.008691422	-0.09053636	0.002742125	-0.05037743	-0.23788315	-0.018910425	0.007709956	0.000804345	0.008137135	-0.00042718	susceptible	a	FALSE
SNP0650	0.446808511	0.591397849	0.741758242	0.810699588	0.78125	0.740601504	0.698216735	0.630970724	0.710886806	0.730407524	0.740085418	0.451503406	0.42826777	-0.054182769	-0.230254804	-0.115618841	0.128190501	-0.068943315	0.068687662	0.05101784	-0.031938823	0.007060508	0.013521072	0.010502891	-0.028207987	0.008957411	0.00154548	susceptible	A	FALSE
SNP0651	0.127659574	0.107526882	0.087912088	0.074074074	0.083333333	0.033834586	0.09122085	0.073189522	0.049026676	0.061128527	0.151311775	-0.361904502	-0.182549655	-0.872499389	0.338528946	-0.128171297	0.023866562	0.123459645	0.171140488	-0.015516284	-0.02791067	0.091257955	-0.001617002	0.001151272	0.048837923	0.004035757	-0.002884484	susceptible	a	FALSE
SNP0652	0	0.021505376	0.016483516	0.012345679	0	0.003759398	0.007544582	0.00770416	0.006488825	0.009404389	0.008541794	NA	1.187851886	-0.360209856	0.221388036	NA	-0.179645983	-0.176116955	-0.238247547	-0.129415732	0.050200026	-0.056903026	-0.000340159	4.21E-05	-0.068134111	0	4.21E-05	susceptible	a	FALSE
SNP0653	0	0.021505376	0.010989011	0.008230453	0	0.003759398	0.007544582	0.00770416	0.006488825	0.009404389	0.009151922	NA	1.187851886	-0.023014379	-0.359280994	NA	-0.179645983	-0.176116955	-0.238247547	-0.129415732	0.050200026	-0.032404691	-8.78E-05	3.42E-05	-0.062906276	0	3.42E-05	susceptible	a	FALSE
SNP0654	0.446808511	0.537634409	0.549450549	0.650205761	0.677083333	0.616541353	0.698216735	0.57550077	0.572458544	0.579937304	0.771201952	0.087427014	0.081912454	-0.168237787	-0.250165037	0.031012871	-0.009777757	0.063922801	0.023283402	0.02055266	0.005542721	-0.069631318	0.015744784	0.007885441	0.000503705	0.008957411	-0.00107197	resistant	A	FALSE
SNP0655	0	0.021505376	0.016483516	0.012345679	0	0	0.00617284	0.006933744	0.007209805	0.009404389	0.009151922	NA	1.187851886	-0.360209856	0.221388036	NA	NA	-0.085119137	-0.215347912	-0.071984182	0.050200026	-0.09133688	-0.000319241	4.74E-05	-0.070160847	0	4.74E-05	susceptible	a	FALSE
SNP0656	0.212765957	0.35483871	0.43956044	0.502057613	0.510416667	0.473684211	0.4218107	0.344375963	0.374188897	0.409090909	0.479560708	0.215621852	0.106509164	0.127251752	0.055549388	0.14029224	0.002157312	0.054876767	0.018474986	-0.039857588	0.082484841	0.017608788	0.008644533	0.007598574	-0.015882317	0.00607004	0.001528533	susceptible	A	FALSE
SNP0657	0.510638298	0.612903226	0.697802198	0.769547325	0.767361111	0.642857143	0.757201646	0.688751926	0.753424658	0.777429467	0.824283099	0.041206522	0.178610103	-0.073708396	-0.26674989	-0.181243356	-0.135737124	0.044780853	-0.003000701	-0.043113926	0.001375124	-0.032714395	0.020194964	0.008283301	-0.00212035	0.009055844	-0.000772543	resistant	A	FALSE
SNP0658	0.829787234	0.827956989	0.879120879	0.888888889	0.881944444	0.917293233	0.849108368	0.815100154	0.814708003	0.782131661	0.776693106	0.51243724	0.148261224	0.815108756	-0.088574434	-0.125590897	NA	-0.006184215	0.021515056	0.074595181	0.018725474	-0.05902194	-0.007476583	0.002055566	-0.047794491	0.005118521	-0.003062955	resistant	A	FALSE
SNP0659	0.170212766	0.139784946	0.093406593	0.086419753	0.083333333	0.04887218	0.098079561	0.086286595	0.054794521	0.065830721	0.161683954	-0.51243724	-0.538374442	-0.831378322	0.074665485	0.011913777	0.137346896	0.19568084	0.21438034	0.054434967	-0.050498779	0.134641242	-0.003998339	0.001682853	0.075523015	0.005118521	-0.003435667	susceptible	a	FALSE
SNP0660	0.170212766	0.139784946	0.087912088	0.086419753	0.090277778	0.04887218	0.098079561	0.087057011	0.056236482	0.070532915	0.131787675	-0.51243724	-0.538374442	-0.74806859	0.074665485	0.432725269	0.137346896	0.132171066	0.251342069	0.079365518	-0.015228685	0.018835113	-0.005046219	0.001341905	0.066218601	0.005118521	-0.003776616	susceptible	a	FALSE
SNP0661	0.14893617	0.11827957	0.087912088	0.069958848	0.086805556	0.033834586	0.094650206	0.077812018	0.050468637	0.064263323	0.160463697	-0.615168004	-0.438876052	-0.872499389	-0.219706768	0.299742295	0.023866562	-0.009969462	0.187906	0.068986826	-0.0686993	0.294373582	-0.002247334	0.001520334	0.085076249	0.004593544	-0.00307321	susceptible	a	FALSE
SNP0662	0.340425532	0.215053763	0.115384615	0.065843621	0.079861111	0.15037594	0.120713306	0.160246533	0.103100216	0.047021944	0.046369738	-0.18799847	-0.081156347	0.218382269	-0.00765914	0.428955063	0.06941864	-0.050929646	-0.03369709	-0.030161536	-0.132590254	-0.187552771	-0.017723649	0.007435702	-0.013464538	0.008137135	-0.000701434	susceptible	a	FALSE
SNP0663	1	1	0.972527473	0.991769547	0.989583333	0.988721805	0.98696845	0.982280431	0.98630137	0.979623824	0.988407566	NA	NA	NA	NA	NA	NA	NA	NA	NA	NA	NA	-0.00108853	6.51E-05	NA	0	6.51E-05	resistant	A	FALSE
SNP0664	0.957446809	0.946236559	0.950549451	0.967078189	0.961805556	0.943609023	0.962277092	0.92449923	0.887527037	0.843260188	0.976205003	NA	NA	NA	NA	NA	NA	NA	NA	0.022241645	0.011999198	NA	-0.005380619	0.001580107	NA	0.001476496	0.000103611	resistant	A	FALSE
SNP0665	0	0.021505376	0.010989011	0.008230453	0	0	0.005486968	0.006163328	0.005767844	0.004702194	0.009151922	NA	1.187851886	-0.023014379	-0.359280994	NA	NA	-0.083988545	-0.252837748	-0.162724517	-0.417754007	-0.058349403	-0.000325126	3.87E-05	-0.086501003	0	3.87E-05	susceptible	a	FALSE
SNP0666	0.978723404	0.913978495	0.917582418	0.942386831	0.951388889	0.966165414	0.969821674	0.967642527	0.966113915	0.94200627	0.974374619	NA	NA	NA	NA	NA	NA	NA	NA	NA	NA	NA	0.002771871	0.000496973	NA	0.000754654	-0.000257681	resistant	A	FALSE
SNP0667	0.340425532	0.193548387	0.093406593	0.057613169	0.072916667	0.120300752	0.102880658	0.133281972	0.085075703	0.045454545	0.043929225	-0.18799847	-0.078299421	0.497693535	-0.14942382	0.25074501	0.183386506	-0.061042703	-0.042571221	0.023081556	-0.096733868	-0.347817015	-0.017441345	0.007375771	-0.021770445	0.008137135	-0.000761365	susceptible	a	FALSE
SNP0668	0.957446809	0.892473118	0.923076923	0.925925926	0.913194444	0.943609023	0.912894376	0.911402157	0.875991348	0.877742947	0.935326419	NA	0.386621156	NA	NA	NA	NA	NA	NA	-0.034189982	0.070948636	NA	-0.003092063	0.000665433	-0.047069469	0.001476496	-0.000811063	resistant	A	FALSE
SNP0669	0.787234043	0.795698925	0.703296703	0.547325103	0.569444444	0.642857143	0.624142661	0.605546995	0.586878154	0.55015674	0.624161074	-0.332003425	-0.052768499	0.035011066	0.14567655	0.133730669	-0.11557331	-0.089976211	0.090643531	0.084595039	-0.167819175	0.140337576	-0.017960429	0.007608349	0.015604375	0.00607004	0.001538309	susceptible	a	FALSE
SNP0670	0.340425532	0.290322581	0.340659341	0.510288066	0.545138889	0.357142857	0.484910837	0.470724191	0.460706561	0.5	0.53752288	-0.129459604	-0.225846161	-0.229413286	0.056540515	-0.055174846	0.16804176	0.167049042	0.038863712	-0.074960172	0.202477883	0.031654115	0.018590748	0.008154688	0.028809949	0.008137135	1.76E-05	susceptible	a	FALSE
SNP0671	0.680851064	0.505376344	0.5	0.58436214	0.635416667	0.511278195	0.626886145	0.655624037	0.573179524	0.548589342	0.594264796	-0.100286106	-0.329514597	-0.305991904	0.10763704	0.042434771	0.246229845	0.086720212	-0.020458153	-0.127898782	0.197179517	0.051165268	0.000849568	0.003898959	0.028967343	0.007874647	-0.003975688	resistant	A	FALSE
SNP0672	0.659574468	0.494623656	0.494505495	0.58436214	0.635416667	0.522556391	0.632373114	0.662557781	0.580389329	0.553291536	0.591824283	-0.221416639	-0.398935354	-0.313772978	0.10763704	-0.002820117	0.166170749	0.060321593	-0.056328139	-0.132494813	0.182850151	0.065749592	0.00279018	0.003764231	0.036745627	0.008137135	-0.004372905	resistant	A	FALSE
SNP0673	0.659574468	0.494623656	0.489010989	0.580246914	0.631944444	0.511278195	0.626886145	0.661016949	0.580389329	0.553291536	0.591214155	-0.221416639	-0.398935354	-0.203504788	0.148224229	-0.005432141	0.233745471	0.082743633	-0.074892758	-0.107017255	0.182850151	0.064528675	0.002940789	0.003892247	0.033529754	0.008137135	-0.004244888	resistant	A	FALSE
SNP0674	0.659574468	0.494623656	0.483516484	0.58436214	0.631944444	0.518796992	0.627572016	0.658705701	0.578226388	0.551724138	0.589993899	-0.221416639	-0.398935354	-0.179632148	0.10763704	-0.005432141	0.218391856	0.056269944	-0.040316816	-0.113727736	0.228943814	0.061302641	0.002808577	0.00387535	0.035351097	0.008137135	-0.004261786	resistant	A	FALSE
SNP0675	0.659574468	0.462365591	0.43956044	0.510288066	0.583333333	0.488721805	0.552812071	0.598613251	0.503965393	0.501567398	0.555826724	-0.221416639	-0.227746412	-0.221315191	-0.052218591	-0.219071723	-0.012177352	-0.025863985	-0.033537171	0.013892405	0.136176366	0.066249089	-0.000205341	0.00417971	0.034820119	0.008137135	-0.003957425	resistant	A	FALSE
SNP0676	0.468085106	0.591397849	0.758241758	0.818930041	0.78125	0.751879699	0.726337449	0.703389831	0.808940159	0.849529781	0.779743746	0.403889296	0.014922051	0.120993957	-0.461199031	-0.301384223	0.090676275	0.106393171	-0.046278378	0.026391286	-0.106052095	-0.1878145	0.022335665	0.012333085	-0.022623681	0.009023033	0.003310052	susceptible	A	FALSE
SNP0677	0.957446809	0.903225806	0.923076923	0.934156379	0.899305556	0.936090226	0.908093278	0.909090909	0.87815429	0.877742947	0.937766931	NA	NA	NA	NA	0.480695231	NA	NA	NA	-0.042681498	0.051080333	NA	-0.003422199	0.000641026	-0.098757609	0.001476496	-0.00083547	resistant	A	FALSE
SNP0678	0.468085106	0.580645161	0.675824176	0.798353909	0.756944444	0.766917293	0.757887517	0.720338983	0.758471521	0.769592476	0.738865162	0.709679379	0.490481452	0.101617254	-0.228172006	-0.298660341	0.065935591	0.059719641	-0.015192678	-0.115597733	0.159738442	-0.083145883	0.020023134	0.009877761	-0.046858224	0.009023033	0.000854728	susceptible	A	FALSE
SNP0679	0.468085106	0.612903226	0.681318681	0.802469136	0.763888889	0.781954887	0.776406036	0.728813559	0.754866619	0.775862069	0.740695546	0.709679379	0.65341111	0.071172501	-0.128685469	-0.195787579	-0.065679249	0.041500789	0.017756185	-0.029614266	0.0699782	0.119368325	0.019097613	0.009691933	-0.04597705	0.009023033	0.0006689	resistant	A	FALSE
SNP0680	0.446808511	0.52688172	0.703296703	0.806584362	0.732638889	0.639097744	0.683127572	0.708782743	0.78442682	0.824451411	0.762050031	0.327021516	-0.024628715	0.080529632	-0.135242718	-0.189786361	0.301915672	0.049116942	-0.047882845	-0.034095545	-0.060176248	0.083992693	0.025134201	0.013644032	-0.011705334	0.008957411	0.004686621	susceptible	A	FALSE
SNP0681	0.446808511	0.559139785	0.71978022	0.810699588	0.739583333	0.65037594	0.70781893	0.7403698	0.804614275	0.832288401	0.771201952	0.327021516	0.292082244	0.197909993	-0.128296088	-0.385836881	0.229812889	-0.016612462	-0.070722007	0.037402932	-0.059530571	0.069102525	0.025423999	0.013520605	-0.024483589	0.008957411	0.004563194	susceptible	A	FALSE
SNP0682	0.425531915	0.548387097	0.71978022	0.810699588	0.743055556	0.654135338	0.709876543	0.74422188	0.81038212	0.838557994	0.777913362	0.495615595	0.419445438	0.197909993	-0.128296088	-0.302532178	0.216091588	0.023263266	-0.188633831	0.008309938	0.007118725	0.026858686	0.027529655	0.015380897	-0.039607015	0.008858978	0.00652192	susceptible	A	FALSE
SNP0683	0.425531915	0.516129032	0.703296703	0.806584362	0.739583333	0.635338346	0.684499314	0.709553159	0.785868782	0.827586207	0.759609518	0.495615595	0.075370022	0.080529632	-0.135242718	-0.300164232	0.225061216	0.026612543	-0.03931875	-0.007392372	-0.087853742	0.216148009	0.026498059	0.015276729	-0.016321584	0.008858978	0.006417751	susceptible	A	FALSE
SNP0684	0.404255319	0.483870968	0.631868132	0.777777778	0.711805556	0.631578947	0.674211248	0.67642527	0.720980534	0.742946708	0.715070165	0.537794387	0.154887316	-0.023303196	-0.153149583	-0.254368915	0.238198014	0.026662935	-0.021459779	-0.012563723	0.049213711	0.09962326	0.023794682	0.012796113	-0.018517456	0.008727734	0.004068379	susceptible	A	FALSE
SNP0685	0.382978723	0.462365591	0.626373626	0.769547325	0.711805556	0.616541353	0.622085048	0.610939908	0.70295602	0.736677116	0.701647346	0.531297419	0.242392682	-0.004389697	-0.11060102	-0.176913215	0.196816867	0.062710793	-0.030804349	-1.95E-05	0.026636219	0.009796318	0.0228491	0.013772495	-0.02780185	0.008563679	0.005208816	susceptible	A	FALSE
SNP0686	0.382978723	0.462365591	0.626373626	0.769547325	0.71875	0.616541353	0.615912209	0.611710324	0.703677001	0.735109718	0.709579012	0.531297419	0.242392682	-0.004389697	-0.11060102	-0.21807493	0.275205378	0.074353883	0.001414933	0.022551128	0.060219075	-0.053675817	0.023067057	0.013996105	-0.02778434	0.008563679	0.005432427	susceptible	A	FALSE
SNP0687	0.70212766	0.698924731	0.813186813	0.835390947	0.809027778	0.744360902	0.670096022	0.675654854	0.668348955	0.63322884	0.727882855	-0.236748247	-0.533033763	-0.133579892	-0.456962201	-0.147742185	0.082468136	0.04623634	-0.014817604	0.031335833	-0.049075291	0.052320942	-0.009335683	0.004568969	0.045038134	0.007579348	-0.003010379	resistant	A	FALSE
SNP0688	0.446808511	0.580645161	0.686813187	0.802469136	0.763888889	0.763157895	0.727709191	0.671032357	0.748377794	0.774294671	0.736424649	0.713743659	0.507534029	0.185126063	-0.083697319	-0.16256601	0.007122479	0.056688836	0.004056128	0.073574753	0.032948132	0.072567017	0.019166539	0.010788958	-0.045855627	0.008957411	0.001831547	susceptible	A	FALSE
SNP0689	0.446808511	0.580645161	0.692307692	0.802469136	0.767361111	0.766917293	0.737997257	0.683359014	0.759913482	0.780564263	0.738255034	0.713743659	0.747725341	0.19168528	-0.083697319	-0.160094714	-0.094260931	0.053526317	-0.0168061	0.105803468	0.074529025	0.026878133	0.019928566	0.011089922	-0.054885044	0.008957411	0.002132511	susceptible	A	FALSE
SNP0690	0.021276596	0.032258065	0.005494505	0.008230453	0	0.018796992	0.038408779	0.049306626	0.01297765	0.007836991	0.008541794	0.368377916	0.5657536	-0.429449796	-0.558591042	NA	0.149471408	-0.029123499	0.008123429	-0.085845872	-0.227592054	0.57329511	-0.000166798	0.00024027	-0.000432703	0.000754654	-0.000514384	susceptible	a	FALSE
SNP0691	0.595744681	0.698924731	0.78021978	0.87654321	0.878472222	0.804511278	0.823731139	0.743451464	0.813266042	0.852664577	0.907260525	0.219185509	0.337136835	0.003811942	-0.054266247	-0.189135513	-0.115996022	0.051254036	-0.02383624	0.049537318	0.043014773	NA	0.017734116	0.00825223	-0.020286508	0.008727734	-0.000475504	resistant	A	FALSE
SNP0692	0.957446809	0.989247312	0.994505495	0.975308642	0.986111111	0.977443609	0.924554184	0.861325116	0.772170151	0.738244514	0.930445394	NA	NA	NA	NA	NA	NA	NA	0.078596966	0.035530238	-0.110297017	NA	-0.019050439	0.008092349	-0.094446991	0.001476496	0.006615853	resistant	a	FALSE
SNP0693	0.170212766	0.161290323	0.104395604	0.098765432	0.090277778	0.056390977	0.11659808	0.103235747	0.074260995	0.095611285	0.208053691	-0.51243724	-0.083365045	-0.500787714	0.134399796	0.623557321	0.062784332	-0.016407129	0.166459258	0.035467956	-0.026562177	-0.021944654	-0.001169586	0.002043094	0.033750872	0.005118521	-0.003075427	susceptible	a	FALSE
SNP0694	0.127659574	0.096774194	0.087912088	0.074074074	0.083333333	0.030075188	0.064471879	0.042372881	0.046142754	0.065830721	0.165344722	-0.361904502	-0.450217141	-0.551533869	0.059875856	0.047098304	0.02739279	-0.052474676	0.147773247	0.003381377	-0.083555431	-0.026484646	-0.001299273	0.00154404	0.044406488	0.004035757	-0.002491716	susceptible	a	FALSE
SNP0695	0.340425532	0.225806452	0.164835165	0.086419753	0.090277778	0.12406015	0.108367627	0.160246533	0.143475126	0.122257053	0.093959732	-0.18799847	-0.354760119	0.181247014	0.26759923	-0.290697193	-0.020685447	-0.112559432	-0.050895428	-0.02528692	-0.185758227	-0.046038125	-0.014044212	0.005629232	0.002794145	0.008137135	-0.002507903	susceptible	a	FALSE
SNP0696	0.021276596	0.010752688	0	0.004115226	0	0.015037594	0.035665295	0.045454545	0.009372747	0	0.004881025	0.368377916	0.558015085	NA	0.816658762	NA	0.239487952	-0.0891814	-0.120304191	0.171068058	NA	-0.479719842	0.000195214	0.000230858	-0.094314908	0.000754654	-0.000523795	susceptible	a	FALSE
SNP0697	0.70212766	0.806451613	0.835164835	0.740740741	0.809027778	0.680451128	0.112482853	0.040832049	0.025955299	0.042319749	0.010372178	0.352532602	-0.08238684	-0.358803457	0.336113441	0.117027718	-0.135878855	-0.004885022	0.198768683	0.126921684	0.265245154	1.29512406	-0.100357234	0.142425583	0.065127804	0.007579348	0.134846235	susceptible	a	TRUE
SNP0698	0.808510638	0.817204301	0.862637363	0.884773663	0.871527778	0.845864662	0.820301783	0.906779661	0.927180966	0.910658307	0.820622331	0.215674402	0.114262617	0.156218424	-0.042717916	-0.608203574	0.223446111	-0.025992053	NA	NA	NA	-0.04307554	0.005643557	0.001780699	-0.022059881	0.005610686	-0.003829987	resistant	A	FALSE
SNP0699	0.957446809	0.913978495	0.950549451	0.958847737	0.954861111	0.853383459	0.872427984	0.942989214	0.969718818	0.97492163	0.973764491	NA	NA	NA	NA	NA	0.343500354	0.114841169	NA	NA	NA	NA	0.002442899	0.001696238	NA	0.001476496	0.000219742	resistant	A	FALSE
SNP0700	0.787234043	0.76344086	0.846153846	0.868312757	0.836805556	0.77443609	0.746227709	0.825115562	0.887527037	0.890282132	0.802928615	0.340658558	0.205974111	0.262661	-0.067472179	-0.191606062	0.045932277	-0.01447933	-0.028044552	-0.000810217	0.102877811	0.07108469	0.004845321	0.00249021	-0.020860784	0.00607004	-0.00357983	resistant	A	FALSE
SNP0701	0.85106383	0.838709677	0.807692308	0.781893004	0.885416667	0.864661654	0.786694102	0.786594761	0.807498198	0.807210031	0.669920683	0.581530812	0.174998805	-0.063246251	0.059097282	-0.031225761	-0.124891905	0.029253538	-0.017049872	0.099690411	0.092074098	0.035181394	-0.010196506	0.003266199	-0.024240463	0.004593544	-0.001327345	resistant	A	FALSE
SNP0702	0.553191489	0.397849462	0.208791209	0.181069959	0.201388889	0.312030075	0.35048011	0.373651772	0.317952415	0.324451411	0.34533252	-0.48948261	-0.430431115	-0.979257988	0.207940064	0.285388476	0.127154331	-0.151143111	-0.014726456	-0.035060182	0.038022881	0.18108563	-0.004283169	0.011051922	0.065248963	0.008957411	0.002094511	susceptible	a	TRUE
SNP0703	0.361702128	0.258064516	0.126373626	0.082304527	0.09375	0.142857143	0.098765432	0.130200308	0.084354722	0.048589342	0.054911531	-0.339429746	-0.411884155	0.004218289	-0.167976677	0.172745807	0.099168266	0.020212705	0.076412002	-0.073252995	0.042406098	-0.003121656	-0.021791849	0.008893426	0.03275029	0.008366812	0.000526613	susceptible	a	FALSE
SNP0704	0.404255319	0.612903226	0.730769231	0.814814815	0.75	0.740601504	0.664609053	0.545454545	0.580389329	0.60815047	0.70347773	0.440769232	0.361986295	0.223798729	-0.113965956	-0.221359843	-0.051028396	0.055102589	0.061515685	0.02960928	0.001468485	0.1426249	0.00365318	0.013426024	-0.026253959	0.008727734	0.00469829	susceptible	A	FALSE
SNP0705	0.170212766	0.129032258	0.093406593	0.086419753	0.086805556	0.045112782	0.130315501	0.108628659	0.073540014	0.079937304	0.165954851	-0.622859428	-0.346179366	-0.259848204	0.243944603	0.506870629	0.222406486	0.023100381	0.201762631	0.037219322	0.086983238	-0.102516365	-0.001721285	0.001519605	0.04234031	0.005118521	-0.003598916	susceptible	a	FALSE
SNP0706	0.170212766	0.129032258	0.093406593	0.086419753	0.083333333	0.045112782	0.120027435	0.104006163	0.064888248	0.078369906	0.273337401	-0.622859428	-0.346179366	-0.259848204	0.243944603	0.513415411	0.222406486	0.023790462	0.246750076	0.07510223	0.155505463	-0.036866678	0.002720779	0.003945946	0.049614003	0.005118521	-0.001172574	susceptible	a	FALSE
SNP0707	0.127659574	0.096774194	0.082417582	0.069958848	0.072916667	0.030075188	0.05829904	0.036209553	0.04037491	0.059561129	0.159853569	-0.361904502	-0.450217141	-0.463753408	0.205063414	0.407745168	0.02739279	0.088795049	0.209039778	-0.010423224	-0.020617098	0.005859427	-0.001782968	0.001576364	0.041874663	0.004035757	-0.002459393	susceptible	a	FALSE
SNP0708	0.106382979	0.086021505	0.082417582	0.069958848	0.086805556	0.030075188	0.059670782	0.037750385	0.020908435	0.028213166	0.076266016	-0.493034522	-0.473959269	-0.637819004	0.126362597	0.502894163	0.02739279	0.1348896	0.163578221	0.034497487	0.046065624	-0.158907779	-0.005980885	0.000828811	0.049764631	0.003445158	-0.002616347	susceptible	a	FALSE
SNP0709	0.021276596	0	0	0.008230453	0.003472222	0	0.006858711	0.006163328	0.005767844	0.006269592	0.003050641	-0.256418766	NA	NA	0.293099605	0.807732897	NA	-0.165067548	0.807854167	0.024690421	0.896914468	-0.342085557	-0.00044996	3.60E-05	0.018785726	0.000754654	-0.00071864	resistant	a	TRUE
SNP0710	0.170212766	0.172043011	0.131868132	0.127572016	0.159722222	0.157894737	0.140603567	0.072419106	0.044700793	0.048589342	0.059182428	-0.212645397	-0.676389056	-1.295250728	-0.278095677	0.238489976	-0.220698499	0.019003452	0.153329714	-0.00089517	0.17926382	-0.191662205	-0.013089935	0.002548594	0.073217804	0.005118521	-0.002569926	susceptible	a	TRUE
SNP0711	0.957446809	0.924731183	0.956043956	0.967078189	0.965277778	0.902255639	0.923182442	0.970724191	0.979812545	0.979623824	0.981086028	NA	NA	NA	NA	NA	NA	NA	NA	NA	NA	NA	0.003402446	0.000711838	NA	0.001476496	-0.000764658	resistant	A	FALSE
SNP0712	0.829787234	0.806451613	0.851648352	0.855967078	0.815972222	0.815789474	0.828532236	0.911402157	0.948089402	0.94984326	0.940817572	0.212645397	-0.065583987	0.242067634	0.034157478	-0.163674385	0.102876414	-0.045510872	NA	NA	NA	NA	0.014013378	0.003294629	-0.030117501	0.005118521	-0.001823892	resistant	A	FALSE
SNP0713	0.936170213	0.913978495	0.950549451	0.958847737	0.940972222	0.845864662	0.862825789	0.932973806	0.961067051	0.971786834	0.973154362	NA	NA	NA	NA	NA	0.250144872	0.108992351	NA	NA	NA	NA	0.002889206	0.001781311	NA	0.002165528	-0.000384217	resistant	A	FALSE
SNP0714	0.957446809	0.903225806	0.950549451	0.962962963	0.940972222	0.827067669	0.858024691	0.933744222	0.964671954	0.976489028	0.975594875	NA	NA	NA	NA	NA	0.084504436	0.09581745	NA	NA	NA	NA	0.00258887	0.002429207	NA	0.001476496	0.00095271	NA	NA	FALSE
SNP0715	0.042553191	0.086021505	0.049450549	0.037037037	0.034722222	0.101503759	0.0781893	0.027734977	0.019466474	0.015673981	0.025625381	0.52532318	0.534436465	0.914836417	-0.004881212	0.433855095	-0.215489144	0.00956357	0.254700592	0.248664309	0.340761322	-0.142787494	-0.003919258	0.000830924	-0.054717256	0.001476496	-0.000645573	susceptible	a	FALSE
SNP0716	0.021276596	0.021505376	0.005494505	0.008230453	0	0.015037594	0.035665295	0.045454545	0.009372747	0.001567398	0.004270897	0.368377916	-0.396582106	-0.429449796	-0.558591042	NA	0.239487952	-0.218752183	-0.089502062	0.138461126	-0.07371706	-0.069839294	-0.000391202	0.000212389	0.014991215	0.000754654	-0.000542264	susceptible	a	FALSE
SNP0717	0.042553191	0.075268817	0.043956044	0.032921811	0.034722222	0.090225564	0.082990398	0.035439137	0.022350397	0.018808777	0.025015253	0.52532318	-0.344771113	0.37352114	-0.12926201	0.433855095	-0.108986994	0.037491372	0.029822464	0.190036672	0.181431905	-0.204563866	-0.002954945	0.000634542	-0.019757012	0.001476496	-0.000841954	susceptible	a	FALSE
SNP0718	0.042553191	0.075268817	0.043956044	0.032921811	0.038194444	0.112781955	0.099451303	0.039291217	0.023071377	0.017241379	0.022574741	0.52532318	0.850467721	0.545789726	0.317893892	0.523930473	-0.064539431	0.116367063	0.025083055	0.112527417	0.23817455	-0.209803294	-0.002915094	0.001021298	-0.076525246	0.001476496	-0.000455198	susceptible	a	FALSE
SNP0719	0.085106383	0.11827957	0.054945055	0.049382716	0.045138889	0.135338346	0.137860082	0.089368259	0.031723143	0.018808777	0.032946919	-0.014001145	0.428004628	0.541938427	0.28906333	0.34802039	-0.190175325	0.00946885	0.049280718	0.264482132	0.300805893	-0.230763433	-0.0050514	0.001846081	-0.029482655	0.002821749	-0.000975668	susceptible	a	FALSE
SNP0720	0.170212766	0.182795699	0.126373626	0.135802469	0.135416667	0.142857143	0.12962963	0.064714946	0.038211968	0.036050157	0.050640635	-0.212645397	-0.114262617	0.059294734	0.029955622	0.131996857	-0.075933612	0.061400362	0.095772425	0.203328802	0.164878058	0.02586598	-0.014520817	0.002816528	0.025475081	0.005118521	-0.002301992	susceptible	a	FALSE
SNP0721	0.042553191	0.086021505	0.043956044	0.032921811	0.034722222	0.093984962	0.078875171	0.033127889	0.022350397	0.015673981	0.022574741	0.52532318	-0.180286231	0.396802607	-0.12926201	0.423374547	-0.157295327	-0.010936017	0.103954077	0.304808206	0.340761322	-0.012837138	-0.003650311	0.000749269	-0.007731572	0.001476496	-0.000727227	susceptible	a	FALSE
SNP0722	0.042553191	0.075268817	0.038461538	0.032921811	0.038194444	0.097744361	0.078875171	0.029275809	0.021629416	0.015673981	0.024405125	0.52532318	-0.398059366	0.753574968	-0.12926201	0.523930473	-0.189808118	0.019252048	0.068146284	0.264261911	0.340761322	-0.130812048	-0.003147521	0.000716423	-0.017301767	0.001476496	-0.000760073	susceptible	a	FALSE
SNP0723	0.212765957	0.23655914	0.153846154	0.160493827	0.194444444	0.210526316	0.200960219	0.132511556	0.060562365	0.047021944	0.060402685	-0.340658558	-0.205974111	-0.262661	-0.168106983	-0.040359295	-0.052120754	0.021107938	0.16998287	0.063067315	0.175735925	-0.26681888	-0.016811503	0.004669304	0.032826095	0.00607004	-0.001400737	susceptible	a	FALSE
SNP0724	0.063829787	0.096774194	0.054945055	0.04526749	0.034722222	0.105263158	0.083676269	0.030816641	0.023792358	0.021943574	0.028676022	1.596704883	1.122136786	0.551380851	0.848260061	0.423374547	-0.265408951	-0.037091554	0.247870105	0.269295906	0.036913804	-0.157228314	-0.004986337	0.000900084	-0.141982352	0.002165528	-0.001265444	susceptible	a	FALSE
SNP0725	0.063829787	0.053763441	0.087912088	0.037037037	0.027777778	0.018796992	0.030864198	0.050847458	0.087238645	0.114420063	0.154362416	0.109851189	0.096408195	0.809574039	0.255424809	0.570231164	0.673044309	-0.02217658	0.000639725	0.021351949	-0.186912651	-0.026297078	0.006581605	0.001723006	-0.048006081	0.002165528	-0.000442522	susceptible	a	FALSE
SNP0726	0.063829787	0.086021505	0.038461538	0.037037037	0.03125	0.090225564	0.080246914	0.028505393	0.021629416	0.018808777	0.026845638	1.596704883	0.788387835	-0.014357078	0.779461053	0.452941498	-0.170708812	-0.094146028	-0.062273939	0.124907538	0.088395303	-0.185238948	-0.004293949	0.000738349	-0.12293139	0.002165528	-0.001427179	susceptible	a	FALSE
SNP0727	0.170212766	0.161290323	0.285714286	0.399176955	0.40625	0.312030075	0.170096022	0.1394453	0.142754146	0.169278997	0.553386211	0.16569084	-0.077744835	-0.246886579	0.022336322	-0.276946449	-0.065187908	0.060583056	0.117314616	0.064515482	0.138064535	0.008228887	0.006939311	0.019237754	0.013978364	0.005118521	0.014119234	resistant	A	FALSE
SNP0728	0.191489362	0.193548387	0.131868132	0.127572016	0.142361111	0.131578947	0.137860082	0.06779661	0.037490988	0.040752351	0.050030506	-0.423382591	-0.276754373	-0.044087059	-0.185447266	0.013657485	-0.138564538	0.150012549	-0.082781269	0.056982764	-0.089791208	0.318235923	-0.015687834	0.003196414	0.046371289	0.005610686	-0.002414272	susceptible	a	FALSE
SNP0729	0.042553191	0.064516129	0.038461538	0.020576132	0.020833333	0.086466165	0.081618656	0.028505393	0.016582552	0.010971787	0.021964613	0.52532318	0.240445324	0.16802972	0.210567704	0.710891645	-0.161030982	-0.012988839	-0.267983449	0.205923118	0.153357613	0.004877423	-0.002782849	0.000708981	-0.041071657	0.001476496	-0.000767515	susceptible	a	FALSE
SNP0730	0.787234043	0.774193548	0.846153846	0.839506173	0.791666667	0.789473684	0.782578875	0.870570108	0.937274694	0.940438871	0.932275778	0.558584566	0.234134997	0.327935197	0.07414875	-0.046952294	0.232966207	0.020122139	-0.140079771	NA	NA	NA	0.015605387	0.004409887	-0.075794317	0.00607004	-0.001660153	resistant	A	FALSE
SNP0731	0.936170213	0.88172043	0.93956044	0.962962963	0.947916667	0.853383459	0.865569273	0.940677966	0.969718818	0.979623824	0.974984747	NA	-0.566477308	NA	NA	NA	0.224332186	0.167527502	NA	NA	NA	NA	0.004993127	0.002002196	0.161344222	0.002165528	-0.000163332	resistant	A	FALSE
SNP0732	0.042553191	0.075268817	0.043956044	0.028806584	0.020833333	0.082706767	0.072016461	0.023882897	0.016582552	0.014106583	0.021354484	0.52532318	-0.344771113	0.37352114	-0.140535134	0.728045658	-0.100060472	0.043299027	0.007404907	0.270835559	-0.070672693	0.091188532	-0.003558429	0.000643351	-0.016101844	0.001476496	-0.000833146	susceptible	a	FALSE
SNP0733	0.936170213	0.860215054	0.824175824	0.814814815	0.892361111	0.87593985	0.827160494	0.781972265	0.679163663	0.62539185	0.893837706	NA	-0.445816892	-0.350551716	-0.200445044	-0.189367045	0.145909374	-0.012675156	-0.006948247	0.043909716	0.073393647	0.01880797	-0.015607978	0.008817205	0.053089012	0.002165528	0.006651677	susceptible	a	FALSE
SNP0734	0.808510638	0.860215054	0.89010989	0.87654321	0.836805556	0.928571429	0.929355281	0.942218798	0.97260274	0.965517241	0.952410006	0.689254889	0.59663	0.605889482	0.080733356	0.201376168	NA	NA	NA	NA	NA	NA	0.014655319	0.003000647	-0.149165409	0.005610686	-0.002610039	resistant	A	FALSE
SNP0735	0	0.010752688	0.065934066	0.04526749	0.024305556	0.033834586	0.019890261	0.003081664	0.010093727	0.006269592	0.003660769	NA	-0.453846421	0.394232824	-0.243749206	-0.099027759	-0.109191069	0.117498021	0.51904651	0.10225297	-0.481518501	0.516651684	-0.002326695	0.000428283	0.038879675	0	0.000428283	susceptible	a	FALSE
SNP0736	0.14893617	0.107526882	0.093406593	0.102880658	0.104166667	0.045112782	0.048010974	0.033127889	0.018024513	0.029780564	0.034167175	-0.472037966	-0.447735258	-0.598946	-0.204917391	0.049811542	0.040146744	0.038252237	-0.081899316	-0.073777667	-0.026232179	0.291609912	-0.011878525	0.00184989	0.066493032	0.004593544	-0.002743655	susceptible	a	FALSE
SNP0737	0.617021277	0.752688172	0.851648352	0.905349794	0.881944444	0.819548872	0.817558299	0.761941448	0.868060562	0.9169279	0.938987187	-0.159360015	-0.104535732	0.125775284	NA	-0.368212513	0.020285173	-0.011979127	-0.194658647	0.013556823	NA	NA	0.017862021	0.008596053	0.004262693	0.008563679	3.24E-05	resistant	A	FALSE
SNP0738	0.106382979	0.086021505	0.082417582	0.111111111	0.100694444	0.052631579	0.089163237	0.113251156	0.153568854	0.195924765	0.06833435	0.017851799	-0.238978027	-0.378066932	-0.388861815	-0.26206413	-0.167233095	-0.06659896	-0.152583813	-0.038852342	0.013665445	0.019030057	0.004141569	0.001595806	0.024564819	0.003445158	-0.001849353	susceptible	a	FALSE
SNP0739	0.361702128	0.47311828	0.631868132	0.703703704	0.65625	0.65037594	0.57133059	0.485362096	0.496034607	0.518808777	0.770591824	0.453691188	0.043868277	0.298003185	0.030740418	0.180947437	0.00760642	-0.07543764	0.017706172	-0.021171553	-0.035118374	0.06727656	0.011800975	0.014365204	-0.031709068	0.008366812	0.005998392	susceptible	A	FALSE
SNP0740	0.765957447	0.741935484	0.78021978	0.798353909	0.78125	0.819548872	0.766803841	0.752696456	0.657534247	0.612852665	0.844417328	0.789168332	0.091640059	0.240565176	0.176248306	0.280416624	0.175308832	-0.106611231	0.02726633	-0.044225535	0.002392845	0.097483102	-0.005434996	0.004548254	-0.048679809	0.006496584	-0.00194833	resistant	A	FALSE
SNP0741	0.659574468	0.76344086	0.873626374	0.913580247	0.881944444	0.827067669	0.823045267	0.76348228	0.866618601	0.920062696	0.949359365	-0.198123478	0.033037424	-0.069036134	NA	-0.019569639	0.145702442	-0.091167391	-0.129810656	-0.035858382	NA	NA	0.015411758	0.007210623	0.005223937	0.008137135	-0.000926513	resistant	A	FALSE
SNP0742	0.382978723	0.47311828	0.631868132	0.711934156	0.65625	0.639097744	0.56515775	0.473035439	0.489545782	0.517241379	0.764490543	0.713882827	0.302165022	0.239389664	0.192603012	0.29691971	0.03554831	-0.098744365	0.002503308	-0.070876635	-0.026817171	0.111522885	0.00989268	0.013694848	-0.054858099	0.008563679	0.005131169	susceptible	A	FALSE
SNP0743	0.765957447	0.741935484	0.78021978	0.794238683	0.78125	0.815789474	0.764746228	0.748844376	0.651045422	0.612852665	0.8438072	0.789168332	0.091640059	0.240565176	0.160302107	0.280416624	0.166440147	-0.091742079	0.035364942	-0.028427479	0.002287008	0.254493512	-0.005653618	0.004588121	-0.040543612	0.006496584	-0.001908463	resistant	A	FALSE
SNP0744	0.425531915	0.505376344	0.653846154	0.720164609	0.663194444	0.642857143	0.579561043	0.493836672	0.505407354	0.52507837	0.776693106	0.5367878	0.227261115	0.188174199	0.236797597	0.188478656	0.048224901	-0.115960661	0.025860778	-0.021282457	-0.008516371	0.062128206	0.007754622	0.011896256	-0.042464462	0.008858978	0.003037279	susceptible	A	FALSE
SNP0745	0.170212766	0.182795699	0.159340659	0.164609053	0.163194444	0.116541353	0.138545953	0.101694915	0.118961788	0.12539185	0.08785845	-0.478337944	-0.117034219	-0.102565177	-0.102970389	0.044013116	-0.016725042	0.107359315	-0.091141967	-0.028093925	-0.04835997	0.168172361	-0.008300003	0.000964567	0.034706048	0.005118521	-0.004153953	susceptible	a	FALSE
SNP0746	0.14893617	0.11827957	0.082417582	0.127572016	0.111111111	0.060150376	0.093278464	0.1201849	0.183850036	0.228840125	0.071384991	0.033556018	0.070167942	-0.487339016	-0.10574463	0.068131464	-0.01266065	0.01810379	-0.07245193	-0.07780976	-0.022895743	-0.078291134	0.002965244	0.002491004	0.002851409	0.004593544	-0.00210254	susceptible	a	FALSE
SNP0747	0.425531915	0.505376344	0.653846154	0.720164609	0.666666667	0.639097744	0.574074074	0.489214176	0.504686373	0.529780564	0.774252593	0.5367878	0.227261115	0.115259003	0.236797597	0.244611305	0.042392624	-0.102394198	-0.002552978	0.014274282	-0.025099984	0.068555506	0.007629522	0.011877881	-0.040720606	0.008858978	0.003018903	susceptible	A	FALSE
SNP0748	0.617021277	0.741935484	0.862637363	0.909465021	0.881944444	0.819548872	0.817558299	0.7596302	0.868781543	0.918495298	0.946918853	-0.159360015	0.058147547	0.147938461	NA	-0.148653525	0.091842327	-0.016587381	-0.124629139	0.003797645	NA	NA	0.018273672	0.009139713	-0.001944302	0.008563679	0.000576034	resistant	A	FALSE
SNP0749	0	0	0	0	0	0	0	0	0	0.001567398	0.000610128	NA	NA	NA	NA	NA	NA	NA	NA	NA	1.112393427	0.366933523	8.47E-05	2.40E-07	NA	0	2.40E-07	susceptible	a	FALSE
SNP0750	0.340425532	0.462365591	0.549450549	0.625514403	0.611111111	0.526315789	0.533607682	0.51155624	0.479452055	0.463949843	0.573520439	0.087147792	0.087487023	-0.164037931	-0.019103447	0.031708958	0.351612336	-0.060591377	-0.037675735	0.076972665	0.11801177	-0.085318497	0.005967239	0.006365113	-0.001333142	0.008137135	-0.001772022	resistant	A	FALSE
SNP0751	0.340425532	0.451612903	0.543956044	0.617283951	0.614583333	0.511278195	0.495884774	0.462249615	0.461427541	0.463949843	0.573520439	0.237370853	0.293302808	0.100305599	0.063923446	0.04288068	0.343585355	-0.043127446	-0.080768133	0.03373986	0.151263583	0.02433039	0.004895178	0.00662653	-0.020076797	0.008137135	-0.001510605	resistant	A	FALSE
SNP0752	0.382978723	0.483870968	0.615384615	0.670781893	0.635416667	0.54887218	0.541838134	0.55238829	0.544340303	0.553291536	0.660768761	0.19265594	0.18149714	0.188092752	0.020719526	0.113753186	0.288194347	-0.063351352	-0.057968714	0.032166434	0.083737117	0.070273308	0.010210307	0.006903466	-0.016411029	0.008563679	-0.001660212	resistant	A	FALSE
SNP0753	0.404255319	0.505376344	0.675824176	0.736625514	0.684027778	0.593984962	0.573388203	0.554699538	0.558038933	0.562695925	0.651006711	0.027496002	0.026003768	0.324507041	-0.066221254	0.183413081	0.247585698	-0.084898868	0.027422208	0.031943317	0.029957325	0.084083761	0.005774437	0.008638615	-0.005999665	0.008727734	-8.91E-05	resistant	A	FALSE
SNP0754	0.382978723	0.408602151	0.56043956	0.617283951	0.604166667	0.54887218	0.550068587	0.533898305	0.541456381	0.551724138	0.645515558	-0.126272633	0.020167398	0.080351802	0.202778321	0.276754788	0.210709272	-0.06114775	0.005963971	-0.011493113	-0.010290444	-0.057111515	0.014612302	0.006391718	-0.007119016	0.008563679	-0.002171961	resistant	A	FALSE
SNP0755	0.957446809	0.956989247	0.912087912	0.946502058	0.982638889	0.962406015	0.952674897	0.909861325	0.920692141	0.915360502	0.920073215	NA	NA	NA	NA	NA	NA	NA	NA	NA	NA	NA	-0.003916507	0.000617949	NA	0.001476496	-0.000858547	resistant	A	FALSE
SNP0756	0.595744681	0.52688172	0.478021978	0.349794239	0.319444444	0.398496241	0.388203018	0.385978428	0.437635184	0.468652038	0.564368517	0.228960618	-0.104144735	0.177993568	0.331601659	0.349389346	-0.113668434	-0.014935469	0.008232043	-0.123960177	-0.044187205	0.01265881	-0.003362118	0.007905173	-0.02507822	0.008727734	-0.000822561	susceptible	a	FALSE
SNP0757	0.617021277	0.505376344	0.423076923	0.345679012	0.340277778	0.432330827	0.411522634	0.410631741	0.456380678	0.478056426	0.434411226	-0.111018472	-0.229338133	-0.232644099	0.193098147	0.120054536	-0.198392216	-0.015201754	-0.001685709	-0.048425576	-0.035763616	-0.083976601	-0.006556985	0.005819827	0.008521264	0.008563679	-0.002743852	susceptible	a	FALSE
SNP0758	0.361702128	0.47311828	0.521978022	0.588477366	0.590277778	0.515037594	0.509602195	0.489214176	0.44628695	0.443573668	0.499694936	0.282300051	0.233352672	0.045446872	-0.014007999	0.048818828	0.238622427	-0.066913197	-0.040154303	0.024816821	0.071254869	-0.010482526	0.000595549	0.004247538	-0.021292899	0.008366812	-0.004119274	susceptible	a	FALSE
SNP0759	0.978723404	0.989247312	1	0.995884774	0.989583333	0.992481203	0.991769547	0.986902928	0.983417448	0.982758621	0.981086028	NA	NA	NA	NA	NA	NA	NA	NA	NA	NA	NA	-0.000724243	4.27E-05	NA	0.000754654	-0.000711983	resistant	A	FALSE
SNP0760	0.382978723	0.290322581	0.164835165	0.131687243	0.125	0.131578947	0.143347051	0.193374422	0.152847873	0.130094044	0.212934716	0.466616503	0.002450513	-0.007764799	0.114672546	-0.084591339	0.179166637	0.041078441	0.125323659	-0.026526758	0.136376663	0.066924544	-0.012594315	0.00665726	-0.012473355	0.008563679	-0.001906418	susceptible	a	FALSE
SNP0761	0.446808511	0.52688172	0.620879121	0.650205761	0.645833333	0.669172932	0.666666667	0.578582435	0.565969719	0.570532915	0.672361196	0.190345621	0.269877021	0.154393475	0.27329153	0.35901612	0.083728499	-0.152204636	0.027450298	0.002591607	-0.029256372	0.058088351	0.009229333	0.005080418	-0.030146625	0.008957411	-0.003876993	resistant	A	FALSE
SNP0762	0.042553191	0.032258065	0.049450549	0.032921811	0.003472222	0.022556391	0.041838134	0.072419106	0.06777217	0.072100313	0.115924344	-0.039244696	-0.510543002	-0.100016507	0.427454662	1.123572175	-0.347371209	-0.112148815	-0.008726049	-0.014891606	-0.104949735	-0.146353696	0.006350456	0.000929874	-0.006962542	0.001476496	-0.000546622	susceptible	a	FALSE
SNP0763	0.617021277	0.741935484	0.785714286	0.839506173	0.836805556	0.744360902	0.740740741	0.647149461	0.618601298	0.620689655	0.737034777	-0.023188154	0.375321435	-0.044769033	0.13595462	0.076450459	0.107208574	0.014810655	0.028969973	0.034700155	0.102384138	-0.11706371	-0.007882118	0.007008636	-0.014530259	0.008563679	-0.001555042	resistant	A	FALSE
SNP0764	0.319148936	0.365591398	0.472527473	0.555555556	0.576388889	0.507518797	0.485596708	0.426040062	0.443403028	0.457680251	0.552165955	0.038367836	0.23397639	0.09528989	0.160516333	0.167011776	0.233603343	-0.044564756	0.010115084	0.041400605	0.077960849	0.022372514	0.009965855	0.006348936	-0.012528051	0.007874647	-0.001525711	susceptible	a	FALSE
SNP0765	0.659574468	0.76344086	0.796703297	0.851851852	0.840277778	0.755639098	0.744855967	0.651001541	0.614996395	0.617554859	0.727272727	-0.109824508	0.300682128	-0.040520502	0.213655731	0.110503957	0.152825613	0.005852945	0.096852371	0.044807733	0.113024416	-0.038197019	-0.01170269	0.007052819	-0.004316058	0.008137135	-0.001084316	resistant	A	FALSE
SNP0766	0.489361702	0.559139785	0.692307692	0.736625514	0.659722222	0.586466165	0.579561043	0.553929122	0.561643836	0.561128527	0.674801708	0.058434731	0.10733925	0.228720797	0.211006376	0.148245157	0.198362676	-0.084250138	0.069784661	-0.003809539	0.049546055	-0.062920766	0.000887359	0.005569342	-0.018640727	0.009055844	-0.003486502	resistant	A	FALSE
SNP0767	0.042553191	0.032258065	0.054945055	0.037037037	0.006944444	0.022556391	0.043209877	0.078582435	0.074260995	0.07523511	0.076876144	-0.039244696	-0.510543002	-0.400417592	0.466805596	1.573576141	-0.347371209	-0.102616103	-0.073103212	-0.01597751	-0.119306143	-0.114565783	0.004734791	0.000597766	-0.003766797	0.001476496	-0.00087873	susceptible	a	FALSE
SNP0768	0.468085106	0.548387097	0.686813187	0.736625514	0.663194444	0.582706767	0.581618656	0.557781202	0.562364816	0.561128527	0.676632093	0.171914781	0.137532585	0.268174571	0.211006376	0.171641741	0.165993276	-0.063649269	0.035430637	0.050822039	0.125961791	0.00666751	0.002555374	0.00614229	-0.019191087	0.009023033	-0.002880743	resistant	A	FALSE
SNP0769	0.765957447	0.752688172	0.82967033	0.818930041	0.788194444	0.763157895	0.808641975	0.890600924	0.931506849	0.932601881	0.940207444	0.620720125	0.304029469	0.336045298	0.127004807	0.009786813	0.300005114	-0.144271141	0.031921994	NA	NA	NA	0.018729124	0.005274981	-0.078433673	0.006496584	-0.001221603	resistant	A	FALSE
SNP0770	0.659574468	0.784946237	0.862637363	0.909465021	0.875	0.796992481	0.780521262	0.668721109	0.640230714	0.639498433	0.749847468	-0.109824508	0.236504066	0.055897258	NA	-0.02206118	0.05457975	-0.005811509	0.083782601	0.096683712	0.032444675	0.001326031	-0.012487388	0.009589158	-0.000369458	0.008137135	0.001452023	resistant	a	FALSE
SNP0771	0.659574468	0.784946237	0.868131868	0.913580247	0.871527778	0.80075188	0.788751715	0.677195686	0.64888248	0.642633229	0.779133618	-0.109824508	0.236504066	0.046112704	NA	0.017983959	0.130482723	0.004196017	0.073682295	0.092837327	0.013708018	0.071573246	-0.010770451	0.009374468	0.001648711	0.008137135	0.001237332	susceptible	a	FALSE
SNP0772	0.659574468	0.784946237	0.862637363	0.897119342	0.861111111	0.793233083	0.777091907	0.671032357	0.643835616	0.631661442	0.773642465	-0.109824508	0.236504066	0.055897258	0.044675106	0.147758332	0.18241567	-0.087060178	0.122408545	0.100198329	0.037914724	-0.101329056	-0.011230887	0.008972854	-0.006348441	0.008137135	0.000835719	resistant	a	FALSE
SNP0773	0.659574468	0.784946237	0.862637363	0.897119342	0.857638889	0.789473684	0.775034294	0.669491525	0.638788753	0.631661442	0.770591824	-0.109824508	0.236504066	0.055897258	-0.155280853	0.07177172	0.142041244	-0.064823028	0.104408923	0.1068377	0.063838995	-0.133634608	-0.01152235	0.009009048	-0.002491861	0.008137135	0.000871913	resistant	a	FALSE
SNP0774	0.617021277	0.677419355	0.796703297	0.868312757	0.826388889	0.65037594	0.672839506	0.628659476	0.612112473	0.615987461	0.744966443	-0.17983421	0.086861795	-0.07532616	-0.155399595	-0.123475299	0.076316571	0.011672703	0.096999652	0.006307153	0.078598831	0.129436832	-0.007205729	0.008613365	0.021801362	0.008563679	4.97E-05	resistant	A	FALSE
SNP0775	0.340425532	0.193548387	0.093406593	0.057613169	0.083333333	0.109022556	0.143347051	0.218027735	0.21629416	0.224137931	0.178157413	0.455185087	0.016866744	-0.041905608	0.319541897	0.03282967	0.318661126	-0.041326998	-0.067134899	-0.138557682	-0.004863024	0.075361703	0.00055021	0.006746912	-0.028395477	0.008137135	-0.001390223	susceptible	a	FALSE
SNP0776	0.127659574	0.096774194	0.087912088	0.098765432	0.097222222	0.041353383	0.046639232	0.033127889	0.016582552	0.023510972	0.031116534	-0.361904502	-0.450217141	-0.551533869	-0.241569321	0.147708544	-0.280447614	0.024630217	-0.131745808	-0.196422581	-0.428992873	-0.047862628	-0.010651043	0.001474627	0.025609173	0.004035757	-0.00256113	susceptible	a	FALSE
SNP0777	0.340425532	0.451612903	0.554945055	0.41563786	0.3125	0.334586466	0.437585734	0.453004622	0.496034607	0.484326019	0.48200122	0.191666349	0.371920319	0.32904322	0.055054869	0.002900986	-0.154779424	0.02787825	0.002973465	0.066045786	-0.003475831	0.031944075	0.007834717	0.005772403	-0.028803398	0.008137135	-0.002364732	susceptible	a	FALSE
SNP0778	0.638297872	0.52688172	0.445054945	0.559670782	0.65625	0.642857143	0.5781893	0.549306626	0.502523432	0.506269592	0.522269677	-0.054461529	-0.237903411	-0.306703081	0.058184852	-0.14336656	0.169970344	0.013619491	-0.040323642	0.021143145	0.050048568	-0.038897567	-0.0053543	0.004453291	0.019755777	0.008366812	-0.003913522	resistant	A	FALSE
SNP0779	0.531914894	0.569892473	0.653846154	0.53909465	0.454861111	0.383458647	0.495198903	0.456856703	0.494592646	0.493730408	0.497254423	-0.416626047	0.150878476	0.025324843	0.060173799	0.001214872	-0.106854653	0.006532856	0.058220912	0.074276592	0.029633708	0.101695251	-0.009816811	0.004822601	0.020499044	0.009023033	-0.004200432	resistant	A	FALSE
SNP0780	0.638297872	0.52688172	0.417582418	0.555555556	0.663194444	0.642857143	0.565843621	0.533898305	0.487382841	0.5	0.523489933	-0.054461529	-0.237903411	-0.296521753	0.042990514	-0.13019312	0.169970344	-0.08165183	-0.051191282	-0.018241388	0.076358206	-0.01529406	-0.005571188	0.00549634	0.019526387	0.008366812	-0.002870472	resistant	A	FALSE
SNP0781	0.042553191	0.086021505	0.054945055	0.041152263	0.034722222	0.116541353	0.078875171	0.026964561	0.021629416	0.017241379	0.013422819	0.52532318	0.684628964	0.325006155	0.174137885	0.423374547	-0.054004628	-0.039193572	0.240961669	0.028338939	0.457927032	0.024437463	-0.004590379	0.001067414	-0.04209235	0.001476496	-0.000409082	susceptible	a	FALSE
SNP0782	0.510638298	0.559139785	0.648351648	0.547325103	0.503472222	0.428571429	0.51303155	0.48459168	0.514780101	0.517241379	0.541793777	-0.203007303	0.106825636	-0.025556856	0.142554782	0.051014744	0.005220436	-0.053531493	0.041308951	0.022523257	-0.009440712	0.030154585	-0.004803985	0.002906715	0.004890423	0.009055844	-0.00614913	resistant	A	FALSE
SNP0783	0	0	0	0.004115226	0.003472222	0.007518797	0.010973937	0.01540832	0.047584715	0.05799373	0.118974985	NA	NA	NA	-0.919860464	-1.961696089	-0.385350221	-0.125714306	0.156164455	-0.049963791	-0.059204711	0.081331336	0.009088108	0.00137916	0.212009971	0	0.00137916	resistant	A	FALSE
SNP0784	0.85106383	0.76344086	0.840659341	0.843621399	0.868055556	0.733082707	0.838134431	0.914483821	0.883922134	0.912225705	0.926174497	0.911579529	0.191222699	0.111994456	0.194235908	0.045670494	0.069590115	0.100907532	NA	-0.027253979	NA	NA	0.011020771	0.003668526	-0.07772615	0.004593544	-0.000925018	resistant	A	FALSE
SNP0785	0	0	0	0	0	0	0	0	0	0	0	NA	NA	NA	NA	NA	NA	NA	NA	NA	NA	NA	0	0	NA	0	0	susceptible	a	FALSE
SNP0786	0.404255319	0.279569892	0.214285714	0.333333333	0.420138889	0.379699248	0.308641975	0.38366718	0.386445566	0.418495298	0.516778523	0.455096032	-0.191621677	-0.279051158	0.008496678	-0.101238632	0.144167396	0.019156961	-0.036332594	-0.011619871	0.051262175	-0.028148765	0.014763345	0.006561277	-0.005560524	0.008727734	-0.002166457	susceptible	a	FALSE
SNP0787	0.872340426	0.784946237	0.846153846	0.847736626	0.861111111	0.740601504	0.838820302	0.913713405	0.886806056	0.912225705	0.928004881	0.763616981	0.424110422	0.115371239	0.168806446	0.119726853	0.046419912	0.100179278	NA	-0.009338489	NA	NA	0.009264178	0.003172021	-0.077565692	0.004035757	-0.000863736	resistant	A	FALSE
SNP0788	0.106382979	0.064516129	0.049450549	0.049382716	0.055555556	0.026315789	0.034293553	0.017719569	0.007209805	0.012539185	0.021964613	-0.117272141	-0.739145735	-0.067457847	-0.443150232	0.029176201	-0.163153612	0.004723341	-0.175417527	-0.132482328	-0.160773263	-0.146907464	-0.007648274	0.000829529	0.02255684	0.003445158	-0.002615629	susceptible	a	FALSE
SNP0789	0.914893617	0.892473118	0.901098901	0.880658436	0.888888889	0.890977444	0.944444444	0.961479199	0.91925018	0.935736677	0.946918853	NA	0.711246113	NA	0.184243185	0.249160553	-0.099077514	NA	NA	NA	NA	NA	0.005498467	0.000762041	-0.186614833	0.002821749	-0.002059708	resistant	A	FALSE
SNP0790	0.234042553	0.247311828	0.186813187	0.193415638	0.190972222	0.229323308	0.170781893	0.088597843	0.111751983	0.097178683	0.081147041	-0.503805935	-0.496836623	0.013163797	-0.571361635	-0.063423147	0.102534595	0.030754793	0.081073519	-0.017065748	-0.103691491	0.026967091	-0.016545633	0.003795028	0.050316412	0.006496584	-0.002701556	susceptible	a	FALSE
SNP0791	0.744680851	0.688172043	0.741758242	0.736625514	0.729166667	0.676691729	0.762688615	0.869029276	0.863013699	0.89184953	0.898108603	0.584779598	0.468883866	0.034061376	0.025340013	-0.076910384	0.156430163	-0.064091408	-0.007175154	0.014953647	-0.021614814	0.129919276	0.020399496	0.006781421	-0.039507553	0.006890316	-0.000108895	resistant	A	FALSE
SNP0792	0.744680851	0.688172043	0.741758242	0.740740741	0.725694444	0.676691729	0.762002743	0.870570108	0.861571738	0.887147335	0.89566809	0.584779598	0.468883866	0.034061376	0.029447237	-0.038216256	0.156430163	-0.081220459	0.006268035	0.027310746	-0.001464594	0.144166084	0.020056772	0.006632604	-0.038127963	0.006890316	-0.000257712	resistant	A	FALSE
SNP0793	0.191489362	0.161290323	0.137362637	0.148148148	0.166666667	0.105263158	0.085733882	0.053929122	0.079307859	0.076802508	0.066503966	-0.618677397	-0.694812585	-0.166029922	-0.156697064	-0.166924811	0.29581697	0.053680157	0.0056332	-0.061968521	-0.082203826	0.122278258	-0.012785576	0.002202244	0.063751482	0.005610686	-0.003408442	susceptible	a	FALSE
SNP0794	0.914893617	0.870967742	0.857142857	0.83127572	0.857638889	0.864661654	0.925240055	0.94761171	0.906272531	0.927899687	0.9414277	NA	0.746897959	0.066882926	-0.035398912	0.123964772	0.06813935	NA	NA	NA	NA	NA	0.007346003	0.001583096	-0.130043537	0.002821749	-0.001238652	resistant	A	FALSE
SNP0795	0.042553191	0.064516129	0.038461538	0.032921811	0.027777778	0.109022556	0.07133059	0.028505393	0.023792358	0.018808777	0.013422819	0.52532318	-0.633936928	0.781803261	-0.12926201	0.717745488	-0.135675544	0.013846866	0.063522374	-0.011191132	0.287026931	0.060752651	-0.003070626	0.000801736	-0.012148275	0.001476496	-0.000674761	susceptible	a	FALSE
SNP0796	0.29787234	0.279569892	0.423076923	0.502057613	0.513888889	0.432330827	0.272290809	0.280431433	0.370583994	0.445141066	0.697986577	0.132435684	0.036995018	-0.171585351	0.167849377	0.003733766	0.115679599	-0.054736867	0.121342258	0.031249061	-0.022947521	-0.062064198	0.016550242	0.017099593	-0.00686592	0.007579348	0.009520246	susceptible	A	FALSE
SNP0797	0.489361702	0.47311828	0.593406593	0.658436214	0.697916667	0.646616541	0.457475995	0.377503852	0.428262437	0.493730408	0.754728493	-0.138866682	-0.211098837	0.009110051	0.085310665	0.126874803	0.024109216	0.024098719	0.045516238	-0.034426308	-0.01503797	-0.018192647	0.001014042	0.01526217	0.009769451	0.009055844	0.006206325	resistant	A	FALSE
SNP0798	0.340425532	0.376344086	0.472527473	0.547325103	0.552083333	0.590225564	0.381344307	0.32742681	0.400144196	0.465517241	0.716290421	0.206141015	0.03979845	-0.01995948	-0.000188973	0.04219061	-0.012142844	-0.031637918	0.081510497	0.058508632	0.00164229	-0.160029323	0.012803015	0.014648423	-0.015077287	0.008137135	0.006511288	susceptible	A	FALSE
SNP0799	0.212765957	0.23655914	0.214285714	0.222222222	0.21875	0.233082707	0.184499314	0.087827427	0.110310022	0.092476489	0.074435631	-0.213773659	0.155144061	0.869773477	-0.197116986	0.306157465	0.207289074	0.033719392	0.0713994	-0.052450604	-0.062370256	0.197423658	-0.017117724	0.004294438	-0.011964984	0.00607004	-0.001775602	resistant	a	TRUE
SNP0800	0.489361702	0.47311828	0.587912088	0.637860082	0.684027778	0.639097744	0.458161866	0.375192604	0.426099495	0.490595611	0.743136059	-0.138866682	-0.211098837	-0.002320061	0.103064587	0.074646672	-0.008259699	0.001811303	0.037991253	0.008989914	-0.038916246	-0.044395442	0.000928568	0.013963232	0.009018495	0.009055844	0.004907388	resistant	A	FALSE
SNP0801	0.340425532	0.387096774	0.532967033	0.58436214	0.545138889	0.571428571	0.396433471	0.335901387	0.413121846	0.476489028	0.718120805	0.206141015	-0.000268579	0.11232051	0.048092558	-0.070595181	-0.132505578	-0.029095284	0.009981102	-0.000939304	-0.014718453	-0.037433348	0.011280754	0.01433036	-0.01500158	0.008137135	0.006193225	susceptible	A	FALSE
SNP0802	0.021276596	0	0	0.004115226	0	0.003759398	0	0	0.000720981	0.001567398	0.010982306	-1.160147823	NA	NA	0.133991475	NA	0.117426485	NA	NA	-0.346415902	-1.44440945	-0.227516115	-0.000466085	4.44E-05	0.000234069	0.000754654	-0.000710279	susceptible	a	FALSE
SNP0803	0.893617021	0.913978495	0.873626374	0.897119342	0.909722222	0.92481203	0.936213992	0.922187982	0.880317231	0.836990596	0.854179378	0.333032674	NA	-0.073933361	0.11418668	NA	NA	NA	NA	-0.001297008	0.106845356	0.022710231	-0.003713074	0.000961324	-0.014906984	0.003445158	-0.002483834	resistant	A	FALSE
SNP0804	0.744680851	0.817204301	0.796703297	0.835390947	0.802083333	0.883458647	0.882716049	0.889060092	0.855082913	0.804075235	0.832824893	0.163858735	-0.146392943	0.087416098	0.167623776	-0.339854879	-0.074272589	-0.0563044	0.045712652	-0.070989716	0.078490837	-0.075827075	0.006830125	0.001977826	-0.00667621	0.006890316	-0.004912491	resistant	A	FALSE
SNP0805	0.872340426	0.903225806	0.868131868	0.897119342	0.902777778	0.92481203	0.934156379	0.916795069	0.872386446	0.827586207	0.852348993	0.013493282	NA	-0.080265113	0.11418668	NA	NA	NA	NA	-0.006845424	0.113089146	-0.089539907	-0.002900198	0.00106514	-0.001056831	0.004035757	-0.002970617	resistant	A	FALSE
SNP0806	0.808510638	0.795698925	0.879120879	0.901234568	0.847222222	0.796992481	0.835390947	0.919876733	0.950973324	0.954545455	0.957901159	0.346874405	0.213310349	0.042635624	NA	-0.371072925	0.135319576	0.043277924	NA	NA	NA	NA	0.014757719	0.004078044	-0.052874269	0.005610686	-0.001532642	resistant	A	FALSE
SNP0807	0.404255319	0.483870968	0.626373626	0.703703704	0.690972222	0.687969925	0.446502058	0.369799692	0.493150685	0.540752351	0.776082977	-0.34077848	-0.305014298	-0.077694129	0.003531906	-0.186848938	0.05479812	0.019410449	0.022712414	0.03300634	-0.091044336	-0.17314783	0.00704288	0.018886157	0.020643226	0.008727734	0.010158423	resistant	A	FALSE
SNP0808	0.234042553	0.150537634	0.153846154	0.135802469	0.145833333	0.090225564	0.090534979	0.087057011	0.109589041	0.150470219	0.284319707	-0.371759074	-0.105926539	-0.051237604	-0.077632151	0.480286846	0.151227399	0.01395789	-0.066752514	-0.074433519	-0.079871095	-0.048656035	-0.000313132	0.003801449	0.010959814	0.006496584	-0.002695135	susceptible	a	FALSE
SNP0809	0.404255319	0.483870968	0.637362637	0.703703704	0.701388889	0.706766917	0.46776406	0.38366718	0.506849315	0.55015674	0.783404515	-0.34077848	-0.305014298	-0.028815461	0.113127467	-0.065121223	0.109326076	0.019884387	0.032845492	0.006314405	-0.102121703	-0.116751415	0.008142284	0.0188049	0.017832154	0.008727734	0.010077167	resistant	A	FALSE
SNP0810	0.382978723	0.430107527	0.60989011	0.679012346	0.666666667	0.567669173	0.366255144	0.342064715	0.477289113	0.536050157	0.771201952	-0.720038282	0.010045541	-0.142609618	0.012927984	-0.155341897	0.298869736	0.045216021	0.014966461	0.034629401	-0.12795106	-0.099788514	0.009025244	0.020340303	0.029869222	0.008563679	0.011776624	resistant	A	FALSE
SNP0811	0.085106383	0.064516129	0.093406593	0.069958848	0.072916667	0.052631579	0.050754458	0.064714946	0.101658255	0.142633229	0.211104332	-0.267653334	0.389625297	-0.076231418	0.332362989	0.429381438	0.469005582	0.041434365	-0.06535348	0.097964133	-0.034301092	0.252520939	0.008496028	0.002249262	0.002221568	0.002821749	-0.000572486	resistant	a	TRUE
SNP0812	0.361702128	0.419354839	0.60989011	0.683127572	0.670138889	0.571428571	0.37037037	0.339753467	0.476568133	0.537617555	0.771201952	-0.469059937	0.039378014	-0.142609618	-0.043937204	-0.146167105	0.288012745	0.02869382	0.025196994	0.011789288	-0.10552108	-0.167130391	0.010309703	0.021448669	0.015512522	0.008366812	0.013081856	resistant	A	FALSE
SNP0813	0.382978723	0.419354839	0.604395604	0.691358025	0.677083333	0.571428571	0.373113855	0.341294299	0.479452055	0.531347962	0.763880415	-0.720038282	-0.184883361	-0.205647647	-0.141902666	-0.209627657	0.342242276	0.053311549	0.022346994	0.02992281	-0.105631399	-0.065262178	0.008850485	0.020625568	0.044445802	0.008563679	0.01206189	resistant	A	FALSE
SNP0814	0.276595745	0.225806452	0.192307692	0.164609053	0.170138889	0.195488722	0.163237311	0.109399076	0.131939438	0.170846395	0.266625991	-0.250412536	-0.002854578	0.104769279	0.070995777	0.664494112	0.081293007	0.035998324	-0.030585547	-0.025738212	-0.034952753	-0.005106764	-0.005164684	0.002662961	-0.00113677	0.007251237	-0.004588276	susceptible	a	FALSE
SNP0815	0.106382979	0.075268817	0.104395604	0.0781893	0.086805556	0.067669173	0.047325103	0.065485362	0.100937275	0.145768025	0.312995729	-0.333032674	0.286493551	0.094851677	0.05621652	0.103516241	0.268027177	-0.010175363	-0.142919762	-0.050254517	-0.00293483	0.041139592	0.011270884	0.005303894	-0.002128499	0.003445158	0.001858736	susceptible	A	FALSE
SNP0816	0.14893617	0.150537634	0.093406593	0.082304527	0.107638889	0.154135338	0.120027435	0.04853621	0.037490988	0.042319749	0.037827944	-0.227917946	-0.303394374	0.143602319	-0.226653012	0.314306995	0.006886818	0.025652993	0.149308862	0.070657003	0.122610788	0.082625327	-0.011011887	0.002190702	0.031828826	0.004593544	-0.002402842	susceptible	a	FALSE
SNP0817	0.936170213	0.860215054	0.912087912	0.942386831	0.954861111	0.834586466	0.859396433	0.913713405	0.891131939	0.873040752	0.956070775	NA	-0.79073185	NA	NA	NA	0.350939512	0.025743589	NA	-0.053188356	-0.007976938	NA	-0.000589762	0.001780564	0.087045603	0.002165528	-0.000384964	resistant	A	FALSE
SNP0818	0.936170213	0.860215054	0.912087912	0.946502058	0.944444444	0.827067669	0.855281207	0.916024653	0.899062725	0.887147335	0.959121415	NA	-0.771136668	NA	NA	NA	0.252712727	0.070348164	NA	-0.089636801	-0.058172662	NA	0.00030265	0.001824302	0.080670154	0.002165528	-0.000341226	resistant	A	FALSE
SNP0819	0.936170213	0.870967742	0.917582418	0.946502058	0.947916667	0.827067669	0.853223594	0.916795069	0.896899784	0.884012539	0.959121415	NA	-0.83087119	NA	NA	NA	0.34712785	0.14262676	NA	-0.10200884	-0.065633591	NA	-0.000447452	0.001818079	0.085169017	0.002165528	-0.000347449	resistant	A	FALSE
SNP0820	0.361702128	0.387096774	0.543956044	0.650205761	0.642361111	0.522556391	0.304526749	0.305855162	0.439798125	0.496865204	0.698596705	-0.414759296	-0.308710045	-0.044637304	0.240928597	-0.090585736	0.008997461	0.008034082	0.020320722	0.021675413	-0.082557755	-0.066630804	0.007132157	0.0194169	0.022741762	0.008366812	0.011050087	resistant	A	FALSE
SNP0821	0.382978723	0.408602151	0.60989011	0.695473251	0.673611111	0.590225564	0.381344307	0.374422188	0.504686373	0.547021944	0.741915802	-0.17952439	-0.124298094	0.249962568	0.012268031	-0.043736749	0.117393774	0.031895761	0.004825578	-0.097678644	-0.13103206	-0.036631811	0.009985313	0.018592528	-0.002678627	0.008563679	0.010028849	susceptible	A	FALSE
SNP0822	0.936170213	0.860215054	0.912087912	0.946502058	0.944444444	0.827067669	0.853223594	0.912942989	0.897620764	0.885579937	0.959731544	NA	-0.771136668	NA	NA	NA	0.229175443	0.009852051	NA	-0.095078925	-0.076245779	NA	0.000159325	0.0018516	0.079044483	0.002165528	-0.000313928	resistant	A	FALSE
SNP0823	0.978723404	0.967741935	0.967032967	0.983539095	0.979166667	0.973684211	0.96776406	0.969183359	0.93294881	0.907523511	0.976205003	NA	NA	NA	NA	NA	NA	NA	NA	NA	NA	NA	-0.003598475	0.000528931	NA	0.000754654	-0.000225722	resistant	A	FALSE
SNP0824	1	1	0.994505495	0.995884774	0.982638889	0.977443609	0.991083676	0.98844376	0.960346071	0.946708464	0.989017694	NA	NA	NA	NA	NA	NA	NA	NA	NA	NA	NA	-0.003427211	0.000285333	NA	0	0.000285333	resistant	A	FALSE
SNP0825	0.978723404	0.967741935	0.967032967	0.983539095	0.986111111	0.977443609	0.968449931	0.970724191	0.934390771	0.909090909	0.976205003	NA	NA	NA	NA	NA	NA	NA	NA	NA	NA	NA	-0.003531034	0.000537537	NA	0.000754654	-0.000217116	resistant	A	FALSE
SNP0826	0.170212766	0.150537634	0.098901099	0.082304527	0.104166667	0.142857143	0.115912209	0.050077042	0.037490988	0.039184953	0.037217816	-0.117507034	0.005210432	0.1453878	-0.02028407	0.753807602	0.022449029	-0.021060271	0.259608541	0.041341593	0.181643395	0.085160473	-0.012248411	0.002348522	0.010834983	0.005118521	-0.002769998	susceptible	a	FALSE
SNP0827	0.978723404	0.967741935	0.972527473	0.987654321	0.986111111	0.988721805	0.973251029	0.976117103	0.966113915	0.952978056	0.982306284	NA	NA	NA	NA	NA	NA	NA	NA	NA	NA	NA	-0.000875603	0.000116138	NA	0.000754654	-0.000638516	resistant	A	FALSE
SNP0828	0.723404255	0.741935484	0.604395604	0.49382716	0.479166667	0.582706767	0.744855967	0.768875193	0.765681327	0.74137931	0.687614399	0.135051858	0.189131549	-0.031284063	-0.034002834	-0.072380346	0.071406574	0.042752011	-0.037322105	0.013440586	-0.01064929	-0.028837898	0.010167896	0.011722606	-0.012508222	0.007251237	0.004471368	susceptible	A	FALSE
SNP0829	0.723404255	0.76344086	0.648351648	0.514403292	0.489583333	0.590225564	0.769547325	0.787365177	0.773612112	0.747648903	0.711409396	0.135051858	0.2322872	-0.216681136	0.063324617	-0.01012661	0.029424372	-0.004441159	0.013062295	-0.032418731	-0.053440952	-0.00546541	0.009804791	0.011532209	-0.012614099	0.007251237	0.004280972	susceptible	A	FALSE
SNP0830	0.765957447	0.752688172	0.620879121	0.514403292	0.479166667	0.586466165	0.762002743	0.785053929	0.777937996	0.749216301	0.686394143	0.072825331	0.170103655	-0.027289758	-0.036884698	-0.044116968	0.025183198	0.030624056	0.018044874	-0.056933201	-0.018057781	0.038207136	0.008032818	0.012485681	-0.007546063	0.006496584	0.005989098	susceptible	A	FALSE
SNP0831	0.723404255	0.731182796	0.615384615	0.514403292	0.486111111	0.57518797	0.747599451	0.761171032	0.745493872	0.703761755	0.686394143	-0.156970985	0.062847566	0.064068009	-0.108606893	-0.066272418	0.070301347	0.015154694	-0.006962389	-0.093237836	-0.085517099	-0.121695523	0.007732881	0.00974543	-0.00549348	0.007251237	0.002494193	susceptible	A	FALSE
SNP0832	0.936170213	0.870967742	0.906593407	0.938271605	0.951388889	0.842105263	0.864883402	0.919106317	0.93294881	0.929467085	0.966442953	NA	-0.722925937	NA	NA	NA	0.524670473	0.043231416	NA	NA	NA	NA	0.003087193	0.001533939	0.19856508	0.002165528	-0.000631589	resistant	A	FALSE
SNP0833	0.978723404	0.967741935	0.961538462	0.983539095	0.989583333	0.962406015	0.964334705	0.967642527	0.965392934	0.951410658	0.984746797	NA	NA	NA	NA	NA	NA	NA	NA	NA	NA	NA	-0.000733514	0.000139466	NA	0.000754654	-0.000615188	resistant	A	FALSE
SNP0834	0.936170213	0.870967742	0.912087912	0.938271605	0.944444444	0.834586466	0.871742112	0.919106317	0.93222783	0.929467085	0.97071385	NA	-0.722925937	NA	NA	NA	0.494340906	-0.015735113	NA	NA	NA	NA	0.003237295	0.001576614	0.187974892	0.002165528	-0.000588914	resistant	A	FALSE
SNP0835	0.957446809	0.892473118	0.945054945	0.962962963	0.961805556	0.830827068	0.864883402	0.931432974	0.956741168	0.971786834	0.974984747	NA	-0.470734476	NA	NA	NA	0.248909842	0.149200149	NA	NA	NA	NA	0.002545646	0.002301092	0.139965255	0.001476496	0.000824595	resistant	A	FALSE
SNP0836	0.021276596	0.021505376	0.021978022	0.012345679	0	0	0.023319616	0.017719569	0.025955299	0.036050157	0.012812691	2.30714943	1.250456057	-0.332935027	1.469106404	NA	NA	0.068183219	-0.162360947	0.041273244	0.070951445	0.132005211	0.000562353	0.000116089	-0.16718023	0.000754654	-0.000638564	susceptible	a	FALSE
SNP0837	0	0	0	0.004115226	0.017361111	0.018796992	0.006858711	0.008474576	0.037490988	0.053291536	0.011592434	NA	NA	NA	-0.441415454	0.877919757	0.273132332	-0.196269531	0.189461595	0.179354915	0.098189664	0.028006156	0.003471069	0.000290155	-0.006051194	0	0.000290155	susceptible	a	FALSE
SNP0838	0	0	0.005494505	0.008230453	0.010416667	0.018796992	0.005486968	0.00770416	0.034607066	0.05015674	0.013422819	NA	NA	-1.152425333	-0.202280867	0.037491827	0.449104964	0.341799842	0.40938195	0.253895014	0.116019421	0.041097196	0.003173604	0.000237788	0.102034572	0	0.000237788	susceptible	a	FALSE
SNP0839	0.978723404	0.978494624	0.972527473	0.991769547	1	0.996240602	0.9739369	0.976117103	0.971160779	0.957680251	0.987187309	NA	NA	NA	NA	NA	NA	NA	NA	NA	NA	NA	-0.000930964	0.000154047	NA	0.000754654	-0.000600606	resistant	A	FALSE
SNP0840	0.021276596	0.032258065	0.021978022	0.012345679	0.006944444	0.007518797	0.024005487	0.020801233	0.02739726	0.039184953	0.016473459	2.30714943	1.236406652	-0.332935027	1.469106404	0.248248811	0.365174887	-0.066606391	-0.105110078	0.251256339	0.163972177	0.064205281	0.000490198	9.83E-05	-0.15650157	0.000754654	-0.000656344	susceptible	a	FALSE
SNP0841	0.276595745	0.365591398	0.604395604	0.646090535	0.583333333	0.477443609	0.487654321	0.442218798	0.48594088	0.561128527	0.783404515	0.482921434	0.261856685	-0.021684072	0.276430907	-0.135784297	0.125702105	-0.036118205	-0.041042465	-0.060037407	0.121175201	0.132014842	0.022340052	0.019125743	-0.026978178	0.007251237	0.011874505	susceptible	A	FALSE
SNP0842	0.978723404	0.967741935	0.972527473	0.987654321	0.979166667	0.977443609	0.958847737	0.958397535	0.950252343	0.938871473	0.976205003	NA	NA	NA	NA	NA	NA	NA	NA	NA	NA	NA	-0.00248847	0.000214204	NA	0.000754654	-0.00054045	resistant	A	FALSE
SNP0843	0.893617021	0.849462366	0.895604396	0.905349794	0.913194444	0.77443609	0.790123457	0.863636364	0.876712329	0.873040752	0.953020134	-0.693568777	-0.193114391	-0.124808641	NA	NA	0.286472252	0.035219128	0.031292951	-0.031800794	0.099674642	NA	0.001165046	0.002722027	0.061234845	0.003445158	-0.000723131	resistant	A	FALSE
SNP0844	0.957446809	0.88172043	0.934065934	0.925925926	0.923611111	0.796992481	0.834705075	0.911402157	0.924297044	0.940438871	0.976205003	NA	-0.095594481	NA	NA	NA	0.295651551	0.068681337	NA	NA	NA	NA	0.001649132	0.00280241	0.051414119	0.001476496	0.001325914	resistant	A	FALSE
SNP0845	0.914893617	0.806451613	0.851648352	0.860082305	0.90625	0.834586466	0.848422497	0.892912173	0.909156453	0.909090909	0.926174497	NA	-0.16621109	-0.07639276	-0.197639171	NA	0.365485723	0.009422405	0.029117405	NA	NA	NA	0.00588471	0.001553366	0.047169311	0.002821749	-0.001268382	resistant	A	FALSE
SNP0846	0.021276596	0.021505376	0.016483516	0.008230453	0	0.003759398	0.023319616	0.021571649	0.024513338	0.037617555	0.011592434	2.30714943	1.250456057	-0.778441427	2.377570632	NA	-0.770429709	0.010150281	-0.102736604	0.16219149	0.060778879	0.201306411	0.000819267	0.000115094	-0.164263442	0.000754654	-0.00063956	susceptible	a	FALSE
SNP0847	0.914893617	0.806451613	0.835164835	0.851851852	0.892361111	0.830827068	0.838820302	0.884437596	0.904109589	0.902821317	0.923123856	NA	-0.16621109	-0.157995877	-0.125511656	-0.01982173	0.275120541	-0.016121215	0.002447972	NA	NA	NA	0.0058645	0.00158546	0.042512811	0.002821749	-0.001236289	resistant	A	FALSE
SNP0848	0.893617021	0.76344086	0.813186813	0.83127572	0.888888889	0.812030075	0.770919067	0.802003082	0.859408796	0.885579937	0.911531422	-1.00640902	-0.126034772	0.030401668	-0.106649299	0.039523355	0.198134734	-0.059760199	0.034311663	-0.033963763	-0.050600913	NA	0.004911629	0.002648451	0.057973325	0.003445158	-0.000796707	resistant	A	FALSE
SNP0849	0.957446809	0.913978495	0.901098901	0.901234568	0.934027778	0.966165414	0.962277092	0.94761171	0.943763518	0.931034483	0.94447834	NA	NA	NA	NA	NA	NA	NA	NA	NA	NA	NA	0.002294355	0.0005263	NA	0.001476496	-0.000950196	resistant	A	FALSE
SNP0850	0.893617021	0.76344086	0.818681319	0.839506173	0.90625	0.830827068	0.794924554	0.835130971	0.874549387	0.890282132	0.914582062	-1.00640902	-0.126034772	0.121800519	-0.146484013	NA	0.219025508	-0.015917218	-0.109441982	0.018479644	-0.007371201	NA	0.005997442	0.002365549	0.058222598	0.003445158	-0.001079609	resistant	A	FALSE
SNP0851	0.957446809	0.913978495	0.901098901	0.901234568	0.9375	0.973684211	0.95473251	0.937596302	0.937274694	0.92476489	0.9414277	NA	NA	NA	NA	NA	NA	NA	NA	NA	NA	NA	0.001468485	0.000528358	NA	0.001476496	-0.000948138	resistant	A	FALSE
SNP0852	0.319148936	0.376344086	0.582417582	0.633744856	0.541666667	0.466165414	0.449931413	0.412172573	0.462869503	0.536050157	0.772422209	0.566532733	0.40558671	0.212078038	0.521060508	-0.236542331	0.016157769	-0.056581406	-0.052939701	-0.108484631	0.096124961	0.087647065	0.018287878	0.016241707	-0.050563662	0.007874647	0.00836706	susceptible	A	FALSE
SNP0853	0.893617021	0.752688172	0.82967033	0.814814815	0.878472222	0.789473684	0.757201646	0.80431433	0.839942322	0.857366771	0.900549115	-1.00640902	-0.007776277	0.095990877	-0.071281159	-0.115603256	0.328246598	-0.056075242	-0.008486404	0.034356845	0.130070534	NA	0.003108357	0.002601835	0.063577752	0.003445158	-0.000843323	resistant	A	FALSE
SNP0854	0.914893617	0.795698925	0.835164835	0.83127572	0.871527778	0.804511278	0.813443073	0.86440678	0.870223504	0.868338558	0.906650397	NA	-0.019954285	0.004942076	-0.125834031	-0.214539679	0.438155744	0.120498415	0.036652022	0.021776451	0.003858717	NA	0.003297235	0.001569957	0.013429422	0.002821749	-0.001251791	resistant	A	FALSE
SNP0855	0.914893617	0.795698925	0.835164835	0.827160494	0.871527778	0.796992481	0.812071331	0.862095532	0.868781543	0.868338558	0.909090909	NA	-0.019954285	0.004942076	0.010152503	-0.253458876	0.385220705	0.05162945	0.052851009	0.020465584	0.012814307	NA	0.00338917	0.001692773	0.009468837	0.002821749	-0.001128975	resistant	A	FALSE
SNP0856	0.893617021	0.752688172	0.813186813	0.806584362	0.868055556	0.778195489	0.741426612	0.786594761	0.829848594	0.851097179	0.901769372	-1.00640902	-0.007776277	0.04867059	0.010600077	-0.135206677	0.307679343	0.030290848	0.028509902	0.056827808	-0.006241267	NA	0.002888863	0.002927279	0.059726626	0.003445158	-0.000517879	resistant	A	FALSE
SNP0857	0.893617021	0.752688172	0.824175824	0.814814815	0.892361111	0.80075188	0.77914952	0.821263482	0.849315068	0.863636364	0.90543014	-1.00640902	-0.007776277	0.071152007	-0.133909123	-0.154461872	0.256678168	-0.016452454	-0.088817708	0.059140908	-0.004190914	NA	0.004345108	0.002447882	0.05728512	0.003445158	-0.000997276	resistant	A	FALSE
SNP0858	0.787234043	0.698924731	0.796703297	0.773662551	0.795138889	0.755639098	0.800411523	0.847457627	0.873828407	0.880877743	0.886516168	-0.177250336	0.15188913	-0.088219457	0.090281232	-0.245424483	0.197488632	-0.075341999	-0.139840485	0.017425995	-0.038848547	0.12189214	0.014622371	0.00339598	0.006904883	0.00607004	-0.00267406	resistant	A	FALSE
SNP0859	0.893617021	0.741935484	0.813186813	0.806584362	0.864583333	0.778195489	0.749657064	0.795839753	0.826964672	0.84169279	0.9023795	-1.00640902	-0.012642249	0.112110508	-0.022249579	-0.066944799	0.205551471	0.039637501	0.026202663	0.038814204	-0.060627861	NA	0.003161452	0.002830992	0.053944508	0.003445158	-0.000614166	resistant	A	FALSE
SNP0860	0.765957447	0.677419355	0.769230769	0.744855967	0.763888889	0.72556391	0.773662551	0.80816641	0.812545061	0.799373041	0.852959121	-0.121307983	0.033236924	0.035287149	0.196147955	-0.237107905	0.172940336	-0.026391177	0.019525599	-0.081455705	0.044400739	-0.082607468	0.01081055	0.002220668	-0.002314534	0.006496584	-0.004275916	resistant	A	FALSE
SNP0861	0.893617021	0.76344086	0.82967033	0.827160494	0.888888889	0.815789474	0.770919067	0.81587057	0.869502523	0.890282132	0.916412447	-1.00640902	-0.126034772	-0.013789065	-0.081820403	0.041949409	0.139996601	-0.007171839	-0.038797182	0.006714876	-0.02142811	NA	0.005457174	0.00264189	0.060551685	0.003445158	-0.000803268	resistant	A	FALSE
SNP0862	0.978723404	0.956989247	0.972527473	0.975308642	0.993055556	0.977443609	0.910836763	0.909090909	0.943763518	0.952978056	0.984136669	NA	NA	NA	NA	NA	NA	NA	NA	NA	NA	NA	-0.002635678	0.000804973	NA	0.000754654	5.03E-05	resistant	A	FALSE
SNP0863	0.978723404	0.956989247	0.972527473	0.975308642	0.993055556	0.977443609	0.90260631	0.895223421	0.934390771	0.951410658	0.982916412	NA	NA	NA	NA	NA	NA	NA	0.027498652	NA	NA	NA	-0.003330719	0.001075153	NA	0.000754654	0.000320499	resistant	A	FALSE
SNP0864	0.957446809	0.935483871	0.967032967	0.958847737	0.965277778	0.943609023	0.879972565	0.798921418	0.841384283	0.843260188	0.949359365	NA	NA	NA	NA	NA	NA	-0.049696474	0.059693937	-0.050589892	0.029005162	NA	-0.010831235	0.003659116	0.012582108	0.001476496	0.00218262	susceptible	a	FALSE
SNP0865	0.978723404	0.956989247	0.972527473	0.975308642	0.993055556	0.973684211	0.906721536	0.894453005	0.935832733	0.951410658	0.983526541	NA	NA	NA	NA	NA	NA	NA	0.029229998	NA	NA	NA	-0.003240256	0.001024752	NA	0.000754654	0.000270098	resistant	A	FALSE
SNP0866	0.829787234	0.827956989	0.851648352	0.835390947	0.84375	0.921052632	0.912208505	0.885978428	0.887527037	0.876175549	0.895057962	0.342410923	0.275761303	0.120970348	0.133057205	-0.216100031	NA	NA	-5.55E-05	-0.089536139	0.058960449	-0.068313866	0.007240885	0.00112237	-0.032515402	0.005118521	-0.003996151	resistant	A	FALSE
SNP0867	0.978723404	0.956989247	0.972527473	0.975308642	0.993055556	0.977443609	0.911522634	0.909861325	0.943042538	0.952978056	0.983526541	NA	NA	NA	NA	NA	NA	NA	NA	NA	NA	NA	-0.002662831	0.000789988	NA	0.000754654	3.53E-05	resistant	A	FALSE
SNP0868	0.978723404	0.956989247	0.967032967	0.975308642	0.993055556	0.977443609	0.90260631	0.895223421	0.934390771	0.94984326	0.983526541	NA	NA	NA	NA	NA	NA	NA	-0.035096161	NA	NA	NA	-0.003210132	0.001065176	NA	0.000754654	0.000310523	resistant	A	FALSE
SNP0869	0.893617021	0.752688172	0.813186813	0.827160494	0.885416667	0.812030075	0.762688615	0.803543914	0.86445566	0.888714734	0.91519219	-1.00640902	-0.163242748	-0.079725127	-0.081820403	-0.041703337	0.132296764	0.011976829	-0.02064049	-0.036516665	-0.098865168	NA	0.005780249	0.003011683	0.059429044	0.003445158	-0.000433475	resistant	A	FALSE
SNP0870	0.914893617	0.774193548	0.824175824	0.835390947	0.902777778	0.823308271	0.781893004	0.830508475	0.882480173	0.907523511	0.923733984	NA	-0.008671659	-0.15394654	0.106903899	NA	0.276065721	-0.00089937	-0.096464711	-0.03342534	NA	NA	0.005652591	0.002891982	0.000647197	0.002821749	7.02E-05	resistant	A	FALSE
SNP0871	0.744680851	0.64516129	0.736263736	0.748971193	0.784722222	0.748120301	0.699588477	0.731124807	0.779379957	0.785266458	0.842586943	-0.224169558	-0.007586702	-0.008445842	0.135000368	-0.160697229	0.071352412	-0.004023276	0.013517248	0.012385294	-0.046942977	-0.006374468	0.009622484	0.002599365	0.008252286	0.006890316	-0.004290952	resistant	A	FALSE
SNP0872	0.936170213	0.838709677	0.873626374	0.905349794	0.944444444	0.830827068	0.766803841	0.814329738	0.850036049	0.862068966	0.943258084	NA	-0.290356197	-0.268394575	NA	NA	0.230572637	-0.073184721	0.048034288	-0.096965584	0.005629873	NA	-0.002741593	0.003327193	0.03558989	0.002165528	0.001161665	susceptible	a	FALSE
SNP0873	0.29787234	0.365591398	0.5	0.551440329	0.489583333	0.556390977	0.546639232	0.444530046	0.400865177	0.410658307	0.557657108	0.367644257	0.279638255	0.080524189	-0.001939128	0.038686926	-0.193262925	-0.088119435	-0.063907105	-0.036689951	0.089882791	0.081738505	0.009318385	0.00781994	-0.02537214	0.007579348	0.000240592	susceptible	a	FALSE
SNP0874	0.446808511	0.52688172	0.615384615	0.699588477	0.652777778	0.62406015	0.631001372	0.544684129	0.475126172	0.479623824	0.671751068	0.2058103	0.112650674	-0.197542924	-0.020444845	-0.008959069	0.009139243	-0.005189971	0.008227049	-0.028072324	0.095911604	0.059646317	0.001666552	0.007667963	-0.002075014	0.008957411	-0.001289448	resistant	A	FALSE
SNP0875	0.829787234	0.806451613	0.846153846	0.835390947	0.840277778	0.92481203	0.925925926	0.899845917	0.90555155	0.893416928	0.887736425	-0.099540912	0.104771861	0.030571589	-0.059234759	-0.091421183	NA	NA	-0.02704633	NA	-0.08722299	0.058421629	0.009366895	0.001739657	5.78E-06	0.005118521	-0.003378863	resistant	A	FALSE
SNP0876	0.446808511	0.47311828	0.576923077	0.699588477	0.680555556	0.616541353	0.526748971	0.45146379	0.420331651	0.44200627	0.656497865	0.289964023	0.173495944	-0.011406796	0.03979009	0.005230472	-0.062594342	-0.027585821	0.001491534	0.008714645	0.058501994	0.005342099	-0.001780286	0.011088073	-0.017564859	0.008957411	0.002130662	resistant	a	FALSE
SNP0877	0.829787234	0.806451613	0.846153846	0.839506173	0.847222222	0.928571429	0.927983539	0.897534669	0.901946647	0.893416928	0.888956681	-0.099540912	0.104771861	0.030571589	-0.122366533	-0.103151021	NA	NA	-0.051685636	NA	-0.08722299	-0.046530788	0.009162775	0.001702391	-0.005486816	0.005118521	-0.00341613	resistant	A	FALSE
SNP0878	0	0	0	0	0.010416667	0.011278195	0.002057613	0.005392912	0.005767844	0.010971787	0.002440513	NA	NA	NA	NA	-0.741000351	0.377101354	-0.038615099	-0.211225611	0.08591595	-0.030098162	-0.297106392	0.000689273	2.16E-05	0.022921925	0	2.16E-05	susceptible	a	FALSE
SNP0879	0.021276596	0.064516129	0.049450549	0.04526749	0.024305556	0.097744361	0.077503429	0.035439137	0.02739726	0.020376176	0.015253203	-1.669659009	-0.404035044	0.806962928	-0.213715542	-0.084956308	-0.014512556	-0.072410626	0.259201305	0.082063358	0.110510014	-0.04580337	-0.002175413	0.000709807	0.081464901	0.000754654	-4.48E-05	susceptible	a	FALSE
SNP0880	0.042553191	0.064516129	0.049450549	0.082304527	0.048611111	0.007518797	0.009602195	0.024653313	0.023792358	0.021943574	0.035997559	1.703450946	0.171937595	-0.039478021	0.505824535	-0.293448885	-0.681002628	0.230153789	0.079297855	-0.009300619	-0.127600629	0.156603845	-0.003948675	0.000530326	-0.083375517	0.001476496	-0.00094617	susceptible	a	FALSE
SNP0881	0	0.021505376	0.021978022	0.016460905	0.003472222	0.011278195	0.077503429	0.072419106	0.045421774	0.037617555	0.018303844	NA	-1.046216916	-0.586316071	-0.105740075	1.221762568	0.529747772	-0.070875217	-0.007239187	-0.047662697	0.225089563	0.114991018	0.003747698	0.000676118	0.073536179	0	0.000676118	susceptible	a	FALSE
SNP0882	0.404255319	0.376344086	0.516483516	0.633744856	0.597222222	0.447368421	0.386831276	0.375192604	0.36481615	0.402821317	0.581452105	0.000283146	-0.055154395	-0.255871657	0.098031747	-0.012157607	0.12738578	-0.049477826	-0.019291046	-0.021968167	0.029372616	0.119123165	-0.00173277	0.010203488	0.012382298	0.008727734	0.001475754	susceptible	a	FALSE
SNP0883	0.382978723	0.376344086	0.505494505	0.633744856	0.600694444	0.447368421	0.386831276	0.373651772	0.36553713	0.404388715	0.585112874	-0.153007743	-0.088453886	-0.317316719	0.122545032	-0.101587505	0.036730884	0.000570093	-0.000380936	-0.026504738	0.015982782	0.010675215	-0.000282475	0.010562044	0.017862755	0.008563679	0.001998365	susceptible	a	FALSE
SNP0884	0.978723404	0.935483871	0.934065934	0.913580247	0.940972222	0.977443609	0.986282579	0.971494607	0.974044701	0.978056426	0.959731544	NA	NA	NA	NA	NA	NA	NA	NA	NA	NA	NA	0.003240057	0.000578226	NA	0.000754654	-0.000176428	resistant	A	FALSE
SNP0885	0.638297872	0.677419355	0.554945055	0.46090535	0.461805556	0.522556391	0.63648834	0.669491525	0.692862293	0.65830721	0.552776083	0.380833405	-0.035910375	0.130272506	0.062107209	-0.118285115	0.073723436	0.033668035	-0.039258644	-0.014008799	0.001352305	-0.104759285	0.004559539	0.007384691	-0.025113956	0.008366812	-0.000982122	resistant	A	FALSE
SNP0886	0.978723404	0.935483871	0.934065934	0.913580247	0.934027778	0.981203008	0.984910837	0.963790447	0.967555876	0.963949843	0.956070775	NA	NA	NA	NA	NA	NA	NA	NA	NA	NA	NA	0.002294309	0.000542841	NA	0.000754654	-0.000211813	resistant	A	FALSE
SNP0887	0.829787234	0.860215054	0.906593407	0.917695473	0.899305556	0.939849624	0.934156379	0.914483821	0.920692141	0.896551724	0.925564369	0.300210834	-0.023318382	NA	NA	-0.139266816	NA	NA	NA	NA	-0.101892746	NA	0.006317783	0.001074455	-0.033111948	0.005118521	-0.004044065	resistant	A	FALSE
SNP0888	0.85106383	0.88172043	0.923076923	0.925925926	0.895833333	0.932330827	0.938271605	0.923728814	0.93222783	0.912225705	0.927394753	0.782337093	0.271754458	NA	NA	-0.118448815	NA	NA	NA	NA	NA	NA	0.005174295	0.000708272	-0.203243696	0.004593544	-0.003885272	resistant	A	FALSE
SNP0889	0.042553191	0.096774194	0.06043956	0.057613169	0.038194444	0.116541353	0.165980796	0.117873652	0.08074982	0.072100313	0.042098841	-0.535109882	-0.497675298	0.158494916	-0.161118196	0.179011929	-0.079943397	-0.099016261	0.020718899	-0.005951931	0.084460857	-0.214319828	0.001893371	0.001596613	0.03204364	0.001476496	0.000120117	susceptible	a	FALSE
SNP0890	0.808510638	0.806451613	0.879120879	0.855967078	0.861111111	0.928571429	0.936213992	0.917565485	0.940158616	0.929467085	0.920683344	0.033919287	0.292388751	0.258371965	-0.033425239	-0.146358322	NA	NA	NA	NA	NA	NA	0.013039439	0.002512689	-0.068636921	0.005610686	-0.003097997	resistant	A	FALSE
SNP0891	0.191489362	0.161290323	0.115384615	0.139917695	0.107638889	0.060150376	0.070644719	0.099383667	0.098774333	0.115987461	0.110433191	0.041743541	0.013221587	-0.064739288	0.021727194	0.197101667	-0.204699017	0.121607188	0.004936824	0.009738177	-0.033602164	-0.08163945	-0.006858049	0.001417011	-0.006271389	0.005610686	-0.004193675	susceptible	a	FALSE
SNP0892	0.787234043	0.76344086	0.752747253	0.777777778	0.84375	0.781954887	0.810013717	0.821263482	0.792357606	0.769592476	0.847467968	-0.619309576	-0.118693814	-0.246037264	-0.208054414	0.323495102	0.126724825	-0.039076112	0.18668572	-0.061025099	0.048607714	0.036236792	0.004525839	0.001000491	0.044808032	0.00607004	-0.00506955	resistant	A	FALSE
SNP0893	0.85106383	0.924731183	0.873626374	0.930041152	0.965277778	0.962406015	0.956104252	0.92449923	0.870223504	0.833855799	0.923733984	-0.355765424	NA	-0.01603854	NA	NA	NA	NA	NA	0.01368682	0.046755882	NA	-0.000278334	0.002111894	0.033654237	0.004593544	-0.00248165	resistant	A	FALSE
SNP0894	0.872340426	0.935483871	0.917582418	0.958847737	0.972222222	0.973684211	0.957475995	0.946841294	0.909156453	0.885579937	0.959121415	-0.423339989	NA	NA	NA	NA	NA	NA	NA	NA	0.081585623	NA	0.001547747	0.001201695	NA	0.004035757	-0.002834061	resistant	A	FALSE
SNP0895	0.829787234	0.838709677	0.824175824	0.843621399	0.902777778	0.936090226	0.846364883	0.822033898	0.831290555	0.821316614	0.899328859	-0.549724448	-0.094646381	0.121939916	-0.362978726	NA	NA	-0.202407708	0.075042863	0.033986033	-0.051033563	-0.102326268	0.001817202	0.001565388	0.02706438	0.005118521	-0.003553133	resistant	A	FALSE
SNP0896	1	1	1	1	0.993055556	1	0.999314129	0.995377504	0.995674117	0.992163009	0.998779744	NA	NA	NA	NA	NA	NA	NA	NA	NA	NA	NA	-0.000485576	9.19E-06	NA	0	9.19E-06	resistant	A	FALSE
SNP0897	0.893617021	0.967741935	0.934065934	0.958847737	0.972222222	0.969924812	0.958161866	0.946841294	0.909877433	0.885579937	0.956680903	0.013101513	NA	NA	NA	NA	NA	NA	NA	NA	0.051429335	NA	-0.001126976	0.000975231	NA	0.003445158	-0.002469927	resistant	A	FALSE
SNP0898	0.957446809	0.913978495	0.923076923	0.909465021	0.944444444	0.984962406	0.98696845	0.969183359	0.970439798	0.963949843	0.958511287	NA	NA	NA	NA	NA	NA	NA	NA	NA	NA	NA	0.00462961	0.000729808	NA	0.001476496	-0.000746689	resistant	A	FALSE
SNP0899	1	1	0.983516484	0.983539095	0.996527778	0.996240602	0.99382716	0.980739599	0.952415285	0.940438871	0.982306284	NA	NA	NA	NA	NA	NA	NA	NA	NA	NA	NA	-0.003893785	0.000380548	NA	0	0.000380548	resistant	A	FALSE
SNP0900	0.14893617	0.107526882	0.049450549	0.049382716	0.069444444	0.045112782	0.048696845	0.043143297	0.023792358	0.023510972	0.028065894	-0.782337093	-0.522275746	-0.411119381	-0.139000878	0.074715038	-0.072732474	0.034556552	0.196275174	-0.153207514	-0.13598487	-0.329479705	-0.009551055	0.00147296	0.047396179	0.004593544	-0.003120584	susceptible	a	FALSE
SNP0901	0.829787234	0.838709677	0.824175824	0.839506173	0.899305556	0.932330827	0.842935528	0.821263482	0.823359769	0.813479624	0.890787065	-0.549724448	-0.094646381	0.121939916	-0.22010772	0.021148538	NA	-0.04796012	0.118809378	0.011245404	-0.082124184	-0.156304401	0.000988867	0.001510226	0.020853009	0.005118521	-0.003608294	resistant	A	FALSE
SNP0902	0.127659574	0.096774194	0.038461538	0.049382716	0.076388889	0.041353383	0.044581619	0.042372881	0.021629416	0.026645768	0.028065894	-0.803087861	-0.522144061	-0.264750948	-0.005474038	0.007278435	-0.117091965	-0.090424665	0.254239029	-0.239390594	0.265942512	-0.223884041	-0.007952776	0.001087187	0.059510632	0.004035757	-0.00294857	susceptible	a	FALSE
SNP0903	0.872340426	0.774193548	0.82967033	0.818930041	0.878472222	0.815789474	0.766803841	0.81201849	0.868060562	0.890282132	0.916412447	-0.799045418	-0.099970248	-0.0896086	-0.270786826	-0.041117869	0.125399918	-3.53E-05	-0.017117905	0.001954252	-0.078899724	NA	0.006130851	0.002328769	0.051733386	0.004035757	-0.001706988	resistant	A	FALSE
SNP0904	0.936170213	0.88172043	0.89010989	0.868312757	0.892361111	0.92481203	0.81824417	0.751155624	0.744051911	0.724137931	0.907260525	NA	0.039727837	-0.081925302	-0.331203926	0.320496952	NA	-0.089215125	0.064711319	0.041868343	-0.101781966	NA	-0.013831669	0.005887826	0.003124336	0.002165528	0.003722298	susceptible	a	FALSE
SNP0905	0.170212766	0.139784946	0.153846154	0.131687243	0.086805556	0.056390977	0.072016461	0.090909091	0.131939438	0.161442006	0.130567419	0.402709172	0.005613494	-0.025068872	0.310595711	0.107319178	-0.040657344	-0.142721213	-0.151030208	-0.04245488	-0.037504095	-0.062579986	-0.002487855	0.001446041	-0.033857876	0.005118521	-0.00367248	susceptible	a	FALSE
SNP0906	0.872340426	0.946236559	0.928571429	0.95473251	0.972222222	0.954887218	0.956104252	0.949922958	0.909877433	0.888714734	0.956680903	-0.423339989	NA	NA	NA	NA	NA	NA	NA	NA	0.018276626	NA	0.000998146	0.001017325	NA	0.004035757	-0.003018432	resistant	A	FALSE
SNP0907	0.893617021	0.956989247	0.934065934	0.95473251	0.982638889	0.962406015	0.958847737	0.95146379	0.913482336	0.89184953	0.961561928	-0.188611898	NA	NA	NA	NA	NA	NA	NA	NA	0.018720609	NA	-0.000117397	0.000894298	NA	0.003445158	-0.002550861	resistant	A	FALSE
SNP0908	0.978723404	0.956989247	0.967032967	0.975308642	0.993055556	0.977443609	0.905349794	0.909090909	0.944484499	0.956112853	0.985967053	NA	NA	NA	NA	NA	NA	NA	NA	NA	NA	NA	-0.002318854	0.000853899	NA	0.000754654	9.92E-05	resistant	A	FALSE
SNP0909	0.85106383	0.903225806	0.89010989	0.930041152	0.965277778	0.943609023	0.858710562	0.853620955	0.845710166	0.835423197	0.938377059	-0.387299372	NA	0.109847313	NA	NA	NA	-0.053352184	0.102949541	0.043126481	-0.062020856	NA	-0.002065919	0.002136035	0.027206014	0.004593544	-0.002457509	resistant	A	FALSE
SNP0910	0.808510638	0.817204301	0.813186813	0.814814815	0.854166667	0.887218045	0.754458162	0.670261941	0.627253064	0.598746082	0.854789506	-0.680323874	-0.273712191	-0.005325595	-0.248855049	0.262025973	-0.160497644	-0.077497924	0.11915065	-0.016139766	-0.051760183	-0.026762541	-0.014445946	0.009540678	0.041087815	0.005610686	0.003929992	susceptible	a	FALSE
SNP0911	0.957446809	0.935483871	0.93956044	0.897119342	0.90625	0.954887218	0.922496571	0.855932203	0.817591925	0.777429467	0.927394753	NA	NA	NA	-0.281290644	NA	NA	NA	0.099023388	-0.021359861	-0.046440523	NA	-0.01104101	0.003419098	0.045706254	0.001476496	0.001942601	susceptible	a	FALSE
SNP0912	0.829787234	0.827956989	0.813186813	0.810699588	0.854166667	0.879699248	0.747599451	0.664098613	0.625090123	0.590909091	0.849908481	-0.549724448	-0.095170965	0.130508005	-0.193470917	0.298279617	-0.125619182	-0.085471909	0.091112456	0.040702515	-0.027017191	0.044577714	-0.016469496	0.01006992	0.028728406	0.005118521	0.004951399	susceptible	a	FALSE
SNP0913	0.765957447	0.709677419	0.752747253	0.736625514	0.795138889	0.721804511	0.62345679	0.598613251	0.576784427	0.55799373	0.822452715	-0.694882679	-0.323256933	-0.228540363	-0.123521713	0.284095716	0.103459012	-0.047659864	0.045722885	0.03678285	0.01981798	0.017789004	-0.01181685	0.008443875	0.052166921	0.006496584	0.001947291	susceptible	a	FALSE
SNP0914	0.85106383	0.838709677	0.873626374	0.893004115	0.920138889	0.830827068	0.765432099	0.81201849	0.863734679	0.89968652	0.948139109	0.035169754	0.119626512	-0.160348377	-0.005950972	NA	0.208759254	-0.111334732	-0.014164346	0.022372436	-0.083590988	NA	0.003481188	0.002675829	-0.006855008	0.004593544	-0.001917715	resistant	A	FALSE
SNP0915	0	0	0	0	0.003472222	0	0.000685871	0.00385208	0.004325883	0.007836991	0.001830384	NA	NA	NA	NA	-0.221808466	NA	-0.720468398	-0.071168289	0.015620087	-0.162303275	-0.466536349	0.000530867	6.68E-06	0.009407994	0	6.68E-06	susceptible	a	FALSE
SNP0916	0.872340426	0.956989247	0.912087912	0.925925926	0.940972222	0.932330827	0.9218107	0.916795069	0.874549387	0.858934169	0.929835265	0.168726891	NA	NA	NA	NA	NA	NA	NA	-0.026259126	0.076547816	NA	-0.002316227	0.00096893	-0.01566228	0.004035757	-0.003066827	resistant	A	FALSE
SNP0917	0.808510638	0.795698925	0.769230769	0.732510288	0.729166667	0.823308271	0.791495199	0.738058552	0.66258111	0.623824451	0.801098231	0.277224725	0.387806324	0.183374289	-0.080703106	-0.107657552	0.022377535	0.059454596	-0.001656943	-0.043819522	-0.083126862	-0.023187122	-0.008828035	0.00399745	-0.034019718	0.005610686	-0.001613236	resistant	A	FALSE
SNP0918	0.957446809	0.946236559	0.923076923	0.946502058	0.961805556	0.943609023	0.899176955	0.875192604	0.887527037	0.868338558	0.912751678	NA	NA	NA	NA	NA	NA	-0.094366301	0.031347265	0.074097506	-0.075965053	NA	-0.00769968	0.001132452	0.009795398	0.001476496	-0.000344044	resistant	A	FALSE
SNP0919	0.808510638	0.795698925	0.774725275	0.740740741	0.756944444	0.845864662	0.819615912	0.778890601	0.70223504	0.666144201	0.848078096	0.277224725	0.387806324	0.281424043	-0.074220801	-0.174091298	-0.047009937	0.045394589	-0.002438598	-0.059761818	-0.09235148	0.0735529	-0.003626192	0.003254935	-0.032722706	0.005610686	-0.002355751	resistant	A	FALSE
SNP0920	0.914893617	0.838709677	0.857142857	0.888888889	0.934027778	0.815789474	0.773662551	0.80431433	0.834174477	0.835423197	0.89261745	NA	-0.270062986	-0.506943245	-0.185866719	NA	0.296288038	-0.023500462	0.028945986	0.04589507	0.048394773	0.01622672	-0.004754057	0.002418393	0.04733358	0.002821749	-0.000403355	resistant	A	FALSE
SNP0921	0.085106383	0.021505376	0.043956044	0.037037037	0.020833333	0.022556391	0.031550069	0.036209553	0.069214131	0.087774295	0.048200122	-0.482841845	0.116806657	0.042103267	-0.547275256	0.099087273	0.312784744	0.059320849	-0.133247712	-0.023663971	0.040363985	0.060213894	0.001503458	0.000598987	0.027277227	0.002821749	-0.002222762	susceptible	a	FALSE
SNP0922	0.425531915	0.430107527	0.39010989	0.366255144	0.371527778	0.368421053	0.524005487	0.44375963	0.414563807	0.418495298	0.511897498	-0.18490771	-0.199925245	0.199289473	0.138703986	-0.104549338	-0.01352159	-0.019189655	0.04829144	-0.091185996	-0.067540929	0.022322981	0.006965704	0.002860182	0.005443626	0.008858978	-0.005998796	susceptible	a	FALSE
SNP0923	0.361702128	0.301075269	0.285714286	0.304526749	0.329861111	0.296992481	0.379972565	0.325885978	0.321557318	0.340125392	0.455155583	-0.010206622	-0.198665749	0.19738367	0.203121896	-0.162659088	0.041515188	-0.031611533	0.08442157	-0.077523961	-0.017549081	-0.005314744	0.007489334	0.002341445	-0.001655908	0.008366812	-0.006025368	susceptible	a	FALSE
SNP0924	0.957446809	0.924731183	0.928571429	0.872427984	0.850694444	0.943609023	0.927983539	0.914483821	0.933669791	0.948275862	0.864551556	NA	NA	NA	-0.00299554	-0.24027936	NA	NA	NA	NA	NA	-0.257660756	-0.001760015	0.001301621	-0.024700334	0.001476496	-0.000174876	resistant	A	FALSE
SNP0925	0.957446809	0.924731183	0.928571429	0.868312757	0.850694444	0.943609023	0.914951989	0.909861325	0.929343908	0.946708464	0.862111043	NA	NA	NA	0.014767789	-0.24027936	NA	NA	NA	NA	NA	0.00229606	-0.002173614	0.001317415	0.012943061	0.001476496	-0.000159081	resistant	A	FALSE
SNP0926	0	0	0	0	0.003472222	0.003759398	0.001371742	0.004622496	0.004325883	0.007836991	0.001830384	NA	NA	NA	NA	-0.221808466	-0.929468938	-0.556746588	-0.085447682	0.015620087	-0.162303275	-0.466536349	0.00055111	6.56E-06	0.04901837	0	6.56E-06	susceptible	a	FALSE
SNP0927	0.659574468	0.698924731	0.681318681	0.773662551	0.777777778	0.703007519	0.653635117	0.714946071	0.652487383	0.581504702	0.704087858	0.049518753	-0.177755356	-0.125673715	0.11576277	0.164449556	0.015247602	-0.037375415	-0.044150886	-0.016402414	0.030149638	-0.02757309	-0.005228933	0.003126504	0.00229384	0.008137135	-0.005010632	resistant	A	FALSE
SNP0928	0.042553191	0.064516129	0.043956044	0.04526749	0.034722222	0.109022556	0.080932785	0.036979969	0.028839221	0.023510972	0.023794997	0.52532318	0.669320232	1.041910737	0.013361958	-0.105205315	-0.220213113	0.014687816	0.290997102	0.033837516	0.018993097	0.064319403	-0.002486605	0.000698168	-0.065958033	0.001476496	-0.000778328	susceptible	a	FALSE
SNP0929	0.127659574	0.086021505	0.065934066	0.094650206	0.065972222	0.018796992	0.028120713	0.047765794	0.052631579	0.061128527	0.060402685	0.47659828	0.03243357	-0.403628529	0.599407044	-0.014924793	-0.021407266	-0.052328027	-0.000162679	-0.055304332	0.111753521	-0.056597431	-0.005521674	0.000922682	-0.023093353	0.004035757	-0.003113075	susceptible	a	FALSE
SNP0930	0.382978723	0.344086022	0.346153846	0.341563786	0.354166667	0.319548872	0.462277092	0.378274268	0.416726748	0.44984326	0.528981086	0.065967583	-0.094356618	0.042733504	0.06841687	-0.037553149	0.013335453	-0.029320689	0.007939001	-0.045101248	0.020442384	-0.072112655	0.01405719	0.004153725	-0.005522116	0.008563679	-0.004409954	susceptible	a	FALSE
SNP0931	0.382978723	0.344086022	0.346153846	0.345679012	0.375	0.315789474	0.473251029	0.390600924	0.422494593	0.452978056	0.54057352	0.065967583	-0.094356618	0.042733504	0.032202077	-0.23494803	0.209564089	-0.021000221	0.103191097	-0.045465224	-0.038813178	0.023920705	0.014915084	0.004550048	0.000938809	0.008563679	-0.004013631	susceptible	a	FALSE
SNP0932	0.382978723	0.333333333	0.357142857	0.353909465	0.354166667	0.319548872	0.456104252	0.376733436	0.413121846	0.446708464	0.524710189	0.065967583	-0.079814285	0.009787425	0.096378253	-0.196436807	0.197534935	-0.047295473	0.015242643	-0.034996257	-0.037007711	-0.021343038	0.013433458	0.003825937	-0.003752798	0.008563679	-0.004737741	susceptible	a	FALSE
SNP0933	0.936170213	0.913978495	0.923076923	0.864197531	0.847222222	0.936090226	0.906721536	0.902927581	0.926459986	0.945141066	0.859670531	NA	NA	NA	0.074375662	-0.231976929	NA	NA	NA	NA	NA	-0.118947746	-0.001006723	0.001147851	-0.011412109	0.002165528	-0.001017677	resistant	A	FALSE
SNP0934	0.659574468	0.731182796	0.686813187	0.773662551	0.777777778	0.69924812	0.644032922	0.701848998	0.641672675	0.579937304	0.66442953	0.049518753	-0.005641427	-0.10124318	-0.067195097	-0.092448266	-0.024964176	0.017557323	-0.069647593	0.036546588	0.062387815	0.147371811	-0.00903182	0.003469749	0.01163502	0.008137135	-0.004667386	resistant	A	FALSE
SNP0935	0.404255319	0.333333333	0.346153846	0.341563786	0.350694444	0.323308271	0.456790123	0.380585516	0.414563807	0.448275862	0.512507627	-0.066663851	-0.079814285	0.042733504	0.180721413	-0.15475426	0.105393446	-0.023638508	0.03578607	-0.034801794	-0.051761209	-0.071690671	0.012640006	0.003718859	-0.002766206	0.008727734	-0.005008875	susceptible	a	FALSE
SNP0936	0.808510638	0.827956989	0.873626374	0.814814815	0.767361111	0.898496241	0.865569273	0.869799692	0.911319394	0.927899687	0.837705918	0.082350764	0.351250456	0.382037741	0.069288822	-0.357309603	-0.307678991	0.0580374	-0.194940719	NA	NA	-0.181154197	0.007881856	0.00235426	-0.051009212	0.005610686	-0.003256426	resistant	A	FALSE
SNP0937	0.957446809	0.88172043	0.89010989	0.897119342	0.913194444	0.92481203	0.861454047	0.882126348	0.911319394	0.937304075	0.918852959	NA	-0.00823645	0.313923735	-0.325335164	NA	NA	-0.032428977	-0.105418523	NA	NA	NA	0.000102431	0.000769288	-0.025761774	0.001476496	-0.000707208	resistant	A	FALSE
SNP0938	0.170212766	0.150537634	0.186813187	0.209876543	0.194444444	0.112781955	0.176268861	0.224961479	0.298485941	0.333855799	0.193410616	-0.146467259	-0.129421171	0.152859398	0.134268473	-0.091223896	-0.030235432	-0.054796794	-0.053523438	-0.00947224	0.060925908	-0.099813241	0.010875222	0.00398471	0.00153188	0.005118521	-0.001133811	susceptible	a	FALSE
SNP0939	0.170212766	0.172043011	0.192307692	0.197530864	0.177083333	0.101503759	0.141289438	0.178736518	0.254506128	0.300940439	0.183648566	-0.005600669	-0.07777268	0.017753244	0.545160967	-0.123169122	0.127476026	-0.067969612	-0.080359775	-0.074371408	0.034641283	-0.123920095	0.006327104	0.002774611	-0.014674156	0.005118521	-0.002343909	susceptible	a	FALSE
SNP0940	0.021276596	0.032258065	0.021978022	0.016460905	0.003472222	0.015037594	0.076131687	0.068567026	0.041816871	0.029780564	0.031116534	0.368377916	-0.53461219	-0.586316071	-0.105740075	1.221762568	0.090376734	-0.018175955	-0.099952362	-0.085758314	-0.088844316	0.212325862	0.002506163	0.000494219	0.011601104	0.000754654	-0.000260435	susceptible	a	FALSE
SNP0941	0.978723404	0.935483871	0.950549451	0.971193416	0.993055556	0.966165414	0.905349794	0.910631741	0.943763518	0.952978056	0.943868212	NA	NA	NA	NA	NA	NA	NA	NA	NA	NA	NA	-0.003031692	0.00072289	NA	0.000754654	-3.18E-05	resistant	A	FALSE
SNP0942	0.361702128	0.311827957	0.357142857	0.341563786	0.371527778	0.214285714	0.375171468	0.339753467	0.392934391	0.421630094	0.507626602	-0.111804633	-0.06464837	-0.280377828	0.433723771	-0.098557773	0.108775625	-0.042061546	0.018230711	-0.051875263	-0.07490628	-0.039428127	0.011602078	0.005124127	0.002107897	0.008366812	-0.003242685	susceptible	a	FALSE
SNP0943	0.936170213	0.989247312	0.989010989	0.991769547	0.982638889	0.992481203	0.98079561	0.977657935	0.965392934	0.94200627	0.938377059	NA	NA	NA	NA	NA	NA	NA	NA	NA	NA	NA	-0.002535005	0.000497349	NA	0.002165528	-0.001668179	resistant	A	FALSE
SNP0944	0.70212766	0.666666667	0.604395604	0.625514403	0.611111111	0.763157895	0.643347051	0.670261941	0.625811103	0.605015674	0.512507627	-0.026111913	0.037203758	0.275687125	-0.295502877	-0.187275774	-0.129666663	-0.059354622	0.008993311	-0.034818412	0.04153518	-0.002209298	-0.009170242	0.004064818	-0.00052513	0.007579348	-0.00351453	resistant	A	FALSE
SNP0945	1	1	1	0.995884774	0.996527778	0.996240602	0.995198903	0.983821263	0.980533526	0.979623824	0.996949359	NA	NA	NA	NA	NA	NA	NA	NA	NA	NA	NA	-0.001641938	6.17E-05	NA	0	6.17E-05	resistant	A	FALSE
SNP0946	0.404255319	0.35483871	0.406593407	0.358024691	0.378472222	0.218045113	0.48079561	0.413713405	0.425378515	0.420062696	0.502135448	-0.530814683	-0.071805505	-0.270577113	0.35553527	0.021539525	0.263538798	-0.033566887	0.065382361	0.001146655	-0.054300307	-0.063817834	0.009275934	0.005549919	0.023497856	0.008727734	-0.003177815	susceptible	a	FALSE
SNP0947	0.042553191	0.053763441	0.054945055	0.119341564	0.138888889	0.04887218	0.058984911	0.065485362	0.056236482	0.043887147	0.131177547	0.52093766	-0.097167593	0.139349925	0.305063801	-0.10362282	0.269166989	0.06153254	0.116243296	0.136744265	-0.282004718	0.129445148	0.001998859	0.001344889	-0.026519215	0.001476496	-0.000131607	susceptible	a	FALSE
SNP0948	0.382978723	0.333333333	0.373626374	0.366255144	0.402777778	0.221804511	0.391632373	0.342064715	0.384282624	0.404388715	0.508846858	-0.231141919	0.061541847	-0.21536871	0.410035067	-0.086344199	0.196486393	-0.003163764	-0.002186009	-0.009996298	-0.056895354	-0.047470925	0.008054588	0.004632942	0.002904197	0.008563679	-0.003930736	susceptible	a	FALSE
SNP0949	0.638297872	0.666666667	0.587912088	0.62962963	0.583333333	0.759398496	0.600137174	0.637134052	0.586878154	0.567398119	0.472849298	0.466239347	0.192946083	0.349914175	-0.143499169	-0.107147269	-0.147456819	-0.033962278	0.01576605	-0.015615652	0.070919005	0.114452856	-0.010869147	0.004987444	-0.026835589	0.008366812	-0.003379368	resistant	A	FALSE
SNP0950	0.914893617	0.795698925	0.82967033	0.798353909	0.791666667	0.87593985	0.81138546	0.828967643	0.871665465	0.893416928	0.75899939	NA	-0.09043301	0.432934754	-0.262136246	-0.031257562	0.09418535	0.073170481	-0.141244952	-0.001026927	0.061481531	-0.2615994	-0.001651522	0.002396108	-0.0193097	0.002821749	-0.000425641	resistant	A	FALSE
SNP0951	0.936170213	0.892473118	0.923076923	0.860082305	0.829861111	0.932330827	0.882716049	0.876733436	0.909877433	0.934169279	0.8633313	NA	-0.214972999	NA	-0.033988202	0.241536519	NA	0.085727261	0.011050947	NA	NA	-0.060802861	-0.001371374	0.001258705	0.009548622	0.002165528	-0.000906823	resistant	A	FALSE
SNP0952	0.085106383	0.043010753	0.076923077	0.057613169	0.041666667	0.04887218	0.111796982	0.104006163	0.117519827	0.141065831	0.143990238	-0.516315401	-0.529031913	-0.171913673	-0.195344306	0.298712275	-0.17887858	-0.056136591	-0.003455524	0.065894204	0.095898098	0.060221358	0.008830419	0.001439987	0.055679601	0.002821749	-0.001381761	susceptible	a	FALSE
SNP0953	0.936170213	0.88172043	0.884615385	0.843621399	0.819444444	0.917293233	0.893004115	0.890600924	0.903388609	0.92476489	0.8438072	NA	-0.229325894	0.151076764	-0.400296791	-0.321784164	NA	-0.001315786	0.055421912	NA	NA	-0.152973241	-0.000598171	0.001339247	0.011344701	0.002165528	-0.000826281	resistant	A	FALSE
SNP0954	0.808510638	0.838709677	0.802197802	0.851851852	0.826388889	0.894736842	0.849794239	0.878274268	0.819033886	0.793103448	0.864551556	0.59628647	0.407158149	0.225376884	-0.007212586	0.123735634	0.026932681	0.014280444	-0.074123417	-0.075088093	0.02715941	0.175561863	0.002041256	0.001053159	-0.043348089	0.005610686	-0.004557527	resistant	A	FALSE
SNP0955	0.70212766	0.698924731	0.620879121	0.617283951	0.600694444	0.759398496	0.62962963	0.67257319	0.614996395	0.584639498	0.510067114	-0.026111913	0.20283673	0.300036207	-0.291994903	-0.202242592	-0.212066455	-0.058248021	-0.0587732	0.007607	-0.019529221	0.078704748	-0.011777983	0.004568027	-0.005747547	0.007579348	-0.00301132	resistant	A	FALSE
SNP0956	1	0.956989247	0.950549451	0.934156379	0.930555556	0.954887218	0.965706447	0.977657935	0.968276857	0.984326019	0.972544234	NA	NA	NA	NA	NA	NA	NA	NA	NA	NA	NA	0.001340041	0.000430584	NA	0	0.000430584	resistant	A	FALSE
SNP0957	0.957446809	0.946236559	0.967032967	0.975308642	0.996527778	0.977443609	0.947187929	0.957627119	0.961067051	0.970219436	0.989627822	NA	NA	NA	NA	NA	NA	NA	NA	NA	NA	NA	0.001402145	0.000260341	NA	0.001476496	-0.001216156	resistant	A	FALSE
SNP0958	1	0.946236559	0.945054945	0.9218107	0.923611111	0.954887218	0.966392318	0.976887519	0.965392934	0.979623824	0.963392312	NA	NA	NA	NA	NA	NA	NA	NA	NA	NA	NA	0.001495086	0.000554785	NA	0	0.000554785	resistant	A	FALSE
SNP0959	0.893617021	0.827956989	0.769230769	0.711934156	0.694444444	0.819548872	0.75308642	0.766563945	0.759192502	0.769592476	0.663819402	-0.257702016	0.020559078	0.219341826	-0.217480521	-0.268963454	-0.073834649	-0.051327338	0.017210713	-0.029022647	0.050178098	-0.036202094	-0.011315085	0.00417124	0.010617281	0.003445158	0.000726081	resistant	A	FALSE
SNP0960	0.85106383	0.870967742	0.879120879	0.868312757	0.868055556	0.879699248	0.810013717	0.830508475	0.82480173	0.818181818	0.809640024	-0.07632059	-0.329244671	0.278650519	0.013116419	0.229724363	0.352619815	0.008966216	-0.072971831	-0.030027624	-0.064803724	-0.062365932	-0.006498823	0.00079445	-0.001740291	0.004593544	-0.003799094	resistant	A	FALSE
SNP0961	0.936170213	0.892473118	0.884615385	0.847736626	0.833333333	0.936090226	0.908093278	0.894453005	0.901225667	0.912225705	0.861500915	NA	-0.214972999	0.21307341	-0.168503727	-0.233773563	NA	NA	0.04036343	NA	NA	0.006450945	-0.000693751	0.001103862	0.012621793	0.002165528	-0.001061666	resistant	A	FALSE
SNP0962	0.042553191	0.086021505	0.076923077	0.119341564	0.149305556	0.060150376	0.076817558	0.087057011	0.076423937	0.061128527	0.164734594	0.52093766	0.164838636	0.128706038	0.01254972	-0.042254602	0.096844251	0.083975376	0.073029714	-0.018890981	-0.246184851	-0.0909115	0.003388914	0.001448274	-0.044535826	0.001476496	-2.82E-05	susceptible	a	FALSE
SNP0963	0.914893617	0.913978495	0.895604396	0.909465021	0.951388889	0.92481203	0.851165981	0.865947612	0.876712329	0.873040752	0.87309335	NA	NA	-0.210621445	NA	NA	NA	-0.046016041	-0.088585242	0.073509738	0.034349581	-0.154953779	-0.005606238	0.000909365	0.019411771	0.002821749	-0.001912384	resistant	A	FALSE
SNP0964	0.234042553	0.247311828	0.258241758	0.251028807	0.295138889	0.146616541	0.216049383	0.194915254	0.241528479	0.257053292	0.35509457	-0.377014186	-0.223178518	-0.145118621	0.427364932	-0.033856333	0.20212295	-0.057047987	0.020569625	0.034916649	-0.034925476	-0.00369433	0.003661541	0.002815471	0.021117591	0.006496584	-0.003681113	susceptible	a	FALSE
SNP0965	0.936170213	0.935483871	0.923076923	0.930041152	0.961805556	0.943609023	0.891632373	0.910631741	0.912761355	0.904388715	0.887126297	NA	NA	NA	NA	NA	NA	-0.006179161	NA	NA	NA	-0.037345716	-0.004632172	0.000516045	NA	0.002165528	-0.001649483	resistant	A	FALSE
SNP0966	0.936170213	0.924731183	0.912087912	0.9218107	0.961805556	0.939849624	0.932784636	0.935285054	0.910598414	0.898119122	0.884075656	NA	NA	NA	NA	NA	NA	NA	NA	NA	0.036027136	-0.110114378	-0.003395107	0.000461965	NA	0.002165528	-0.001703563	resistant	A	FALSE
SNP0967	0	0.043010753	0.054945055	0.057613169	0.052083333	0.033834586	0.027434842	0.018489985	0.029560202	0.017241379	0.028676022	NA	0.164190234	-0.385294485	0.202768396	-0.259572745	-0.196665647	-0.060772239	0.224274208	0.22299762	0.024271152	-0.069032248	-0.001261335	0.000316185	0.014888106	0	0.000316185	susceptible	a	FALSE
SNP0968	0.14893617	0.129032258	0.093406593	0.111111111	0.09375	0.086466165	0.152263374	0.130970724	0.147801009	0.167711599	0.155582672	0.07632059	0.329244671	-0.223177348	-0.175025149	0.020912756	-0.103810976	-0.018418193	0.035383595	0.022429959	0.090329615	0.195068215	0.004085143	0.000813946	0.00687624	0.004593544	-0.003779598	susceptible	a	FALSE
SNP0969	1	1	0.983516484	0.991769547	0.996527778	0.992481203	0.960219479	0.965331279	0.974044701	0.978056426	0.994508847	NA	NA	NA	NA	NA	NA	NA	NA	NA	NA	NA	-0.002116639	0.000194628	NA	0	0.000194628	resistant	A	FALSE
SNP0970	0.042553191	0.043010753	0.043956044	0.065843621	0.083333333	0.022556391	0.056927298	0.057010786	0.043258832	0.045454545	0.107992678	0.52093766	-0.449836818	-0.512364944	-0.173680118	-0.337689692	0.12061684	0.156009667	0.082680693	0.054847135	-0.105685632	-0.084841189	0.002643721	0.000543421	0.009597888	0.001476496	-0.000933075	susceptible	a	FALSE
SNP0971	0.340425532	0.23655914	0.21978022	0.238683128	0.215277778	0.142857143	0.287379973	0.26348228	0.245854362	0.277429467	0.30933496	-0.32057407	-0.070116264	-0.118515277	0.115119609	-0.226107762	-0.058158172	-0.018029283	0.050338286	-0.050134501	0.044889694	0.055990924	0.001890467	0.002788661	0.023877336	0.008137135	-0.005348474	susceptible	a	FALSE
SNP0972	0.978723404	0.967741935	0.967032967	0.979423868	0.996527778	0.981203008	0.950617284	0.961479199	0.966113915	0.973354232	0.99023795	NA	NA	NA	NA	NA	NA	NA	NA	NA	NA	NA	-4.12E-05	0.00017284	NA	0.000754654	-0.000581814	resistant	A	FALSE
SNP0973	0.70212766	0.677419355	0.587912088	0.576131687	0.611111111	0.556390977	0.628257888	0.55624037	0.484498919	0.42476489	0.655887736	0.140064963	0.022891347	0.377178768	-0.035077812	0.062653184	0.046200446	0.063399678	-0.045027744	-0.003400384	0.018015511	0.155133378	-0.014315389	0.006728657	-0.010045928	0.007579348	-0.000850691	resistant	A	FALSE
SNP0974	0.063829787	0.064516129	0.054945055	0.057613169	0.03125	0.052631579	0.100823045	0.087827427	0.085796683	0.092476489	0.111043319	-0.14573394	0.009661687	0.284581268	-0.344002556	0.246227108	-0.178135188	0.028989456	0.006724639	-0.130914332	0.022912611	0.117766124	0.00518605	0.000586109	0.0055294	0.002165528	-0.001579419	susceptible	a	FALSE
SNP0975	0.063829787	0.075268817	0.076923077	0.074074074	0.038194444	0.060150376	0.126886145	0.104006163	0.097332372	0.112852665	0.124466138	-0.14573394	-0.100127667	0.168527335	-0.129896225	0.661387032	-0.066204171	0.032403091	-0.00709365	-0.072273664	-0.006992006	0.062097352	0.006030008	0.00081041	0.002781066	0.002165528	-0.001355117	susceptible	a	FALSE
SNP0976	0.744680851	0.806451613	0.846153846	0.843621399	0.777777778	0.770676692	0.840877915	0.869799692	0.876712329	0.884012539	0.8828554	-0.418348844	-0.06966451	0.045870514	0.207701348	0.199543518	0.219892382	0.07760264	0.071082396	-0.018018626	-0.098582209	-0.110311292	0.010984078	0.002410536	0.007615189	0.006890316	-0.00447978	resistant	A	FALSE
SNP0977	0.787234043	0.741935484	0.708791209	0.617283951	0.704861111	0.646616541	0.701646091	0.701848998	0.689978371	0.677115987	0.754118365	0.194549558	-0.09566951	0.224528174	-0.111069322	-0.275564983	0.008740591	-0.02099822	-0.028294528	-0.005827636	-0.018514321	0.014902467	-0.002867089	0.002263025	-0.007823325	0.00607004	-0.003807016	resistant	A	FALSE
SNP0978	0.510638298	0.580645161	0.615384615	0.609053498	0.517361111	0.57518797	0.648148148	0.679506934	0.722422495	0.749216301	0.564368517	-0.120417178	0.129117128	0.086702478	-0.069738754	0.01559875	-0.050609123	-0.014634865	0.01699302	-0.023902279	0.056160543	-0.0397093	0.013961302	0.006059821	-0.00069883	0.009055844	-0.002996023	resistant	A	FALSE
SNP0979	0.191489362	0.129032258	0.131868132	0.086419753	0.069444444	0.037593985	0.08436214	0.081664099	0.069214131	0.092476489	0.104942038	-0.074355844	-0.092393105	-0.139850707	1.01216522	0.265004547	0.591243772	0.035263284	-0.011940636	0.034271274	0.095753952	-0.09306112	-0.006922866	0.001680888	-0.009968411	0.005610686	-0.003929798	susceptible	a	FALSE
SNP0980	0.978723404	0.913978495	0.950549451	0.971193416	0.975694444	0.932330827	0.932098765	0.963790447	0.967555876	0.984326019	0.978645516	NA	NA	NA	NA	NA	NA	NA	NA	NA	NA	NA	0.002487439	0.000547317	NA	0.000754654	-0.000207337	resistant	A	FALSE
SNP0981	0.063829787	0.096774194	0.104395604	0.057613169	0.041666667	0.07518797	0.137174211	0.087827427	0.155731795	0.180250784	0.111043319	-0.488439899	-0.507559919	0.295641914	-0.46524988	-0.179667081	0.205663656	0.095279358	0.01330894	-0.070834002	-0.074658311	-0.028556732	0.00799926	0.001833933	0.037851442	0.002165528	-0.000331595	susceptible	a	FALSE
SNP0982	0.957446809	0.956989247	0.967032967	0.983539095	0.996527778	0.969924812	0.969821674	0.969183359	0.97260274	0.976489028	0.99023795	NA	NA	NA	NA	NA	NA	NA	NA	NA	NA	NA	0.001847696	0.000153789	NA	0.001476496	-0.001322708	resistant	A	FALSE
SNP0983	1	1	1	0.991769547	0.996527778	0.996240602	0.996570645	0.993836672	0.985580389	0.97492163	0.994508847	NA	NA	NA	NA	NA	NA	NA	NA	NA	NA	NA	-0.001516827	5.65E-05	NA	0	5.65E-05	resistant	A	FALSE
SNP0984	0	0	0.010989011	0.004115226	0	0.007518797	0.025377229	0.026194145	0.021629416	0.021943574	0.005491153	NA	NA	0.368629137	0.261763992	NA	0.716694064	-0.131479356	0.083179808	-0.035683254	0.1941271	0.455536173	0.001969876	0.000112272	-0.018709103	0	0.000112272	susceptible	a	FALSE
SNP0985	1	1	1	0.991769547	0.996527778	0.992481203	0.999314129	0.994607088	0.985580389	0.978056426	0.993288591	NA	NA	NA	NA	NA	NA	NA	NA	NA	NA	NA	-0.001419352	4.75E-05	NA	0	4.75E-05	resistant	A	FALSE
SNP0986	0.680851064	0.623655914	0.604395604	0.637860082	0.649305556	0.69924812	0.609053498	0.570107858	0.584715213	0.579937304	0.627211714	-0.596882065	-0.121887168	0.037012633	-0.117647529	-0.231731846	-0.040605865	0.031167785	0.076901358	0.016191671	-0.011813632	0.021945355	-0.006162444	0.001673364	0.037490598	0.007874647	-0.006201283	resistant	A	FALSE
SNP0987	0.638297872	0.688172043	0.769230769	0.818930041	0.822916667	0.755639098	0.81138546	0.826656394	0.82408075	0.811912226	0.852959121	0.29883896	0.199489983	-0.279998864	0.162280732	0.125234389	0.014165721	-0.060516946	-0.032528383	0.074832506	0.091470049	0.098055558	0.015788531	0.004387832	-0.008607929	0.008366812	-0.003978981	resistant	A	FALSE
SNP0988	0.659574468	0.709677419	0.774725275	0.839506173	0.802083333	0.740601504	0.821673525	0.843605547	0.842826244	0.824451411	0.86638194	0.295157463	-0.063555875	-0.230637002	-0.068111586	0.067748945	-0.028100225	-0.054964317	0.058672446	0.086141281	0.045671171	0.039484208	0.015683865	0.004230937	0.002179378	0.008137135	-0.003906198	resistant	A	FALSE
SNP0989	0.936170213	0.946236559	0.934065934	0.942386831	0.958333333	0.939849624	0.960219479	0.940677966	0.901946647	0.869905956	0.922513728	NA	NA	NA	NA	NA	NA	NA	NA	NA	-0.098209892	NA	-0.004286312	0.000680779	NA	0.002165528	-0.001484749	resistant	A	FALSE
SNP0990	0.680851064	0.623655914	0.587912088	0.621399177	0.621527778	0.684210526	0.58436214	0.543143297	0.569574621	0.570532915	0.639414277	-0.523899711	-0.085310815	-0.086551644	-0.021464791	-0.059876502	0.028864051	-0.040782868	0.152732426	0.084765439	0.071394767	0.098529022	-0.006076052	0.002062344	0.042003685	0.007874647	-0.005812303	resistant	A	FALSE
SNP0991	0.70212766	0.688172043	0.648351648	0.514403292	0.541666667	0.496240602	0.622770919	0.614021572	0.609228551	0.605015674	0.585112874	-0.05958909	-0.015754592	0.209954479	-0.054018171	-0.168128121	0.069492327	0.047397307	-0.052050213	-0.084818018	-0.085530175	-0.110444444	-0.006861163	0.004301808	-0.010893048	0.007579348	-0.003277539	resistant	A	FALSE
SNP0992	0.617021277	0.698924731	0.774725275	0.814814815	0.829861111	0.778195489	0.827846365	0.842064715	0.820475847	0.807210031	0.868822453	0.223061423	0.069641797	-0.244399281	0.057435541	0.388289792	0.091746868	0.002860122	0.091202837	0.045328011	0.036229731	0.110955295	0.017108035	0.005236555	-0.001299019	0.008563679	-0.003327123	resistant	A	FALSE
SNP0993	0.680851064	0.677419355	0.642857143	0.518518519	0.541666667	0.496240602	0.622770919	0.609399076	0.603460707	0.609717868	0.585112874	-0.031352503	-0.097564924	0.231847756	0.007537588	-0.25329766	0.056596399	0.007913399	-0.03651104	-0.060503522	-0.068391023	-0.110740356	-0.005498371	0.003609725	-0.008947125	0.007874647	-0.004264922	resistant	A	FALSE
SNP0994	0.617021277	0.698924731	0.78021978	0.818930041	0.836805556	0.781954887	0.827846365	0.838983051	0.816870944	0.802507837	0.859670531	0.223061423	0.069641797	-0.224691658	0.029290313	0.244481174	-0.013912593	-0.017875047	0.025595961	0.099111209	0.104920802	0.143802711	0.0160789	0.005095901	0.004058965	0.008563679	-0.003467778	resistant	A	FALSE
SNP0995	0.680851064	0.623655914	0.598901099	0.633744856	0.631944444	0.680451128	0.589849108	0.543143297	0.572458544	0.570532915	0.649786455	-0.523899711	-0.085310815	-0.069089401	-0.056265139	-0.200933238	0.015907992	0.030661473	0.073634498	0.050975979	0.06141785	0.015953309	-0.00609492	0.002037626	0.03761609	0.007874647	-0.005837021	resistant	A	FALSE
SNP0996	0.680851064	0.666666667	0.631868132	0.522633745	0.53125	0.492481203	0.625514403	0.615562404	0.609949531	0.603448276	0.574740696	0.068323753	-0.012041288	0.274901471	-0.078438772	-0.200002881	0.067570638	0.007116695	-0.080927303	-0.065152304	-0.049185284	-0.087133538	-0.005173268	0.003572703	-0.015853466	0.007874647	-0.004301944	resistant	A	FALSE
SNP0997	0	0	0.016483516	0.004115226	0.003472222	0.015037594	0.025377229	0.026964561	0.020908435	0.020376176	0.007321538	NA	NA	-0.168639846	0.261763992	-1.680985308	0.846970273	-0.134703485	0.086326092	-0.010838198	-0.0451247	0.269602578	0.001809007	0.000102062	0.056865894	0	0.000102062	susceptible	a	FALSE
SNP0998	0.319148936	0.322580645	0.324175824	0.263374486	0.291666667	0.236842105	0.31824417	0.352850539	0.338860851	0.355799373	0.358755339	0.596882065	0.25014352	0.215859196	0.259471389	-0.119614251	0.035888313	-0.019154289	0.027857461	-0.009609942	-0.047370317	0.061200999	0.005277196	0.001504161	-0.044614873	0.007874647	-0.006370486	susceptible	a	FALSE
SNP0999	0.70212766	0.634408602	0.593406593	0.646090535	0.645833333	0.691729323	0.598765432	0.559322034	0.580389329	0.57523511	0.647345943	-0.414324283	0.023273605	-0.031772789	-0.041460282	-0.231415799	-0.023499932	0.009768347	0.070003314	0.032134526	-0.029971627	-0.002398804	-0.007002357	0.002233482	0.022749816	0.007579348	-0.005345866	resistant	A	FALSE
SNP1000	1	1	1	0.991769547	1	1	1	0.99614792	0.985580389	0.978056426	0.993898719	NA	NA	NA	NA	NA	NA	NA	NA	NA	NA	NA	-0.001388934	5.39E-05	NA	0	5.39E-05	resistant	A	FALSE
SNP1001	0.70212766	0.634408602	0.60989011	0.666666667	0.65625	0.703007519	0.613168724	0.577812018	0.601297765	0.595611285	0.642464918	-0.414324283	0.023273605	0.082755982	0.055028035	-0.152652832	-0.004279724	-0.029321558	-0.000822951	0.072775157	-0.073917702	-0.011828327	-0.006364278	0.001767795	0.014594558	0.007579348	-0.005811553	resistant	A	FALSE
SNP1002	0.617021277	0.677419355	0.769230769	0.806584362	0.8125	0.763157895	0.813443073	0.82742681	0.8111031	0.799373041	0.861500915	0.223061423	-0.063109224	-0.27620513	0.004462418	0.207940143	0.004234287	-0.037559395	-0.009270298	0.036700852	0.087422738	0.112176784	0.01707689	0.005055931	0.006485978	0.008563679	-0.003507747	resistant	A	FALSE
SNP1003	0.829787234	0.806451613	0.769230769	0.641975309	0.71875	0.657894737	0.793552812	0.724191063	0.77072819	0.774294671	0.791946309	0.274642138	0.006767918	0.148607195	-0.042492294	-0.244660625	0.081287855	-0.005281946	-0.016431945	-0.011120678	-0.138463838	-0.002524125	-0.000673689	0.00363188	-0.019585842	0.005118521	-0.001486641	resistant	A	FALSE
SNP1004	0.957446809	0.924731183	0.879120879	0.87654321	0.850694444	0.827067669	0.829218107	0.869799692	0.79740447	0.775862069	0.877974375	NA	NA	0.028473341	0.159399578	0.027089038	0.005041783	-0.031508247	0.053785527	-0.049417211	0.016736542	0.042281731	-0.011572284	0.002785733	-0.007950405	0.001476496	0.001309236	resistant	a	FALSE
SNP1005	0.765957447	0.860215054	0.884615385	0.897119342	0.895833333	0.887218045	0.929355281	0.935285054	0.943763518	0.935736677	0.971323978	0.072418829	-0.211094167	-0.132374987	-0.31494413	0.374628223	0.225746452	NA	NA	NA	NA	NA	0.014692881	0.003035845	0.066892461	0.006496584	-0.003460738	resistant	A	FALSE
SNP1006	0.70212766	0.784946237	0.862637363	0.884773663	0.902777778	0.883458647	0.925925926	0.929892142	0.938716655	0.938871473	0.965832825	0.264968557	0.060979264	-0.041010353	-0.415680288	NA	0.105050886	NA	NA	NA	NA	NA	0.020689543	0.006026285	-0.046372001	0.007579348	-0.001553063	resistant	A	FALSE
SNP1007	0.893617021	0.967741935	0.868131868	0.942386831	0.923611111	0.932330827	0.867626886	0.869029276	0.790194665	0.702194357	0.790726052	-0.148929586	NA	0.118541969	NA	NA	NA	-0.104884921	0.061435343	-0.008708257	0.024397482	0.065747938	-0.018301419	0.006288678	0.009751374	0.003445158	0.00284352	susceptible	a	FALSE
SNP1008	0.680851064	0.76344086	0.846153846	0.884773663	0.888888889	0.883458647	0.9218107	0.926040062	0.938716655	0.938871473	0.965222697	0.210261571	0.073313228	-0.02145898	-0.318440122	0.351783048	0.055325018	NA	NA	NA	NA	NA	0.022879306	0.007239126	-0.006750127	0.007874647	-0.000635521	resistant	A	FALSE
SNP1009	0.829787234	0.892473118	0.912087912	0.925925926	0.944444444	0.92481203	0.91563786	0.919876733	0.941600577	0.94200627	0.975594875	0.443546724	0.244519941	NA	NA	NA	NA	NA	NA	NA	NA	NA	0.008861853	0.001367353	NA	0.005118521	-0.003751167	resistant	A	FALSE
SNP1010	0.638297872	0.569892473	0.587912088	0.633744856	0.642361111	0.687969925	0.613168724	0.565485362	0.589041096	0.605015674	0.685784015	-0.286853016	-0.020539405	0.029347788	0.065946374	0.011900612	0.052014356	0.026980911	0.056578241	0.052636763	-0.006954181	-0.013603667	0.001959992	0.001771293	0.013516351	0.008366812	-0.006595519	resistant	A	FALSE
SNP1011	0.808510638	0.903225806	0.873626374	0.905349794	0.899305556	0.890977444	0.90260631	0.899075501	0.840663302	0.778996865	0.786455156	-0.155591909	NA	0.00716557	NA	-0.30091162	-0.249462387	NA	0.135939018	0.055658791	0.050608506	-0.074867925	-0.006503002	0.002487752	0.019289514	0.005610686	-0.003122934	resistant	A	FALSE
SNP1012	0.829787234	0.903225806	0.857142857	0.888888889	0.850694444	0.845864662	0.873799726	0.869799692	0.803172314	0.721003135	0.71995119	-0.387744294	NA	-0.204325852	-0.035781839	-0.073794491	-0.157141517	-0.047053064	0.014793461	0.056929424	0.064157178	-0.078186237	-0.013227779	0.003835887	0.033066404	0.005118521	-0.001282633	resistant	A	FALSE
SNP1013	0.787234043	0.731182796	0.763736264	0.559670782	0.590277778	0.541353383	0.740740741	0.739599384	0.808219178	0.832288401	0.814521049	-0.112524345	-0.335737109	0.043090671	0.059273751	-0.150742688	0.040331371	0.02790253	0.093355135	-0.036389512	-0.050771901	0.025319582	0.010769331	0.011113476	0.016704072	0.00607004	0.005043435	resistant	A	FALSE
SNP1014	0.936170213	0.967741935	0.967032967	0.971193416	0.961805556	0.977443609	0.992455418	0.990755008	0.979091565	0.970219436	0.989627822	NA	NA	NA	NA	NA	NA	NA	NA	NA	NA	NA	0.003483154	0.000258306	NA	0.002165528	-0.001907222	resistant	A	FALSE
SNP1015	0.829787234	0.88172043	0.851648352	0.909465021	0.902777778	0.906015038	0.848422497	0.840523883	0.767844268	0.680250784	0.694325808	-0.009652428	0.282566474	0.470766042	NA	NA	NA	0.016517043	0.004248858	0.035398294	0.055921093	0.075966507	-0.017516687	0.006565212	-0.020303006	0.005118521	0.001446691	resistant	a	FALSE
SNP1016	0.744680851	0.860215054	0.824175824	0.87654321	0.861111111	0.879699248	0.825788752	0.815100154	0.73035328	0.647335423	0.635753508	-0.016571092	0.076185672	-0.053651349	-0.074022519	0.153623369	0.167043677	0.07654375	0.085051366	-0.039126143	0.079339878	0.043304032	-0.016689376	0.007834767	0.005423966	0.006890316	0.00094445	susceptible	a	FALSE
SNP1017	0.936170213	0.967741935	0.967032967	0.971193416	0.947916667	0.969924812	0.994513032	0.987673344	0.974765681	0.967084639	0.987187309	NA	NA	NA	NA	NA	NA	NA	NA	NA	NA	NA	0.003229188	0.000288718	NA	0.002165528	-0.00187681	resistant	A	FALSE
SNP1018	0.829787234	0.903225806	0.851648352	0.897119342	0.909722222	0.890977444	0.848422497	0.840523883	0.768565249	0.689655172	0.699816962	0.166138419	NA	0.103874458	-0.067451603	NA	0.028778179	0.030325965	0.014476306	-0.005353423	0.023975904	0.083705445	-0.017526126	0.006127824	-0.007315537	0.005118521	0.001009303	resistant	a	FALSE
SNP1019	0.787234043	0.88172043	0.846153846	0.880658436	0.847222222	0.872180451	0.844993141	0.835130971	0.745493872	0.656739812	0.663819402	-0.148480372	-0.071789054	-0.076002867	-0.348488158	0.091011071	0.110822955	0.052709693	0.006535949	0.001355462	0.046769949	0.008355795	-0.017384178	0.006787311	0.019656715	0.00607004	0.000717271	resistant	A	FALSE
SNP1020	0	0	0.005494505	0	0	0.003759398	0.000685871	0.000770416	0.002162942	0.003134796	0.010982306	NA	NA	1.627676645	NA	NA	-0.783404618	-0.073037088	-0.02840644	-0.138489997	-0.665591164	-0.053636851	0.00054257	1.14E-05	-0.187939531	0	1.14E-05	susceptible	a	FALSE
SNP1021	0.29787234	0.333333333	0.340659341	0.267489712	0.277777778	0.240601504	0.346364883	0.390600924	0.374909877	0.388714734	0.411836486	0.414324283	0.070575758	0.01362595	0.143407275	-0.079653207	0.007548076	-0.055956549	-0.02250221	-0.017818369	-0.031549962	-0.039613833	0.010990068	0.003173889	-0.028005898	0.007579348	-0.004405459	susceptible	a	FALSE
SNP1022	0.553191489	0.52688172	0.456043956	0.567901235	0.576388889	0.620300752	0.529492455	0.494607088	0.532804614	0.539184953	0.68090299	-0.045143312	0.03853713	-0.156700889	0.018458125	0.133762798	0.052017217	-0.048349288	0.03564992	-0.034676328	0.043993551	0.03319438	0.006586979	0.003629882	0.005744176	0.008957411	-0.005327529	resistant	A	FALSE
SNP1023	0.638297872	0.688172043	0.664835165	0.794238683	0.732638889	0.729323308	0.746227709	0.741140216	0.638067772	0.573667712	0.556436852	-0.092097082	0.116067637	-0.046207934	-0.076968764	0.063112508	0.029224362	-0.038913428	-0.055922589	-0.034984948	0.007994937	-0.075324744	-0.009456661	0.005669861	-0.003406307	0.008366812	-0.002696951	resistant	A	FALSE
SNP1024	0.744680851	0.827956989	0.785714286	0.864197531	0.809027778	0.793233083	0.820301783	0.80431433	0.726027397	0.663009404	0.647345943	-0.090114155	0.020985561	-0.057046173	0.155379931	0.096564338	0.003895853	-0.003615481	-0.006213293	-0.003181199	-0.01805664	-0.029519251	-0.013036527	0.004729275	-0.001045142	0.006890316	-0.002161042	resistant	A	FALSE
SNP1025	0.723404255	0.752688172	0.741758242	0.839506173	0.795138889	0.781954887	0.804526749	0.785053929	0.701514059	0.634796238	0.627211714	0.013307533	0.116406063	0.148724896	0.100869157	0.05554153	-0.029432242	0.002348862	-0.060942965	0.012102357	0.051386913	-0.030014876	-0.010661633	0.004639967	-0.011485211	0.007251237	-0.002611271	resistant	A	FALSE
SNP1026	0.723404255	0.827956989	0.785714286	0.864197531	0.815972222	0.781954887	0.816872428	0.80431433	0.723864456	0.652037618	0.646735815	0.100188116	0.155812988	0.116847756	0.096836443	0.274547874	0.078220085	0.016638616	-0.045673501	-0.004325749	-0.004027426	0.012949894	-0.012649413	0.005145267	-0.018018204	0.007251237	-0.00210597	resistant	A	FALSE
SNP1027	0.893617021	0.924731183	0.868131868	0.9218107	0.923611111	0.913533835	0.890260631	0.882896764	0.845710166	0.777429467	0.72971324	-0.328843228	NA	-0.249260173	NA	NA	NA	0.039489382	-0.059392455	-0.027290227	0.030068673	-0.031880033	-0.014428811	0.004042675	0.034375769	0.003445158	0.000597517	resistant	A	FALSE
SNP1028	0.680851064	0.774193548	0.824175824	0.864197531	0.902777778	0.898496241	0.844993141	0.852080123	0.863734679	0.846394984	0.901769372	0.644631384	0.320647452	-0.050643892	-0.010357487	NA	-0.153732482	-0.070094761	-0.098036238	-0.131438334	-0.088018134	NA	0.013000495	0.004243123	-0.063052789	0.007874647	-0.003631524	resistant	A	FALSE
SNP1029	0.425531915	0.419354839	0.412087912	0.551440329	0.461805556	0.556390977	0.426611797	0.429121726	0.433309301	0.434169279	0.591214155	-0.186482098	-0.366860909	-0.182793544	0.039178271	0.05487588	0.143353242	0.000882603	0.032514504	-0.019017105	-0.0245816	-0.1030297	0.006104565	0.004285946	0.020094434	0.008858978	-0.004573032	susceptible	a	FALSE
SNP1030	0.085106383	0.086021505	0.027472527	0.016460905	0.006944444	0.011278195	0.004115226	0.005392912	0.005046864	0.001567398	0.003050641	-0.457706932	-0.203900804	-0.174842489	0.230035542	0.434872074	0.711789711	0.074045026	1.110726779	-0.054152319	0.681619424	-0.289939974	-0.00763943	0.001013312	0.055850379	0.002821749	-0.001808436	resistant	a	TRUE
SNP1031	0	0	0	0	0	0	0	0	0.000720981	0.001567398	0.007321538	NA	NA	NA	NA	NA	NA	NA	NA	-0.616484922	-1.406963282	-0.095117965	0.000409457	4.82E-06	0.260683479	0	4.82E-06	susceptible	a	FALSE
SNP1032	0.531914894	0.580645161	0.516483516	0.633744856	0.597222222	0.65037594	0.560356653	0.513097072	0.468637347	0.418495298	0.322757779	-0.290433921	-0.031073555	-0.188967151	0.001880005	-0.028283302	-0.144167772	-0.032972819	-0.046853858	0.042945322	0.204634678	-0.028427463	-0.019237133	0.009275914	0.025876776	0.009023033	0.000252881	resistant	A	FALSE
SNP1033	0.489361702	0.516129032	0.5	0.633744856	0.604166667	0.65037594	0.544581619	0.501540832	0.452054795	0.418495298	0.320317267	-0.29331093	-0.03224519	-0.144941731	-0.060795224	0.058909436	-0.100808814	-0.058361566	-0.018284122	0.053222559	0.202967997	0.001715567	-0.015487144	0.009338759	0.027074812	0.009055844	0.000282915	resistant	A	FALSE
SNP1034	0.510638298	0.516129032	0.489010989	0.613168724	0.600694444	0.639097744	0.53909465	0.490755008	0.44556597	0.412225705	0.325198292	-0.207644135	-0.027601192	-0.174871043	-0.033149083	-0.004987454	-0.064728271	-0.087032092	-0.031969787	0.037353768	0.207785535	0.009034913	-0.01617796	0.008502067	0.023472096	0.009055844	-0.000553777	resistant	A	FALSE
SNP1035	0.489361702	0.494623656	0.494505495	0.62962963	0.600694444	0.642857143	0.543895748	0.491525424	0.450612833	0.410658307	0.319707138	-0.29331093	0.038053459	-0.188939121	-0.049880675	0.01381835	-0.125772141	-0.015958234	0.006695218	0.044706497	0.239435315	0.004157814	-0.014989266	0.00920276	0.027974393	0.009055844	0.000146916	resistant	A	FALSE
SNP1036	0.063829787	0.043010753	0.032967033	0.024691358	0.027777778	0.022556391	0.003429355	0.009244992	0.020908435	0.026645768	0.008541794	0.968662133	0.955573364	0.297727994	0.464256619	-0.442281319	-0.355763438	-0.358711446	-0.367933186	0.090655251	-0.086294248	0.054347819	-0.003939244	0.00029065	-0.099464273	0.002165528	-0.001874878	susceptible	a	FALSE
SNP1037	0	0	0	0	0.003472222	0	0.003429355	0.000770416	0	0.004702194	0.000610128	NA	NA	NA	NA	-0.094507401	NA	0.056865365	1.787072242	NA	-1.009918906	0.544165709	0.00021234	3.16E-06	-0.018307862	0	3.16E-06	susceptible	a	FALSE
SNP1038	0.468085106	0.47311828	0.456043956	0.58436214	0.534722222	0.612781955	0.510973937	0.466101695	0.413121846	0.380877743	0.290420988	-0.244996952	-0.084381291	-0.158792437	-0.072311555	0.122703945	-0.191066318	-0.043296195	-0.116983065	0.004401927	0.202914193	-0.012996131	-0.014966529	0.008294448	0.023122054	0.009023033	-0.000728585	susceptible	a	FALSE
SNP1039	0.70212766	0.677419355	0.71978022	0.798353909	0.767361111	0.672932331	0.664609053	0.767334361	0.764239366	0.769592476	0.86638194	0.223264111	0.185362479	-0.019981076	-0.033903315	0.085311229	0.132771546	0.009820204	0.062081904	-0.059382788	-0.152472811	-0.036329142	0.010532274	0.003819545	-0.024100301	0.007579348	-0.003759803	resistant	A	FALSE
SNP1040	0.70212766	0.688172043	0.736263736	0.823045267	0.795138889	0.69924812	0.701646091	0.789676425	0.790915645	0.799373041	0.881635143	0.223264111	0.140383464	0.077766224	0.034357567	0.013801819	0.136614191	0.067665614	0.131135877	-0.165738295	-0.145837355	0.124906787	0.01223697	0.003935621	-0.019270573	0.007579348	-0.003643727	resistant	A	FALSE
SNP1041	0.382978723	0.483870968	0.472527473	0.374485597	0.440972222	0.484962406	0.561728395	0.503081664	0.523431867	0.521943574	0.382550336	0.792458308	0.309543555	0.240544886	-0.155863224	-0.073256913	-0.136966911	0.010084523	0.011048666	0.021387012	-0.053426221	-0.048482625	0.006189182	0.00405424	-0.053608111	0.008563679	-0.004509438	susceptible	a	FALSE
SNP1042	0.212765957	0.23655914	0.252747253	0.345679012	0.336805556	0.281954887	0.189300412	0.218798151	0.196106705	0.156739812	0.151921904	0.3392664	0.036258872	-0.226487369	-0.182099447	0.094977765	-0.081920127	0.030676592	0.037539768	0.067548072	0.140799788	0.239501798	-0.010860783	0.004251812	0.010694766	0.00607004	-0.001818228	susceptible	a	FALSE
SNP1043	0.893617021	0.913978495	0.928571429	0.950617284	0.951388889	0.954887218	0.938271605	0.94761171	0.962509012	0.94984326	0.972544234	0.598449512	NA	NA	NA	NA	NA	NA	NA	NA	NA	NA	0.00564345	0.00050951	NA	0.003445158	-0.002935648	resistant	A	FALSE
SNP1044	0.127659574	0.086021505	0.054945055	0.065843621	0.059027778	0.045112782	0.04526749	0.043143297	0.028839221	0.032915361	0.04881025	-0.660777962	-0.244396371	0.159705278	-0.381938378	-0.219277836	-0.063056331	0.142350085	0.017303253	0.115935708	0.006860689	0.161134978	-0.006764997	0.000782252	0.055849049	0.004035757	-0.003253505	susceptible	a	FALSE
SNP1045	0.978723404	0.946236559	0.961538462	0.975308642	0.975694444	0.977443609	0.991083676	0.978428351	0.968997837	0.952978056	0.984746797	NA	NA	NA	NA	NA	NA	NA	NA	NA	NA	NA	0.000918998	0.000181141	NA	0.000754654	-0.000573513	resistant	A	FALSE
SNP1046	0.893617021	0.870967742	0.901098901	0.934156379	0.934027778	0.913533835	0.936213992	0.926040062	0.93222783	0.901253918	0.965222697	0.393728905	0.412559403	NA	NA	NA	NA	NA	NA	NA	NA	NA	0.005077395	0.000672955	NA	0.003445158	-0.002772203	resistant	A	FALSE
SNP1047	0.489361702	0.387096774	0.543956044	0.617283951	0.548611111	0.515037594	0.578875171	0.647149461	0.704397981	0.73354232	0.792556437	-0.276597229	-0.105440126	-0.07902425	0.087064997	0.053001052	-0.077523673	0.029384153	-0.044430097	-0.034964933	-0.129984472	-0.057448432	0.031573425	0.013918614	0.007664886	0.009055844	0.00486277	resistant	A	FALSE
SNP1048	0.808510638	0.688172043	0.741758242	0.818930041	0.78125	0.687969925	0.783950617	0.849768875	0.850036049	0.838557994	0.907260525	0.017749787	0.227085228	0.092770693	0.2153855	-0.019212044	-0.074372487	0.013593711	0.072027458	-0.025201454	-0.117875317	NA	0.013495499	0.004728566	-0.022732634	0.005610686	-0.00088212	resistant	A	FALSE
SNP1049	0.446808511	0.387096774	0.461538462	0.349794239	0.402777778	0.481203008	0.464334705	0.423728814	0.568853641	0.639498433	0.516168395	-0.011041426	-0.0085077	0.146268439	-0.190577965	-0.085814576	-0.054654483	0.052602418	-0.015452972	-0.011106107	-0.061646764	0.001829619	0.017161615	0.006931027	-0.001196888	0.008957411	-0.002026384	susceptible	a	FALSE
SNP1050	0.446808511	0.440860215	0.494505495	0.497942387	0.454861111	0.327067669	0.431412894	0.494607088	0.591925018	0.637931034	0.599755949	0.174240828	-0.011689777	-0.028256278	0.045117574	0.126121978	0.019548841	-0.00250128	0.005883358	0.006318614	-0.014017028	-0.074092163	0.016501457	0.007984799	-0.012312191	0.008957411	-0.000972612	susceptible	a	FALSE
SNP1051	0.510638298	0.494623656	0.543956044	0.567901235	0.517361111	0.372180451	0.506858711	0.560862866	0.640230714	0.667711599	0.621720561	0.064198738	-0.037180145	0.035065592	-0.089928852	0.128659169	-0.045311527	0.026231313	-0.025141083	0.024399249	-0.024173338	-0.065842953	0.013745527	0.006658658	-0.005482114	0.009055844	-0.002397186	resistant	A	FALSE
SNP1052	0.276595745	0.301075269	0.225274725	0.160493827	0.15625	0.251879699	0.247599451	0.174114022	0.172314348	0.175548589	0.098840757	-0.101266676	-0.120130717	-0.013034404	-0.212963844	-0.060425912	-0.202491132	0.003835664	-0.077968265	0.096464751	0.149130409	-0.056035656	-0.013010663	0.003727623	0.017872271	0.007251237	-0.003523615	susceptible	a	FALSE
SNP1053	0.29787234	0.301075269	0.214285714	0.156378601	0.15625	0.255639098	0.248285322	0.168721109	0.156452776	0.167711599	0.09456986	-0.223264111	-0.1021287	-0.021047232	-0.226639235	-0.199610093	-0.155254685	0.006414401	-0.032874853	0.031577214	0.142061158	-0.097826851	-0.014606778	0.004424912	0.021412476	0.007579348	-0.003154436	susceptible	a	FALSE
SNP1054	0.70212766	0.634408602	0.648351648	0.732510288	0.677083333	0.62406015	0.592592593	0.701848998	0.708723864	0.727272727	0.862721171	0.223264111	0.055701942	-0.080113473	-0.160991092	0.109990056	0.191724452	-0.055876613	0.008007541	-0.096856973	-0.097548731	-0.066819978	0.010997522	0.005245233	-0.017650209	0.007579348	-0.002334115	resistant	A	FALSE
SNP1055	0.106382979	0.086021505	0.071428571	0.049382716	0.048611111	0.041353383	0.054869684	0.043913713	0.032444124	0.047021944	0.028676022	-0.598449512	-0.268817397	0.134234277	0.273583456	-0.181760533	0.187596099	0.157811852	-0.12867502	0.023067712	-0.143400955	-0.038675129	-0.006056053	0.000551697	0.022746304	0.003445158	-0.002893461	susceptible	a	FALSE
SNP1056	0.531914894	0.494623656	0.505494505	0.658436214	0.635416667	0.533834586	0.625514403	0.681818182	0.613554434	0.60031348	0.735204393	0.417780182	0.25567432	0.163309683	-0.074582358	0.183175961	-0.024771747	0.022571215	-0.005570667	-0.010402932	0.105788498	-0.1008393	0.016365893	0.005950365	-0.033966908	0.009023033	-0.003072668	resistant	A	FALSE
SNP1057	0.510638298	0.483870968	0.494505495	0.650205761	0.625	0.518796992	0.620713306	0.671802773	0.605623648	0.597178683	0.733984137	0.373661404	0.195097818	0.065944588	-0.001279761	0.201332471	-0.018451257	0.013452965	-0.020725218	-0.020942431	0.076127627	-0.043074423	0.017656562	0.006521723	-0.027699922	0.009055844	-0.002534121	resistant	A	FALSE
SNP1058	0.510638298	0.47311828	0.467032967	0.62962963	0.59375	0.507518797	0.569272977	0.610169492	0.560922855	0.554858934	0.682123246	0.319880844	0.169621514	0.015433451	-0.215650414	0.220424492	-0.116901643	-0.004621559	-0.020017623	-0.00119804	0.089803065	0.063773607	0.012751452	0.004491376	-0.013486227	0.009055844	-0.004564469	resistant	A	FALSE
SNP1059	0.957446809	0.978494624	0.961538462	0.95473251	0.947916667	0.947368421	0.959533608	0.939137134	0.922855083	0.888714734	0.971934106	NA	NA	NA	NA	NA	NA	NA	NA	NA	-0.047384357	NA	-0.003839155	0.000617936	NA	0.001476496	-0.000858561	resistant	A	FALSE
SNP1060	0.936170213	0.978494624	0.961538462	0.958847737	0.951388889	0.947368421	0.958847737	0.936825886	0.917808219	0.884012539	0.972544234	NA	NA	NA	NA	NA	NA	NA	NA	NA	-0.001000977	NA	-0.00330758	0.000718057	NA	0.002165528	-0.001447471	resistant	A	FALSE
SNP1061	0.489361702	0.451612903	0.494505495	0.444444444	0.392361111	0.293233083	0.430727023	0.493836672	0.59480894	0.634796238	0.551555827	0.235911458	-0.16522001	0.102728049	0.222802147	0.065325035	0.019767364	-0.03335089	-0.012226773	-0.013787195	-0.035520779	-0.016966593	0.013470588	0.008980605	-0.015126117	0.009055844	-7.52E-05	susceptible	a	FALSE
SNP1062	0.531914894	0.537634409	0.576923077	0.576131687	0.59375	0.605263158	0.705761317	0.659476117	0.731795242	0.753918495	0.78828554	-0.614810781	-0.170963862	0.06345974	-0.141888786	-0.097281347	0.017052601	0.024450608	-0.004264794	-0.017588302	-0.151514299	-0.019144071	0.026275511	0.00816214	0.029181524	0.009023033	-0.000860893	resistant	A	FALSE
SNP1063	0.553191489	0.559139785	0.604395604	0.596707819	0.586805556	0.601503759	0.708504801	0.655624037	0.734679164	0.763322884	0.773642465	-0.598316384	-0.13306861	0.017292707	-0.093654199	0.007309833	0.058911658	0.026369907	-0.019663219	-0.035655335	-0.173135264	0.215654576	0.023176088	0.006763308	0.035616237	0.008957411	-0.002194103	resistant	A	FALSE
SNP1064	0.14893617	0.107526882	0.302197802	0.308641975	0.277777778	0.214285714	0.294238683	0.401386749	0.470800288	0.534482759	0.456985967	-0.389470418	0.242231647	0.301230139	-0.06675077	0.165690333	0.14073384	0.047169113	0.002284691	0.011559534	-0.149047643	-0.027421516	0.035962095	0.018260731	-0.005493952	0.004593544	0.013667187	susceptible	A	FALSE
SNP1065	0.340425532	0.408602151	0.32967033	0.341563786	0.368055556	0.511278195	0.391632373	0.356702619	0.280461428	0.263322884	0.353264185	0.336795344	0.042997417	-0.16293439	0.027696059	0.105830346	-0.009614999	-0.00108086	0.077301938	0.046436111	0.070786951	-0.090458668	-0.005551782	0.004366428	-0.012769999	0.008137135	-0.003770707	susceptible	a	FALSE
SNP1066	0.70212766	0.612903226	0.758241758	0.75308642	0.708333333	0.627819549	0.676954733	0.796610169	0.781542898	0.811912226	0.755948749	0.513587976	0.507105571	0.389074866	0.039408877	0.110455765	0.063561655	-0.015237503	0.081356115	0.04362416	-0.130276125	-0.174143288	0.010824671	0.004383955	-0.0642394	0.007579348	-0.003195393	resistant	A	FALSE
SNP1067	0.680851064	0.591397849	0.747252747	0.744855967	0.697916667	0.605263158	0.659807956	0.787365177	0.775054074	0.804075235	0.746796827	0.615909967	0.326125478	0.362066581	-0.041938385	0.068874793	0.007014595	0.006846539	0.031129285	0.015089696	-0.087122644	-0.126134662	0.011915928	0.005149012	-0.057454902	0.007874647	-0.002725635	resistant	A	FALSE
SNP1068	0.872340426	0.903225806	0.758241758	0.897119342	0.885416667	0.883458647	0.868312757	0.80816641	0.703677001	0.62539185	0.781574131	-0.235942276	NA	-0.275263016	-0.053182695	0.084989544	0.172582648	0.107550305	-0.010504926	0.027808786	0.118452317	-0.170609508	-0.01748974	0.008298849	0.020684549	0.004035757	0.004263093	susceptible	a	FALSE
SNP1069	0.808510638	0.827956989	0.857142857	0.761316872	0.802083333	0.842105263	0.887517147	0.853620955	0.883201154	0.890282132	0.89566809	-0.7372656	-0.247081709	-0.240276898	-0.205603922	-0.138325432	0.019982294	0.028101013	-0.007380801	0.082278346	-0.206093533	-0.004120575	0.009393679	0.001856269	0.048729239	0.005610686	-0.003754417	resistant	A	FALSE
SNP1070	0	0	0	0	0	0	0.001371742	0.000770416	0.002162942	0	0.003050641	NA	NA	NA	NA	NA	NA	0.708203191	-0.306985391	0.019019006	NA	0.150464316	0.000224133	1.15E-06	-0.07609338	0	1.15E-06	susceptible	a	FALSE
SNP1071	0.70212766	0.76344086	0.675824176	0.87654321	0.836805556	0.842105263	0.792866941	0.81587057	0.793799567	0.75862069	0.728492984	0.126924955	0.096083751	0.113961314	0.007389871	0.299030014	0.128400041	0.058346461	0.030557657	-0.002676415	0.147367965	-0.020789617	0.002738075	0.003834433	-0.009797247	0.007579348	-0.003744915	resistant	A	FALSE
SNP1072	0.978723404	0.989247312	1	1	1	0.988721805	0.998628258	0.998459168	0.998558039	1	0.998779744	NA	NA	NA	NA	NA	NA	NA	NA	NA	NA	NA	0.001222847	4.86E-05	NA	0.000754654	-0.000706043	resistant	A	FALSE
SNP1073	0.553191489	0.397849462	0.521978022	0.427983539	0.451388889	0.383458647	0.496570645	0.483050847	0.434751262	0.426332288	0.467358145	-0.704487041	-0.372436404	-0.108564754	-0.149427358	-0.035389184	0.198395221	0.035429289	-0.067193099	0.008688382	-0.067110967	0.068488283	-0.003832721	0.002701679	0.051574771	0.008957411	-0.006255732	susceptible	a	FALSE
SNP1074	0.553191489	0.397849462	0.532967033	0.419753086	0.444444444	0.387218045	0.489026063	0.489984592	0.441961067	0.446708464	0.516778523	-0.704487041	-0.372436404	-0.056123139	-0.198979981	-0.141641669	0.178542052	0.01714271	-0.064675556	0.032428507	-0.108013821	0.029807141	-0.000678201	0.0030172	0.049292813	0.008957411	-0.005940211	susceptible	a	FALSE
SNP1075	0.531914894	0.408602151	0.494505495	0.419753086	0.447916667	0.379699248	0.478052126	0.483050847	0.427541456	0.415360502	0.398413667	-0.476309883	-0.180032464	-0.353535281	-0.016461243	-0.121001723	0.149349149	0.026646913	-0.030596657	0.105439288	-0.101473899	0.028358409	-0.006223944	0.002212436	0.039398884	0.009023033	-0.006810597	susceptible	a	FALSE
SNP1076	0.510638298	0.408602151	0.494505495	0.432098765	0.479166667	0.42481203	0.489711934	0.498459168	0.441240087	0.431034483	0.412446614	-0.582886184	-0.199631068	-0.330971141	-0.108608888	0.088386092	0.131687504	0.003220874	0.004764445	0.04739484	-0.038654104	0.006091348	-0.003797811	0.001446843	0.04423159	0.009055844	-0.007609001	susceptible	a	FALSE
SNP1077	0.553191489	0.569892473	0.620879121	0.666666667	0.638888889	0.654135338	0.640603567	0.670261941	0.693583273	0.650470219	0.682733374	-0.344864403	-0.154335726	-0.107770594	-0.141195807	0.0371821	-0.04792083	-0.009082196	-0.01793326	-0.019429954	-0.055698711	-0.039484191	0.010882164	0.001945147	0.021697562	0.008957411	-0.007012264	resistant	A	FALSE
SNP1078	0.595744681	0.612903226	0.642857143	0.679012346	0.677083333	0.687969925	0.689300412	0.718027735	0.749098774	0.714733542	0.710799268	-0.313878417	-0.279949811	-0.194529372	-0.109630751	-0.072963339	-0.124210614	0.00376447	0.026826239	0.001111821	-0.106576716	-0.121694559	0.012650609	0.002151524	0.023554337	0.008727734	-0.00657621	resistant	A	FALSE
SNP1079	0.595744681	0.591397849	0.631868132	0.683127572	0.652777778	0.680451128	0.685871056	0.711093991	0.736842105	0.700626959	0.711409396	-0.315037757	-0.227313938	-0.163392384	-0.132385966	-0.034990747	-0.136195646	-0.006283947	0.029358887	0.016774098	-0.134233727	-0.054352806	0.01290171	0.002277415	0.023349469	0.008727734	-0.006450319	resistant	A	FALSE
SNP1080	0.744680851	0.806451613	0.697802198	0.654320988	0.663194444	0.680451128	0.762688615	0.707241911	0.77072819	0.771159875	0.830384381	0.044588719	-0.087725809	0.025431298	0.066436633	-0.233114015	0.072218762	0.038287764	-0.036086181	-0.059113949	0.065345261	-0.047922916	0.006467861	0.003444131	-0.000341395	0.006890316	-0.003446185	resistant	A	FALSE
SNP1081	0.595744681	0.634408602	0.593406593	0.580246914	0.631944444	0.62406015	0.656378601	0.601694915	0.70223504	0.735109718	0.770591824	0.209881428	-0.098360829	-0.081783926	0.069666916	-0.175433835	0.104743999	-0.013294356	0.0535206	-0.051544456	0.148963443	-0.06869657	0.015189597	0.003908939	-0.001663888	0.008727734	-0.004818795	resistant	A	FALSE
SNP1082	0.70212766	0.752688172	0.653846154	0.810699588	0.756944444	0.77443609	0.731138546	0.679506934	0.573179524	0.509404389	0.715070165	0.197142547	0.022686421	0.129931448	0.191188578	0.306261539	-0.063625611	-0.016249791	-0.061788667	0.020141641	0.118136197	0.119131478	-0.013078306	0.007982285	-0.010600832	0.007579348	0.000402937	resistant	A	FALSE
SNP1083	0.70212766	0.76344086	0.664835165	0.818930041	0.767361111	0.763157895	0.729766804	0.67257319	0.58111031	0.514106583	0.70347773	0.121331566	-0.00787856	0.04828961	0.186107201	0.397163279	-0.044423012	0.060519662	-0.084506032	-0.018228792	0.116980412	0.058863825	-0.014291539	0.007824493	-0.008093892	0.007579348	0.000245145	resistant	A	FALSE
SNP1084	0.404255319	0.387096774	0.43956044	0.592592593	0.548611111	0.503759398	0.42866941	0.469953775	0.390771449	0.376175549	0.456985967	0.333940668	0.127798966	0.057058591	0.040414322	0.405131247	0.088730268	-0.024892857	0.009963141	0.009050021	0.106017493	0.005958034	-0.002651072	0.004875203	-0.021472648	0.008727734	-0.003852531	susceptible	a	FALSE
SNP1085	0.531914894	0.537634409	0.472527473	0.526748971	0.472222222	0.556390977	0.530178326	0.476887519	0.398702235	0.340125392	0.427699817	-0.362515557	-0.335855522	-0.01313053	-0.061590312	0.010234256	-0.043671626	0.027016737	-0.043919809	0.059200771	-0.012063893	0.016688853	-0.014312309	0.004558404	0.031457327	0.009023033	-0.004464629	susceptible	a	FALSE
SNP1086	0.276595745	0.35483871	0.21978022	0.21399177	0.246527778	0.323308271	0.283950617	0.177195686	0.195385725	0.166144201	0.253813301	-0.334254851	-0.451449011	-0.282454164	-0.066307597	0.038333258	-0.055040401	-0.016038777	-0.009487855	-0.102892999	0.160852287	0.100292638	-0.008891301	0.003564212	0.047453578	0.007251237	-0.003687026	susceptible	a	FALSE
SNP1087	0.723404255	0.623655914	0.774725275	0.798353909	0.875	0.778195489	0.766803841	0.817411402	0.826243691	0.833855799	0.785845027	0.14223218	0.351458885	-0.051372143	0.122326712	0.021254391	-0.006552908	0.004204942	-0.051208216	0.030814487	-0.133853898	0.117593653	0.011249795	0.004363616	-0.019836393	0.007251237	-0.002887622	resistant	A	FALSE
SNP1088	0.978723404	0.989247312	0.983516484	0.987654321	0.993055556	0.992481203	0.992455418	0.987673344	0.993511175	0.982758621	0.988407566	NA	NA	NA	NA	NA	NA	NA	NA	NA	NA	NA	0.000471709	2.31E-05	NA	0.000754654	-0.00073153	resistant	A	FALSE
SNP1089	0.70212766	0.559139785	0.741758242	0.777777778	0.8125	0.714285714	0.718792867	0.782742681	0.798125451	0.818181818	0.758389262	0.343127355	0.473615737	0.203926557	0.071666303	-0.22330728	0.148555406	0.044485077	0.005534484	0.023245418	-0.160612057	0.139737923	0.012752731	0.005342369	-0.036003391	0.007579348	-0.002236978	resistant	A	FALSE
SNP1090	0.70212766	0.559139785	0.730769231	0.777777778	0.8125	0.721804511	0.731138546	0.794298921	0.805335256	0.827586207	0.769981696	0.343127355	0.473615737	0.210843558	0.071666303	-0.07115007	0.139432119	0.041266098	-0.043408623	0.031116429	-0.160006445	0.047307194	0.014440316	0.00563331	-0.042459133	0.007579348	-0.001946037	resistant	A	FALSE
SNP1091	0.70212766	0.580645161	0.741758242	0.781893004	0.822916667	0.733082707	0.724965706	0.801232666	0.809661139	0.827586207	0.74923734	0.227701097	0.502892021	0.233596982	0.020653094	-0.145280439	0.121931673	0.039965537	-0.02185021	-0.024615535	-0.209503004	0.020200552	0.012434088	0.00504348	-0.041468009	0.007579348	-0.002535868	resistant	A	FALSE
SNP1092	0.957446809	0.967741935	0.967032967	0.995884774	0.989583333	0.977443609	0.954046639	0.966101695	0.981975487	0.978056426	0.989627822	NA	NA	NA	NA	NA	NA	NA	NA	NA	NA	NA	0.001380798	0.000186928	NA	0.001476496	-0.001289568	resistant	A	FALSE
SNP1093	0.723404255	0.634408602	0.78021978	0.827160494	0.875	0.770676692	0.742112483	0.806625578	0.839942322	0.86677116	0.787675412	0.067773772	0.225580467	0.141665045	0.000584056	-0.224730446	0.076849057	0.007168082	0.014152089	-0.030764369	-0.171323032	0.063550965	0.01141833	0.004856386	-0.016972561	0.007251237	-0.002394852	resistant	A	FALSE
SNP1094	0.978723404	0.978494624	0.972527473	1	0.993055556	0.977443609	0.956104252	0.967642527	0.982696467	0.979623824	0.992068334	NA	NA	NA	NA	NA	NA	NA	NA	NA	NA	NA	7.47E-07	0.000151325	NA	0.000754654	-0.000603329	resistant	A	FALSE
SNP1095	0.893617021	0.935483871	0.785714286	0.868312757	0.840277778	0.868421053	0.888203018	0.86440678	0.839221341	0.793103448	0.874313606	0.134429672	NA	-0.124162368	0.383437496	0.310670099	-0.109087785	-0.004055027	-0.012342643	-0.002997334	0.058699494	0.133550027	-0.004230948	0.001879464	-0.008870641	0.003445158	-0.001565694	resistant	A	FALSE
SNP1096	0.574468085	0.580645161	0.516483516	0.378600823	0.430555556	0.462406015	0.497256516	0.384437596	0.39221341	0.404388715	0.516168395	-0.410624704	-0.521593749	-0.215629992	-0.12919494	-0.24007151	0.201386714	-0.003393472	0.062052942	0.008105344	-0.035650935	0.089863506	-0.011736	0.005573966	0.052150837	0.008858978	-0.003285012	susceptible	a	FALSE
SNP1097	0.808510638	0.827956989	0.802197802	0.860082305	0.815972222	0.812030075	0.853909465	0.791217257	0.687815429	0.63322884	0.827943868	-0.301420675	-0.241114137	0.027257712	0.135925763	-0.021103457	0.153690414	-0.035612654	0.063308203	0.025275847	0.027720933	-0.142823626	-0.010224422	0.004846149	0.015478506	0.005610686	-0.000764537	resistant	A	FALSE
SNP1098	0.425531915	0.516129032	0.384615385	0.452674897	0.416666667	0.428571429	0.410836763	0.404468413	0.457822639	0.484326019	0.41366687	0.45817082	-0.083094694	0.247773954	0.205371661	0.030149799	-0.130111537	0.007062796	-0.023527289	-0.027188757	-0.036463399	-0.005489276	-0.000628713	0.001481542	-0.031250439	0.008858978	-0.007377436	susceptible	a	FALSE
SNP1099	0.85106383	0.870967742	0.82967033	0.884773663	0.840277778	0.830827068	0.881344307	0.818952234	0.725306417	0.672413793	0.838926174	-0.545852159	-0.059305588	0.124782206	0.083548724	0.034164149	0.224434514	-0.013986947	0.053524542	-0.01356361	0.047900939	-0.181291804	-0.011441565	0.004319654	0.015712645	0.004593544	-0.00027389	resistant	A	FALSE
SNP1100	0.829787234	0.849462366	0.802197802	0.872427984	0.833333333	0.823308271	0.867626886	0.805855162	0.704397981	0.648902821	0.826723612	-0.377340065	-0.085778365	0.055559502	0.010415405	0.054069794	0.217226548	-0.076207558	-0.009964412	0.005724533	0.035428568	-0.089387653	-0.010998253	0.004715813	0.014582254	0.005118521	-0.000402707	resistant	A	FALSE
SNP1101	0.85106383	0.849462366	0.785714286	0.860082305	0.802083333	0.808270677	0.843621399	0.781972265	0.681326604	0.626959248	0.819402074	-0.545852159	-0.375282053	0.005260829	0.067644606	0.038467268	0.199708454	-0.047435938	0.012482716	-0.008390629	0.032254564	-0.080811916	-0.013419694	0.005483445	0.033801512	0.004593544	0.000889901	susceptible	a	FALSE
SNP1102	0.063829787	0.043010753	0.054945055	0.008230453	0	0.003759398	0.016460905	0.00770416	0.007209805	0.004702194	0.003660769	0.16397823	0.239348888	0.468856421	-0.059183255	NA	-0.22788543	-0.427573622	-0.295800818	0.067366014	-0.103496076	-0.051252486	-0.005289789	0.000529845	-0.041600084	0.002165528	-0.001635683	susceptible	a	FALSE
SNP1103	0.829787234	0.860215054	0.824175824	0.87654321	0.836805556	0.827067669	0.877229081	0.810477658	0.714491709	0.65830721	0.838316046	-0.377340065	0.037314648	0.109939798	0.123052426	0.059110891	0.134879076	0.017241961	0.040702978	0.026489161	-0.000714205	-0.020699478	-0.01077952	0.004583483	0.010674253	0.005118521	-0.000535037	resistant	A	FALSE
SNP1104	0.680851064	0.634408602	0.758241758	0.802469136	0.788194444	0.710526316	0.679012346	0.802003082	0.816149964	0.788401254	0.804758999	0.348110494	0.626421154	0.646641692	0.064463584	-0.149542197	-0.082138309	0.031930767	0.000745401	0.021700732	-0.010965334	-0.175351391	0.011810188	0.004055296	-0.063524015	0.007874647	-0.003819351	resistant	A	FALSE
SNP1105	0.659574468	0.64516129	0.769230769	0.827160494	0.819444444	0.751879699	0.742112483	0.815100154	0.848594088	0.824451411	0.93471629	0.217091777	0.454187205	0.342427167	0.005954795	0.124627375	-0.119005576	0.033110783	0.008354626	0.019331342	0.000316265	NA	0.020268245	0.007035639	-0.041378778	0.008137135	-0.001101496	resistant	A	FALSE
SNP1106	0.893617021	0.860215054	0.917582418	0.95473251	0.958333333	0.939849624	0.950617284	0.976887519	0.982696467	0.984326019	0.988407566	-0.706752534	-0.022200117	NA	NA	NA	NA	NA	NA	NA	NA	NA	0.010930297	0.001676592	NA	0.003445158	-0.001768566	resistant	A	FALSE
SNP1107	0.659574468	0.698924731	0.648351648	0.732510288	0.677083333	0.714285714	0.768175583	0.766563945	0.778658976	0.771159875	0.861500915	0.330723036	0.330857576	0.116291649	0.378028232	0.088175963	-0.012918166	0.022684562	0.022006306	0.011732402	0.03594553	-0.145954454	0.016806312	0.003959489	-0.042311351	0.008137135	-0.004177646	resistant	A	FALSE
SNP1108	0.531914894	0.591397849	0.543956044	0.679012346	0.618055556	0.665413534	0.661179698	0.659476117	0.70223504	0.735109718	0.832824893	0.374396105	0.082478599	0.123338023	0.366011241	0.221588349	-0.005785019	-0.016497905	0.009166249	-0.065083696	0.068842009	0.008006738	0.023257147	0.007388244	-0.030941224	0.009023033	-0.001634789	resistant	A	FALSE
SNP1109	0.510638298	0.591397849	0.549450549	0.679012346	0.625	0.669172932	0.669410151	0.664098613	0.713770728	0.744514107	0.828553996	0.267602465	0.198299014	0.087448043	0.315830852	0.18622044	0.025200444	-0.018572014	0.007010099	-0.061998061	0.058754661	0.066074139	0.024632607	0.007943629	-0.025787194	0.009055844	-0.001112215	resistant	A	FALSE
SNP1110	0.255319149	0.268817204	0.142857143	0.139917695	0.121527778	0.176691729	0.17558299	0.118644068	0.10814708	0.084639498	0.194630872	-0.071743835	-0.323182081	0.045151731	0.010873146	-0.218194352	-0.004740756	-0.00509206	-0.067264901	0.030196793	0.202156312	0.076441857	-0.010297949	0.003483802	0.025947667	0.006890316	-0.003406514	susceptible	a	FALSE
SNP1111	0.744680851	0.795698925	0.736263736	0.810699588	0.743055556	0.804511278	0.872427984	0.86825886	0.850036049	0.829153605	0.900549115	0.435179479	0.465004083	0.289074868	0.481436385	0.167278886	0.071315899	0.057238783	0.036679377	-0.082221826	0.078480617	NA	0.013626981	0.003169371	-0.058614572	0.006890316	-0.003720945	resistant	A	FALSE
SNP1112	0.893617021	0.892473118	0.879120879	0.740740741	0.770833333	0.778195489	0.864883402	0.846687211	0.877433309	0.862068966	0.908480781	-0.736214931	-0.510131722	-0.048636413	-0.040173546	-0.180216939	-0.029601707	0.072311761	-0.091917264	0.016343743	-0.163655374	NA	0.002305295	0.003235166	0.05521231	0.003445158	-0.000209992	resistant	A	FALSE
SNP1113	0.893617021	0.913978495	0.873626374	0.888888889	0.836805556	0.778195489	0.752400549	0.734206471	0.668348955	0.579937304	0.818181818	-0.600555465	NA	0.154702621	0.160749625	0.179955874	0.180891438	0.039220307	0.004603353	-0.007057982	0.01215693	-0.119003161	-0.024754026	0.010924472	0.016404912	0.003445158	0.007479314	susceptible	a	FALSE
SNP1114	0.978723404	1	0.994505495	1	0.993055556	0.992481203	0.997256516	0.995377504	0.998558039	0.998432602	0.997559487	NA	NA	NA	NA	NA	NA	NA	NA	NA	NA	NA	0.000863858	3.61E-05	NA	0.000754654	-0.000718509	resistant	A	FALSE
SNP1115	0.914893617	0.935483871	0.945054945	0.975308642	0.951388889	0.958646617	0.990397805	0.977657935	0.984138428	0.992163009	0.986577181	NA	NA	NA	NA	NA	NA	NA	NA	NA	NA	NA	0.006782658	0.000648552	NA	0.002821749	-0.002173196	resistant	A	FALSE
SNP1116	0.680851064	0.623655914	0.642857143	0.559670782	0.59375	0.586466165	0.635116598	0.63174114	0.582552271	0.542319749	0.676021965	-0.335377074	-0.356097833	0.007372383	0.111685541	-0.189206546	-0.042624415	0.032797483	-0.03193923	0.077208724	-0.067040648	0.017808075	-0.003135431	0.002024918	0.027876527	0.007874647	-0.005849729	resistant	A	FALSE
SNP1117	0.70212766	0.580645161	0.747252747	0.78600823	0.854166667	0.736842105	0.711934156	0.775808937	0.794520548	0.818181818	0.740695546	0.293677332	0.459866188	0.165040094	0.125120322	-0.086828199	0.085933049	0.068393109	0.010634738	-0.029551008	-0.0649136	0.127952945	0.01020144	0.005213301	-0.032593311	0.007579348	-0.002366047	resistant	A	FALSE
SNP1118	0.978723404	0.978494624	0.989010989	0.995884774	0.996527778	0.996240602	0.945130316	0.925269646	0.983417448	0.993730408	0.982916412	NA	NA	NA	NA	NA	NA	NA	NA	NA	NA	NA	-0.001159092	0.000527484	NA	0.000754654	-0.00022717	resistant	A	FALSE
SNP1119	0	0	0.005494505	0	0.006944444	0	0.002057613	0.000770416	0.002162942	0.003134796	0.007321538	NA	NA	-1.446229617	NA	0.572606623	NA	0.185421398	-0.01134583	-0.189388588	-0.667234671	0.057696631	0.000325511	8.07E-06	0.06989386	0	8.07E-06	susceptible	a	FALSE
SNP1120	0.787234043	0.870967742	0.862637363	0.901234568	0.885416667	0.887218045	0.912894376	0.881355932	0.873107426	0.84169279	0.920073215	0.268624905	0.736706855	0.405854314	NA	0.065893805	0.25106722	NA	0.070452278	-0.016559153	-0.020602587	NA	0.005147515	0.00134388	-0.060049655	0.00607004	-0.00472616	resistant	A	FALSE
SNP1121	0.595744681	0.623655914	0.626373626	0.572016461	0.638888889	0.597744361	0.564471879	0.547765794	0.578226388	0.609717868	0.707138499	-0.065740435	-0.006872206	-0.093798515	0.003703227	0.005833987	-0.092904145	0.003311431	0.053310338	0.057257517	-0.023250997	-0.116523262	0.002125971	0.001926506	0.002094822	0.008727734	-0.006801228	resistant	A	FALSE
SNP1122	0.468085106	0.440860215	0.395604396	0.485596708	0.454861111	0.484962406	0.585048011	0.662557781	0.63518385	0.60815047	0.45271507	0.143591332	0.148513276	0.202222114	-0.107871652	0.04264941	0.018114682	0.026250921	-0.005380499	-0.032184183	0.042493071	-0.028803167	0.01631962	0.008101036	-0.016369894	0.009023033	-0.000921997	resistant	A	FALSE
SNP1123	0.829787234	0.892473118	0.906593407	0.930041152	0.90625	0.913533835	0.955418381	0.937596302	0.934390771	0.905956113	0.949969494	0.523621225	0.428842666	NA	NA	NA	NA	NA	NA	NA	NA	NA	0.007295582	0.001196838	NA	0.005118521	-0.003921683	resistant	A	FALSE
SNP1124	0.85106383	0.903225806	0.912087912	0.930041152	0.902777778	0.909774436	0.954046639	0.937596302	0.936553713	0.912225705	0.949969494	0.333681596	NA	NA	NA	NA	NA	NA	NA	NA	NA	NA	0.006093677	0.000826088	NA	0.004593544	-0.003767456	resistant	A	FALSE
SNP1125	0.106382979	0.107526882	0.137362637	0.098765432	0.125	0.116541353	0.105624143	0.160246533	0.249459265	0.294670846	0.281269067	0.004303807	0.262198187	-0.387466273	0.061816424	0.093127336	-0.110154691	-0.089608323	-0.020341931	0.032591508	0.062387011	0.074897378	0.018753477	0.005675871	0.004244037	0.003445158	0.002230712	resistant	A	FALSE
SNP1126	0.85106383	0.903225806	0.912087912	0.925925926	0.913194444	0.917293233	0.957475995	0.939137134	0.934390771	0.907523511	0.951799878	0.333681596	NA	NA	NA	NA	NA	NA	NA	NA	NA	NA	0.005986215	0.000832529	NA	0.004593544	-0.003761015	resistant	A	FALSE
SNP1127	0.70212766	0.677419355	0.747252747	0.790123457	0.753472222	0.729323308	0.757201646	0.755007704	0.681326604	0.606583072	0.750457596	0.584058598	0.262399487	0.277442275	-0.350303882	-0.057134922	-0.108666278	0.05918712	0.008397619	0.008963819	0.00382569	0.098907061	-0.0027816	0.002681262	-0.031197847	0.007579348	-0.004898086	resistant	A	FALSE
SNP1128	0.191489362	0.150537634	0.120879121	0.065843621	0.076388889	0.060150376	0.080932785	0.100154083	0.056957462	0.029780564	0.103721782	-0.161722792	0.24967595	0.260559206	-0.047982149	0.21917247	0.085893488	-0.020980537	-0.005283918	0.090585676	0.334008744	0.039596297	-0.009458785	0.002147059	0.006174995	0.005610686	-0.003463627	susceptible	a	FALSE
SNP1129	0.446808511	0.580645161	0.571428571	0.650205761	0.628472222	0.593984962	0.689300412	0.703389831	0.741888969	0.703761755	0.763270287	0.31490015	0.261073579	0.058679257	-0.442922748	-0.029801054	-0.028119128	-0.065800352	-0.073304277	0.009354074	0.080207327	-0.107022893	0.02503048	0.008389377	-0.020707438	0.008957411	-0.000568034	resistant	A	FALSE
SNP1130	0.70212766	0.688172043	0.686813187	0.62962963	0.645833333	0.642857143	0.604252401	0.599383667	0.620764239	0.659874608	0.66442953	0.003861207	-0.1144352	0.186301135	-0.046636956	0.043625654	0.064764008	0.038500991	0.18226136	0.065666579	0.018465028	0.019612279	-0.005471819	0.001182512	0.00637386	0.007579348	-0.006396836	resistant	A	FALSE
SNP1131	0.70212766	0.688172043	0.686813187	0.633744856	0.663194444	0.654135338	0.613854595	0.607087827	0.631578947	0.663009404	0.677852349	0.003861207	-0.1144352	0.186301135	0.282006724	-0.043472136	0.091676861	0.047340906	0.166443691	0.057217095	0.016664953	0.024383588	-0.004458034	0.000995164	0.000904067	0.007579348	-0.006584184	resistant	A	FALSE
SNP1132	0.70212766	0.688172043	0.67032967	0.609053498	0.649305556	0.631578947	0.61042524	0.590909091	0.619322278	0.655172414	0.673581452	0.003861207	-0.1144352	0.259748771	-0.153076231	0.00860567	-0.012482287	0.028454969	0.214673694	0.031599998	0.037663752	-0.06212489	-0.004572008	0.001295851	0.003176074	0.007579348	-0.006283497	resistant	A	FALSE
SNP1133	0.680851064	0.677419355	0.675824176	0.613168724	0.638888889	0.627819549	0.599451303	0.596302003	0.620043259	0.653605016	0.670530811	-0.181420086	-0.269470287	0.027097897	0.151882685	0.026731373	0.018321259	0.030083102	0.157692174	0.093161109	0.04261657	0.043039753	-0.003521567	0.001027354	0.023489154	0.007874647	-0.006847293	resistant	A	FALSE
SNP1134	0.723404255	0.677419355	0.664835165	0.609053498	0.645833333	0.620300752	0.601508916	0.593990755	0.610670512	0.644200627	0.676021965	-0.038318153	-0.051952203	0.289911797	0.187907836	-0.013985415	0.049256399	0.070506246	0.144673152	0.041216284	0.020166362	0.108386437	-0.005515729	0.001605945	0.0024903	0.007251237	-0.005645293	resistant	A	FALSE
SNP1135	0.744680851	0.688172043	0.67032967	0.621399177	0.652777778	0.627819549	0.613854595	0.609399076	0.624369142	0.664576803	0.679682733	-0.064255882	-0.1144352	0.107119702	0.000143728	0.082609411	0.041779837	0.060906809	0.111040067	0.054886413	0.016887017	0.055623329	-0.005637968	0.001665663	0.010618865	0.006890316	-0.005224653	resistant	A	FALSE
SNP1136	0.425531915	0.387096774	0.450549451	0.378600823	0.364583333	0.315789474	0.281893004	0.321263482	0.28406633	0.221003135	0.395363026	-0.051010306	0.03657239	0.079197183	0.236058053	0.017117379	0.211842673	0.003626829	-0.012255464	-0.028735862	-0.008674278	-0.107157644	-0.013745758	0.004784857	-0.011778546	0.008858978	-0.004074121	susceptible	a	FALSE
SNP1137	0.042553191	0.010752688	0.016483516	0.037037037	0.020833333	0.037593985	0.008230453	0.013867488	0.014419611	0.020376176	0.042708969	-0.186688327	-1.009947811	0.037289934	-0.527552287	0.177962695	-0.264755469	0.183928189	-0.063468442	-0.087404473	-0.518107994	0.052174895	-0.000235099	0.000174722	0.033833867	0.001476496	-0.001301774	susceptible	a	FALSE
SNP1138	0.468085106	0.419354839	0.472527473	0.559670782	0.572916667	0.597744361	0.567901235	0.526194145	0.495313627	0.457680251	0.575350824	-0.337282965	-0.03415305	-0.114428115	0.313995193	-0.129750266	0.015371268	0.028006367	-0.014640978	0.03079399	-0.056760118	0.095326045	0.006236545	0.003538136	0.018261522	0.009023033	-0.005484897	resistant	A	FALSE
SNP1139	0	0	0	0	0.003472222	0	0.000685871	0	0.000720981	0	0	NA	NA	NA	NA	-0.52941595	NA	0.63142483	NA	-0.522108485	NA	NA	-5.67E-06	1.09E-06	0.001826866	0	1.09E-06	susceptible	a	FALSE
SNP1140	0	0	0	0	0.003472222	0.003759398	0.001371742	0.000770416	0.000720981	0	0	NA	NA	NA	NA	-0.52941595	-1.172097096	-0.053579507	0.10690677	-0.522108485	NA	NA	1.46E-05	1.99E-06	0.12936188	0	1.99E-06	susceptible	a	FALSE
SNP1141	0.446808511	0.419354839	0.428571429	0.46090535	0.430555556	0.443609023	0.447187929	0.454545455	0.444844989	0.398119122	0.451494814	-0.20382376	-0.021719412	-0.285293962	0.324939879	0.079145718	-0.006051381	-0.033538397	-0.069320213	-0.005771727	-0.006103403	0.11001788	-7.98E-05	0.000329747	0.014263951	0.008957411	-0.008627664	susceptible	a	FALSE
SNP1142	0.617021277	0.752688172	0.648351648	0.580246914	0.590277778	0.654135338	0.631001372	0.56009245	0.587599135	0.619122257	0.735814521	0.19126547	-0.190286322	0.243067486	-0.127176176	-0.017057288	-0.037011315	-0.027234417	0.023913446	0.012950533	-0.133146401	0.096804783	-0.001110366	0.003799899	-0.005837205	0.008563679	-0.00476378	resistant	A	FALSE
SNP1143	0.446808511	0.419354839	0.412087912	0.477366255	0.454861111	0.466165414	0.491769547	0.482280431	0.480894016	0.420062696	0.464307505	-0.27101985	-0.033533546	-0.166443092	0.488282696	0.123512517	-0.120646311	-0.028654861	-0.049161398	-0.012094456	-0.037854853	0.075970927	0.003122559	0.000786711	0.008669627	0.008957411	-0.0081707	susceptible	a	FALSE
SNP1144	1	0.989247312	0.994505495	0.991769547	0.993055556	0.992481203	0.996570645	0.99614792	0.98702235	0.982758621	0.996339231	NA	NA	NA	NA	NA	NA	NA	NA	NA	NA	NA	-0.000494875	2.41E-05	NA	0	2.41E-05	resistant	A	FALSE
SNP1145	0.425531915	0.397849462	0.417582418	0.456790123	0.440972222	0.443609023	0.462277092	0.452234206	0.44556597	0.390282132	0.429530201	-0.166199085	0.014087874	-0.189948152	0.099228709	0.082157414	-0.08716421	-0.097408149	-0.06304586	-0.033647548	0.004518252	-0.034136974	0.000780598	0.000549292	0.00533472	0.008858978	-0.008309686	susceptible	a	FALSE
SNP1146	0.063829787	0.032258065	0.065934066	0.074074074	0.079861111	0.090225564	0.037037037	0.036209553	0.024513338	0.036050157	0.072605247	-0.124788529	-0.394144111	-0.014132694	-0.270684058	-0.594122565	-0.030789262	0.052383924	-0.000898399	0.052744781	-0.050325414	0.065736614	-0.001670633	0.000520643	0.033769189	0.002165528	-0.001644885	susceptible	a	FALSE
SNP1147	0.042553191	0.021505376	0.065934066	0.074074074	0.072916667	0.090225564	0.053497942	0.040832049	0.021629416	0.029780564	0.061622941	-0.019909041	-0.374685275	0.124632444	-0.026135231	-0.439605205	-0.014622498	0.139696491	-0.008316724	0.140674103	-0.115875931	-0.052920634	-0.00082152	0.000523433	0.013938574	0.001476496	-0.000953063	susceptible	a	FALSE
SNP1148	0.957446809	0.978494624	0.895604396	0.888888889	0.868055556	0.838345865	0.911522634	0.934514638	0.963229993	0.957680251	0.917022575	NA	NA	0.079408689	0.151166602	0.284614275	0.145422193	NA	NA	NA	NA	NA	0.000474697	0.001932491	0.033148819	0.001476496	0.000455995	resistant	A	FALSE
SNP1149	0.042553191	0.021505376	0.06043956	0.065843621	0.065972222	0.078947368	0.043209877	0.035439137	0.020908435	0.02507837	0.071384991	-0.019909041	-0.374685275	0.087248777	-0.076071414	-0.585915737	-0.156211039	0.091723412	0.012657595	0.115813904	-0.13445036	0.139324538	-0.000397397	0.000447146	0.024526365	0.001476496	-0.00102935	susceptible	a	FALSE
SNP1150	0.680851064	0.602150538	0.631868132	0.699588477	0.673611111	0.680451128	0.67558299	0.63559322	0.598413843	0.554858934	0.681513118	-0.159939117	-0.108697266	0.092855352	0.539652706	-0.195126508	-0.082134541	0.045433992	-0.059127684	-0.066946733	-0.079909094	-0.002051688	-0.003747615	0.002096729	-0.004834697	0.007874647	-0.005777918	resistant	A	FALSE
SNP1151	0.340425532	0.290322581	0.313186813	0.37037037	0.326388889	0.357142857	0.384773663	0.398305085	0.374909877	0.360501567	0.442342892	0.107203217	-0.098205187	-0.002636248	-0.177952188	0.061711036	0.078258918	0.01509093	0.020895228	-0.010379833	0.085495339	-0.003042872	0.009906601	0.001775875	0.004649233	0.008137135	-0.00636126	susceptible	a	FALSE
SNP1152	0.617021277	0.440860215	0.532967033	0.625514403	0.604166667	0.590225564	0.566529492	0.57550077	0.523431867	0.485893417	0.436241611	-0.086021283	0.068118792	0.08363151	0.332960141	-0.164324836	-0.00379429	0.00993613	0.03044861	-0.001793291	-0.00944522	0.081976678	-0.008091231	0.004538552	-0.001430025	0.008563679	-0.004025127	resistant	A	FALSE
SNP1153	0.085106383	0.172043011	0.104395604	0.094650206	0.069444444	0.105263158	0.112482853	0.073189522	0.082912761	0.115987461	0.521659549	0.661103692	0.0221067	-0.461776336	0.37968977	0.000261245	-0.198512614	-0.064525037	-0.267392489	-0.157145465	-0.127474647	0.004333742	0.01722011	0.016826873	-0.039338485	0.002821749	0.014005124	susceptible	A	FALSE
SNP1154	0.085106383	0.172043011	0.10989011	0.098765432	0.069444444	0.105263158	0.111796982	0.073189522	0.082191781	0.112852665	0.480780964	0.661103692	0.0221067	-0.18345559	0.418245764	0.000261245	-0.198512614	-0.071656404	-0.267392489	-0.15490278	-0.118370108	-0.026668621	0.01499743	0.01381652	-0.048711859	0.002821749	0.010994771	susceptible	A	FALSE
SNP1155	0.468085106	0.569892473	0.510989011	0.679012346	0.611111111	0.654135338	0.617969822	0.601694915	0.66258111	0.628526646	0.611348383	0.109601186	0.067416296	0.099318693	0.083977465	-0.019256684	0.004303455	0.02343611	-0.006299199	0.00440884	-0.023322326	-0.020785357	0.011435029	0.004069133	-0.013067975	0.009023033	-0.0049539	resistant	A	FALSE
SNP1156	0.574468085	0.591397849	0.527472527	0.407407407	0.454861111	0.473684211	0.572016461	0.521571649	0.497476568	0.489028213	0.730933496	0.122779091	-0.003208337	-0.017580741	-0.137301873	-0.098943098	-0.123116583	-0.012173156	-0.014155522	0.014698108	-0.132748371	0.026740282	0.005712222	0.007453723	-0.005167773	0.008858978	-0.001405255	resistant	A	FALSE
SNP1157	0.893617021	0.88172043	0.862637363	0.872427984	0.84375	0.819548872	0.898491084	0.8798151	0.83777938	0.774294671	0.917632703	0.266701181	0.232477746	-0.10635648	-0.101008012	-0.16532039	-0.051603282	-0.162453324	-0.15252679	0.013285014	0.015906241	NA	-0.002860757	0.001665567	-0.024805903	0.003445158	-0.001779591	resistant	A	FALSE
SNP1158	0.127659574	0.096774194	0.06043956	0.037037037	0.038194444	0.052631579	0.054183813	0.059322034	0.038932949	0.031347962	0.008541794	0.278558748	0.034842975	0.104514426	-0.41453641	0.451403543	0.081629387	-0.014601085	0.022723294	0.072406352	-0.315858989	1.103152931	-0.007829585	0.001066007	0.027566851	0.004035757	-0.00296975	resistant	a	TRUE
SNP1159	0.957446809	0.956989247	0.978021978	0.983539095	0.989583333	0.984962406	0.964334705	0.982280431	0.989185292	0.984326019	0.989627822	NA	NA	NA	NA	NA	NA	NA	NA	NA	NA	NA	0.002508874	0.000158213	NA	0.001476496	-0.001318283	resistant	A	FALSE
SNP1160	0	0	0	0.004115226	0	0	0.014403292	0.010785824	0.002162942	0	0.000610128	NA	NA	NA	-0.47837113	NA	NA	-0.150390795	-0.14637524	0.577903171	NA	-0.964811625	0.000338945	2.52E-05	-0.018099459	0	2.52E-05	susceptible	a	FALSE
SNP1161	0	0	0	0	0	0	0	0	0	0	0	NA	NA	NA	NA	NA	NA	NA	NA	NA	NA	NA	0	0	NA	0	0	susceptible	a	FALSE
SNP1162	0	0	0	0	0	0	0	0	0	0	0.010982306	NA	NA	NA	NA	NA	NA	NA	NA	NA	NA	0.002874291	0.000499196	1.10E-05	NA	0	1.10E-05	susceptible	a	FALSE
SNP1163	0.957446809	0.924731183	0.934065934	0.917695473	0.885416667	0.87593985	0.96776406	0.975346687	0.965392934	0.968652038	0.962172056	NA	NA	NA	NA	-0.244565019	0.071073654	NA	NA	NA	NA	NA	0.004463095	0.001212822	NA	0.001476496	-0.000263674	resistant	A	FALSE
SNP1164	1	0.978494624	0.983516484	0.991769547	0.958333333	0.943609023	0.984910837	0.990755008	0.989185292	0.987460815	0.995118975	NA	NA	NA	NA	NA	NA	NA	NA	NA	NA	NA	0.00048195	0.000280657	NA	0	0.000280657	resistant	A	FALSE
SNP1165	0.829787234	0.806451613	0.879120879	0.888888889	0.878472222	0.853383459	0.808641975	0.787365177	0.738284066	0.659874608	0.828553996	0.133022894	0.109617774	0.01920221	-0.07366763	-0.05141059	0.138909611	0.002713198	-0.025515989	9.52E-05	-0.051355723	-0.049923792	-0.011707839	0.004629838	-0.013322922	0.005118521	-0.000488683	resistant	A	FALSE
SNP1166	0.021276596	0.010752688	0	0.008230453	0.006944444	0.003759398	0.007544582	0.00770416	0.004325883	0.006269592	0.002440513	2.30714943	3.237972219	NA	0.908875761	0.946058135	-0.455922842	0.049450142	-0.296001272	0.047618424	0.3368509	0.051800612	-0.000905342	3.08E-05	-0.281567349	0.000754654	-0.000723881	susceptible	a	FALSE
SNP1167	0.957446809	0.967741935	0.967032967	0.946502058	0.954861111	0.947368421	0.988340192	0.986902928	0.983417448	0.984326019	0.968273337	NA	NA	NA	NA	NA	NA	NA	NA	NA	NA	NA	0.002580939	0.000244657	NA	0.001476496	-0.00123184	resistant	A	FALSE
SNP1168	0.893617021	0.892473118	0.824175824	0.860082305	0.847222222	0.838345865	0.951303155	0.884437596	0.847873107	0.826018809	0.815741306	-0.061490846	-0.200564975	-0.109210242	0.095772074	-0.038915309	-0.218433062	NA	-0.133085561	-0.033290056	0.06815657	0.118014109	-0.003921022	0.001625303	0.015886748	0.003445158	-0.001819855	resistant	A	FALSE
SNP1169	0.893617021	0.892473118	0.846153846	0.868312757	0.854166667	0.84962406	0.950617284	0.900616333	0.855082913	0.833855799	0.813910921	-0.061490846	-0.200564975	-0.074268868	-0.009052796	0.045589115	-0.193135887	NA	NA	-0.061190867	-0.010034542	-0.061145729	-0.004046862	0.001439941	0.005453519	0.003445158	-0.002005217	resistant	A	FALSE
SNP1170	0.914893617	0.903225806	0.840659341	0.872427984	0.850694444	0.845864662	0.947187929	0.897534669	0.857966835	0.832288401	0.815741306	NA	NA	-0.031978849	0.037768491	-0.077683455	-0.266606332	NA	-0.003354438	-0.046726818	0.068512833	0.002912097	-0.005280744	0.001616194	0.0092827	0.002821749	-0.001205555	resistant	A	FALSE
SNP1171	0.914893617	0.903225806	0.813186813	0.855967078	0.84375	0.842105263	0.950617284	0.889060092	0.839221341	0.822884013	0.814521049	NA	NA	-0.019987869	0.152389402	-0.128722018	-0.232102523	NA	-0.132629352	-0.005360368	0.068520145	-0.060204008	-0.005200665	0.002052872	-0.001104598	0.002821749	-0.000768877	resistant	A	FALSE
SNP1172	0.893617021	0.88172043	0.802197802	0.851851852	0.847222222	0.84962406	0.949245542	0.882126348	0.836337419	0.819749216	0.797437462	-0.061490846	-0.077306196	-0.135897808	0.31509088	-0.046945466	-0.205497344	NA	-0.059152821	-0.031069843	0.039743583	0.044940378	-0.004216286	0.001961163	0.005431943	0.003445158	-0.001483995	resistant	A	FALSE
SNP1173	0.914893617	0.892473118	0.818681319	0.864197531	0.847222222	0.842105263	0.951303155	0.885978428	0.842826244	0.827586207	0.820622331	NA	-0.142282935	-0.302617858	0.081471388	-0.037688034	-0.17470258	NA	-0.140469402	0.00508218	0.072124448	0.015238375	-0.004643878	0.001797501	0.021016121	0.002821749	-0.001024248	resistant	A	FALSE
SNP1174	0.957446809	0.924731183	0.956043956	0.9218107	0.899305556	0.87593985	0.958847737	0.973805855	0.962509012	0.971786834	0.982306284	NA	NA	NA	NA	-0.247267348	0.076274014	NA	NA	NA	NA	NA	0.004504069	0.001151018	NA	0.001476496	-0.000325478	resistant	A	FALSE
SNP1175	0.829787234	0.806451613	0.725274725	0.576131687	0.600694444	0.616541353	0.740740741	0.69953775	0.726748378	0.724137931	0.598535692	0.071748384	0.136002095	-0.078175919	-0.111918908	-0.053177577	0.142019282	0.025903631	0.008812195	-0.064412469	0.058127504	-0.000612692	-0.009947573	0.007395972	-0.002831545	0.005118521	0.002277452	resistant	a	FALSE
SNP1176	0.85106383	0.827956989	0.774725275	0.600823045	0.586805556	0.612781955	0.761316872	0.713405239	0.73035328	0.739811912	0.62538133	-0.612694737	0.199360592	0.057215262	-0.01199128	-0.003538303	0.250539054	0.052100224	0.036304347	-0.035734906	0.067105371	-0.037360309	-0.011040301	0.008563947	0.020191187	0.004593544	0.003970403	susceptible	a	FALSE
SNP1177	0.914893617	0.870967742	0.868131868	0.847736626	0.899305556	0.898496241	0.9218107	0.916795069	0.930064888	0.89184953	0.962172056	NA	-0.313801117	-0.078218755	-0.069516054	0.047604206	-0.076353716	NA	NA	NA	0.073379359	NA	0.00605764	0.001036305	0.0364475	0.002821749	-0.001785444	resistant	A	FALSE
SNP1178	0.617021277	0.655913978	0.659340659	0.62962963	0.690972222	0.710526316	0.682441701	0.719568567	0.733237203	0.68338558	0.847467968	-0.215901748	-0.093708818	0.053376722	0.129090467	-0.08721145	-0.045721521	-0.017715993	0.048345208	-0.061206333	-0.015730854	0.026890791	0.01504688	0.003899352	0.009910276	0.008563679	-0.004664327	resistant	A	FALSE
SNP1179	0	0	0.005494505	0	0	0	0	0	0	0	0.006101281	NA	NA	0.782641025	NA	NA	NA	NA	NA	NA	NA	0.257558265	0.000127481	5.52E-06	NA	0	5.52E-06	susceptible	a	FALSE
SNP1180	0.85106383	0.784946237	0.840659341	0.872427984	0.871527778	0.890977444	0.724279835	0.7403698	0.695025234	0.639498433	0.88590604	0.397249642	0.193746616	-0.19293349	0.087383429	0.142193621	0.219260984	-0.030926106	0.03820941	0.013660314	0.014797405	-0.039442933	-0.011416789	0.007657485	-0.023190419	0.004593544	0.003063941	resistant	a	FALSE
SNP1181	0.680851064	0.666666667	0.725274725	0.765432099	0.746527778	0.793233083	0.674211248	0.717257319	0.653929344	0.587774295	0.862721171	0.142560539	0.090363246	0.223048934	-0.065385265	0.201040652	0.038748853	-0.084531962	0.000715941	-0.013400781	0.058310393	-0.014366159	0.001918898	0.005666484	-0.016141493	0.007874647	-0.002208163	resistant	A	FALSE
SNP1182	0.936170213	0.88172043	0.895604396	0.938271605	0.958333333	0.962406015	0.954046639	0.935285054	0.942321557	0.926332288	0.977425259	NA	-0.011598272	0.154662736	NA	NA	NA	NA	NA	NA	NA	NA	0.004678312	0.000794208	NA	0.002165528	-0.00137132	resistant	A	FALSE
SNP1183	0.829787234	0.774193548	0.807692308	0.802469136	0.871527778	0.842105263	0.903292181	0.877503852	0.909156453	0.882445141	0.95424039	-0.367726553	-0.19627796	0.115076391	0.11329682	0.049462228	-0.1653228	NA	-0.012641945	NA	0.035677549	NA	0.014013622	0.002875372	0.025246591	0.005118521	-0.002243149	resistant	A	FALSE
SNP1184	0.680851064	0.752688172	0.747252747	0.781893004	0.798611111	0.808270677	0.879972565	0.795069337	0.807498198	0.793103448	0.791336181	-0.029157071	-0.167531129	-0.032059015	-0.156805268	0.086931003	0.096026891	0.037795535	-0.01509813	-0.093379082	0.106707775	0.021929605	0.009113974	0.002378529	0.012751887	0.007874647	-0.005496118	resistant	A	FALSE
SNP1185	0.957446809	0.935483871	0.972527473	0.975308642	0.947916667	0.894736842	0.956104252	0.942989214	0.953136265	0.920062696	0.972544234	NA	NA	NA	NA	NA	0.18656385	NA	NA	NA	NA	NA	-0.000916568	0.00059303	NA	0.001476496	-0.000883466	resistant	A	FALSE
SNP1186	0.14893617	0.204301075	0.10989011	0.111111111	0.125	0.180451128	0.090534979	0.043913713	0.031002163	0.023510972	0.074435631	1.030270296	0.798356541	0.971237131	0.062928359	0.220458149	0.278597511	0.018002126	0.067318477	0.207320513	0.573245838	-0.216643226	-0.013647152	0.003492341	-0.08745851	0.004593544	-0.001101203	susceptible	a	FALSE
SNP1187	0.744680851	0.76344086	0.78021978	0.814814815	0.767361111	0.868421053	0.672839506	0.667950693	0.604181687	0.539184953	0.755948749	0.382287671	0.419726292	-0.008834471	-0.112390245	0.078723653	-0.109178499	-0.00137054	0.067805576	0.051542078	0.098665869	0.029071322	-0.015973166	0.0091401	-0.023535421	0.006890316	0.002249784	resistant	a	FALSE
SNP1188	0.212765957	0.215053763	0.175824176	0.131687243	0.152777778	0.097744361	0.340192044	0.278890601	0.2703677	0.285266458	0.223306894	-0.72987843	-0.48702982	0.03153216	-0.225923085	-0.088943034	-0.029757241	-0.037884509	-0.061962175	0.038962272	-0.028688257	-0.052321852	0.009990973	0.005389587	0.051112908	0.00607004	-0.000680454	susceptible	a	FALSE
SNP1189	0.914893617	0.924731183	0.93956044	0.962962963	0.958333333	0.973684211	0.966392318	0.912942989	0.942321557	0.956112853	0.9804759	NA	NA	NA	NA	NA	NA	NA	NA	NA	NA	NA	0.003361277	0.000541729	NA	0.002821749	-0.002280019	resistant	A	FALSE
SNP1190	0.893617021	0.903225806	0.923076923	0.938271605	0.930555556	0.95112782	0.945816187	0.903697997	0.930064888	0.94984326	0.981696156	0.417855317	NA	NA	NA	NA	NA	NA	NA	NA	NA	NA	0.00539948	0.000657175	NA	0.003445158	-0.002787983	resistant	A	FALSE
SNP1191	0.893617021	0.903225806	0.912087912	0.946502058	0.940972222	0.954887218	0.951303155	0.902157165	0.925018025	0.943573668	0.981086028	0.417855317	NA	NA	NA	NA	NA	NA	NA	NA	NA	NA	0.005083345	0.000736714	NA	0.003445158	-0.002708444	resistant	A	FALSE
SNP1192	0.553191489	0.602150538	0.516483516	0.637860082	0.690972222	0.718045113	0.620027435	0.578582435	0.647440519	0.689655172	0.772422209	-0.144990691	-0.238222139	-0.228810696	0.172760135	-0.154926577	0.006084415	-0.022204302	-0.031930917	0.041518503	-0.134050701	0.031712492	0.014995846	0.00571303	0.01667754	0.008957411	-0.003244381	resistant	A	FALSE
SNP1193	0.553191489	0.591397849	0.489010989	0.625514403	0.670138889	0.706766917	0.631687243	0.57550077	0.651045422	0.691222571	0.758389262	-0.092020142	-0.39298974	-0.120924103	-0.022060703	-0.107600208	0.08055514	-0.038228886	-0.028792567	0.015579551	-0.191356394	-0.120272505	0.016117383	0.005842244	0.010279001	0.008957411	-0.003115167	resistant	A	FALSE
SNP1194	0.574468085	0.623655914	0.505494505	0.646090535	0.684027778	0.718045113	0.620027435	0.569337442	0.653929344	0.700626959	0.800488103	-0.010086952	-0.344093695	-0.072472561	-0.177611286	-0.22146999	0.04727003	-0.01098859	0.057031713	0.029982154	-0.171602379	-0.038284943	0.015143475	0.006545101	0.013964608	0.008858978	-0.002313877	resistant	A	FALSE
SNP1195	0.787234043	0.752688172	0.703296703	0.75308642	0.819444444	0.819548872	0.73388203	0.751155624	0.788752704	0.807210031	0.877974375	-0.002669543	-0.23669538	0.001410046	0.083425981	-0.010572816	0.128649091	0.013484097	0.076747643	0.043625098	-0.040166476	-0.024936396	0.007624846	0.00238823	0.00738297	0.00607004	-0.00368181	resistant	A	FALSE
SNP1196	0.489361702	0.397849462	0.505494505	0.62962963	0.666666667	0.567669173	0.429355281	0.45146379	0.412400865	0.394984326	0.696766321	-0.311857312	-0.434964403	-0.09313762	-0.111394699	-0.096170175	-0.009931141	-0.020926243	-0.00464867	-0.038287455	0.050335093	0.011945928	0.001387623	0.01226803	0.03648637	0.009055844	0.003212186	resistant	A	FALSE
SNP1197	0.744680851	0.623655914	0.604395604	0.691358025	0.770833333	0.703007519	0.660493827	0.713405239	0.764239366	0.793103448	0.860890787	-0.194956652	-0.118395873	-0.061514294	-0.198033494	0.099151946	-0.104875138	0.038982814	0.06987748	0.004060092	-0.075275863	0.04805488	0.015201146	0.005767556	0.018726488	0.006890316	-0.001122761	resistant	A	FALSE
SNP1198	0.489361702	0.419354839	0.472527473	0.518518519	0.565972222	0.477443609	0.504115226	0.601694915	0.660418169	0.70846395	0.733374009	-0.157085546	-0.251055948	-0.209990275	-0.051277467	-0.27708736	-0.119758078	0.079933062	0.045025242	0.055618553	-0.017582759	-0.113133804	0.027678781	0.010803272	0.022728216	0.009055844	0.001747428	resistant	A	FALSE
SNP1199	0.468085106	0.397849462	0.483516484	0.526748971	0.569444444	0.469924812	0.492455418	0.57550077	0.626532084	0.672413793	0.727882855	-0.383151543	-0.326506406	-0.086954108	0.086649329	-0.179582075	-0.097196563	0.104935892	-0.007352221	0.009304979	-0.027193893	0.086501882	0.025880068	0.009791401	0.03573463	0.009023033	0.000768368	resistant	A	FALSE
SNP1200	1	0.989247312	0.983516484	0.991769547	0.954861111	0.913533835	0.975994513	0.967642527	0.965392934	0.932601881	0.989627822	NA	NA	NA	NA	NA	NA	NA	NA	NA	NA	NA	-0.003272126	0.00071882	NA	0	0.00071882	resistant	A	FALSE
SNP1201	0.936170213	0.806451613	0.851648352	0.917695473	0.954861111	0.909774436	0.881344307	0.87211094	0.889689978	0.862068966	0.95424039	NA	-0.339002647	-0.341909236	NA	NA	NA	-0.082828732	0.023885166	-0.054094487	-0.079111093	NA	0.002384176	0.002105708	0.043074441	0.002165528	-5.98E-05	resistant	A	FALSE
SNP1202	0.085106383	0.150537634	0.065934066	0.065843621	0.086805556	0.127819549	0.103566529	0.062403698	0.062004326	0.048589342	0.034167175	0.029428588	0.060771482	0.057759129	0.146889742	-0.095193673	0.142391695	-0.057759476	0.097553301	0.121105774	0.156175083	-0.058524518	-0.006039975	0.00119942	0.000642274	0.002821749	-0.001622328	susceptible	a	FALSE
SNP1203	0.787234043	0.817204301	0.857142857	0.83127572	0.836805556	0.781954887	0.862825789	0.902927581	0.909877433	0.927899687	0.909090909	-0.101269265	0.297662404	0.665497001	0.283059872	0.040008969	0.032980247	0.005371502	NA	NA	NA	NA	0.01254176	0.002583117	-0.02981893	0.00607004	-0.003486923	resistant	A	FALSE
SNP1204	0.29787234	0.430107527	0.28021978	0.230452675	0.197916667	0.327067669	0.315500686	0.302003082	0.329488104	0.382445141	0.341671751	0.121039834	0.144438842	-0.248632802	-0.19349021	-0.247839048	0.086826451	0.061244339	0.036289935	-0.046413548	-0.000791625	0.029151928	0.003971248	0.004131124	0.003044909	0.007579348	-0.003448224	susceptible	a	FALSE
SNP1205	0.170212766	0.129032258	0.082417582	0.094650206	0.097222222	0.157894737	0.081618656	0.062403698	0.05407354	0.048589342	0.060402685	0.214103355	0.268035783	-0.159654927	-0.508843882	-0.135609968	0.06291686	-0.035085162	0.134105901	0.046272239	-0.024624679	-0.045006726	-0.009417734	0.001719794	-0.004199876	0.005118521	-0.003398727	susceptible	a	FALSE
SNP1206	0.829787234	0.849462366	0.901098901	0.87654321	0.84375	0.785714286	0.87037037	0.906009245	0.913482336	0.932601881	0.934106162	-0.214103355	-0.293796814	NA	0.311412063	-0.049215325	-0.048299519	-0.008927342	NA	NA	NA	NA	0.008880504	0.00215746	0.041284311	0.005118521	-0.002961061	resistant	A	FALSE
SNP1207	0.404255319	0.440860215	0.406593407	0.518518519	0.559027778	0.571428571	0.446502058	0.485362096	0.431146359	0.4169279	0.513727883	0.165511187	-0.240060768	0.112169473	0.183451048	0.008002862	-0.067915169	-0.056859986	-0.012026236	-0.032753404	-0.044733655	0.025027086	0.00314958	0.003673226	-0.007379074	0.008727734	-0.005054508	susceptible	a	FALSE
SNP1208	0.446808511	0.47311828	0.412087912	0.530864198	0.572916667	0.586466165	0.463648834	0.494607088	0.442682048	0.432601881	0.531421599	0.381762533	-0.202041112	0.128603833	0.112569477	-0.02001317	-0.101271452	-0.021434576	0.011852637	-0.073612068	-0.125486179	0.052847658	0.001554547	0.003403576	-0.019525977	0.008957411	-0.005553835	susceptible	a	FALSE
SNP1209	0.446808511	0.451612903	0.406593407	0.518518519	0.552083333	0.571428571	0.449245542	0.489984592	0.430425379	0.42476489	0.534472239	0.250391769	-0.336909174	-0.003804077	0.108017584	-0.041917452	-0.056318207	-0.086105236	-0.002186998	-0.01123443	-0.072629262	-0.012276328	0.002204699	0.003185471	-0.004937353	0.008957411	-0.00577194	susceptible	a	FALSE
SNP1210	0.446808511	0.451612903	0.406593407	0.518518519	0.565972222	0.571428571	0.450617284	0.491525424	0.441961067	0.42476489	0.545454545	0.250391769	-0.383332398	0.04346361	0.193339217	0.01096436	-0.015031787	-0.034861406	-0.046971084	-0.061152578	-0.106645972	-0.002718325	0.002932727	0.003419546	-0.009082725	0.008957411	-0.005537865	susceptible	a	FALSE
SNP1211	0.808510638	0.849462366	0.895604396	0.868312757	0.857638889	0.80075188	0.877229081	0.909861325	0.91925018	0.935736677	0.933496034	0.072655356	0.352765002	1.03439877	0.269002732	-0.051134365	-0.054788179	0.01556756	NA	NA	NA	NA	0.010396808	0.0021559	-0.073996532	0.005610686	-0.003454786	susceptible	A	TRUE
SNP1212	0.468085106	0.516129032	0.412087912	0.576131687	0.621527778	0.706766917	0.510973937	0.456856703	0.427541456	0.426332288	0.544234289	0.712567664	-0.007677329	0.016409823	0.051262207	0.04174253	-0.084270116	-0.019977364	0.00746995	0.020354968	-0.141627475	-0.039321553	-0.00255622	0.008441518	-0.040297415	0.009023033	-0.000581515	resistant	A	FALSE
SNP1213	0.425531915	0.440860215	0.357142857	0.530864198	0.583333333	0.684210526	0.448559671	0.406779661	0.374909877	0.39968652	0.583282489	0.890170883	0.285644048	0.583496732	0.084109459	-0.013964452	-0.028801761	-0.016667215	0.025916646	0.01561304	-0.161135437	0.040713739	0.002676513	0.010888786	-0.071428574	0.008858978	0.002029808	susceptible	A	FALSE
SNP1214	0.574468085	0.580645161	0.626373626	0.46090535	0.402777778	0.394736842	0.548696845	0.553158706	0.579668349	0.581504702	0.482611348	-0.414558984	-0.110969803	-0.110640328	-0.140560847	-0.08820431	-0.045560882	-0.059784183	-0.006580842	0.018510158	0.133046704	0.052181899	-0.00241396	0.006115752	0.036305473	0.008858978	-0.002743226	resistant	A	FALSE
SNP1215	0.574468085	0.537634409	0.593406593	0.456790123	0.416666667	0.37593985	0.550754458	0.56009245	0.582552271	0.586206897	0.474069555	-0.414558984	-0.087898767	-0.030916783	-0.040979137	0.011265912	0.02273993	-0.01583619	0.036025832	0.022108971	0.134287929	-0.130277227	3.88E-06	0.005704	0.023601279	0.008858978	-0.003154978	resistant	A	FALSE
SNP1216	0.638297872	0.623655914	0.653846154	0.559670782	0.489583333	0.481203008	0.627572016	0.637904468	0.649603461	0.63322884	0.563758389	-0.727632605	-0.156617246	-0.077588316	-0.190054892	0.021748656	-0.068805567	-0.058892323	-0.005781304	0.00024337	0.094355589	-0.015134239	-0.000478888	0.003977393	0.046252586	0.008366812	-0.004389419	resistant	A	FALSE
SNP1217	0.553191489	0.569892473	0.472527473	0.567901235	0.618055556	0.706766917	0.506858711	0.516949153	0.462148522	0.443573668	0.543014033	0.23118918	-0.200886605	-0.086748676	0.176449411	0.130154695	0.145918015	-0.034405616	0.08255823	-0.084454517	-0.007281541	-0.03297995	-0.007276367	0.00572605	-0.008108051	0.008957411	-0.003231361	resistant	A	FALSE
SNP1218	0.574468085	0.569892473	0.637362637	0.514403292	0.475694444	0.458646617	0.620713306	0.624807396	0.631578947	0.623824451	0.555216595	-0.446823974	-0.073264454	0.009231256	-0.202408897	-0.239475882	0.06965694	-0.026028145	0.001744308	-0.051548921	0.054270618	0.071951378	0.004254059	0.004140001	0.032213006	0.008858978	-0.004718977	resistant	A	FALSE
SNP1219	0.914893617	0.870967742	0.741758242	0.765432099	0.777777778	0.819548872	0.747599451	0.776579353	0.799567412	0.824451411	0.854179378	NA	-0.014666636	-0.023469373	0.092630541	0.16129723	0.127127932	-0.156562097	-0.050449374	-0.064264779	0.021585517	0.053774875	-0.002946298	0.002974566	-0.004679082	0.002821749	0.000152817	resistant	A	FALSE
SNP1220	0.808510638	0.666666667	0.587912088	0.613168724	0.642361111	0.657894737	0.670096022	0.661016949	0.604181687	0.605015674	0.575350824	0.128982013	0.120331523	0.074936296	0.003968175	0.101517323	-0.02458054	-0.107492223	0.030800801	0.033483667	0.100487804	0.170022436	-0.011274208	0.004065219	-0.001398863	0.005610686	-0.001545467	resistant	A	FALSE
SNP1221	0.808510638	0.688172043	0.604395604	0.62962963	0.652777778	0.676691729	0.676954733	0.674114022	0.617880317	0.614420063	0.591214155	0.128982013	0.156245508	0.151400745	0.114581898	0.160380856	0.020929484	-0.103519114	-0.001329277	0.007984428	0.153992985	0.023236849	-0.011162641	0.00362059	-0.013306429	0.005610686	-0.001990096	resistant	A	FALSE
SNP1222	0.808510638	0.677419355	0.587912088	0.600823045	0.628472222	0.646616541	0.655006859	0.647149461	0.583273252	0.597178683	0.564368517	0.128982013	0.068107211	0.207159759	-0.155088491	0.179690695	-0.062885199	-0.115242855	0.00536994	0.005188475	0.099721241	0.068976183	-0.013058203	0.004509852	-0.006850032	0.005610686	-0.001100834	resistant	A	FALSE
[truncated: 8,522 more rows]
